# Supplementary material for: Bioprospecting Trichoderma: A Systematic Roadmap to Screen Genomes and Natural Products for Biocontrol Applications
Source: Front Fungal Biol. 2021 Sep 16;2:716511. doi: 10.3389/ffunb.2021.716511 (PMC10512312; doi:10.3389/ffunb.2021.716511)
Supplement: Supplementary Table 1 — List of products that uses Trichoderma strains used as an active ingredient. [file Table_1.XLSX]

## Sheet: Strains used
Species (active ingrediant)	Strain	Country registered in
Trichoderma asperelloides	Unknown	Brazil
Trichoderma asperelloides	JM41R	USA
Trichoderma asperellum	ICC012	European Union, USA
Trichoderma asperellum	T34 (CECT No. 20417)	European Union, USA
Trichoderma asperellum	CBMAI 1622	Brazil
Trichoderma asperellum	CBAMI 840 (T-211)	Brazil
Trichoderma asperellum	URM-5911	Brazil
Trichoderma asperellum	T25	European Union
Trichoderma asperellum	TV1	European Union
Trichoderma atrobrunneum	ITEM 908	European Union
Trichoderma atroviride	SC1	European Union, USA
Trichoderma atroviride	lu132	New Zealand
Trichoderma atroviride	ag1	New Zealand
Trichoderma atroviride	ag2	New Zealand
Trichoderma atroviride	ag3	New Zealand
Trichoderma atroviride	ag5	New Zealand
Trichoderma atroviride	ag11	New Zealand
Trichoderma atroviride	ag15	New Zealand
Trichoderma atroviride	Unknown	New Zealand
Trichoderma atroviride	lu668	New Zealand
Trichoderma atroviride	lu297	New Zealand
Trichoderma atroviride	lu753	New Zealand
Trichoderma atroviride	77B	European Union
Trichoderma atroviride	AGR2	European Union
Trichoderma atroviride	AT10	European Union
Trichoderma atroviride	I-1237	European Union
Trichoderma atroviride	IMI 206040	European Union
Trichoderma atroviride	SKT-1	European Union
Trichoderma atroviride	T11	European Union
Trichoderma gamsii	ICC 080	European Union, USA
Trichoderma hamatum	isolate 382	USA
Trichoderma harzianum / T. afroharzianum	Unknown	Brazil
Trichoderma harzianum / T. afroharzianum	IBLF006	Brazil
Trichoderma harzianum / T. afroharzianum	KRL-AG2, T-22-, ATCC 20847	Canada, European Union, USA
Trichoderma harzianum / T. afroharzianum	T-39	USA
Trichoderma harzianum / T. afroharzianum	ESALQ-1306
Trichoderma harzianum / T. afroharzianum	B97	European Union
Trichoderma harzianum / T. afroharzianum	T78	European Union
Trichoderma harzianum / T. afroharzianum	Unknown	Uruguay
Trichoderma koningiopsis	Unknown	Brazil
Trichoderma polysporum	ATCC 20475	USA
Trichoderma polysporum	IMI 206039	European Union
Trichoderma stromaticum	Unknown	Brazil
Trichoderma stromaticum	CEPLAC 3550	Brazil
Trichoderma virens	G-41	Canada
Trichoderma viride	ATCC 20476	USA

## Sheet: Commercial Products
Commercial Products that use Trichoderma species
Asperello T34 Biocontrol
BORA HC
BORA WP
BW240 WP Biological Fungicide
EP, Tenet WP, Bioten WP, Remedier WP, Tenet T&0
G-41 Technical
Kiwivax
Root Shield Granules
Rootshield ® Plus WP Biological Fungicide
Rootshield ® WP-Biological Fungicide
Rootshield Granules Biological Fungicide
Rootshield HC Biological Fungicide Wettable Powder
Rootshield Plus G Biological Fungicide
Rootshield Technical Biological Fungicide
Sentinel
T34 Biocontrol Technical
Tenet
Trianum G Biological Fungicide
Trianum P Biological Fungicide
Trianum Technical
Trichosoil
Turfshield Plus WP Biological Fungicide
Unite
Vinevax Bio-dowel
Vinevax Bio-injections
Vinevax Wound Dressing
