# Supplementary material for: Bioprospecting Trichoderma: A Systematic Roadmap to Screen Genomes and Natural Products for Biocontrol Applications
Source: Front Fungal Biol. 2021 Sep 16;2:716511. doi: 10.3389/ffunb.2021.716511 (PMC10512312; doi:10.3389/ffunb.2021.716511)
Supplement: Supplementary Table 2 — List of accession numbers and probability to be an AMP for each Trichoderma species examined with amPEPpy. [file Table_2.XLSX]

## Sheet: asperellum
probability_AMP	predicted	seq_id
0.99375	AMP	XP_024755223.1
0.99375	AMP	XP_024762026.1
0.9875	AMP	XP_024756053.1
0.9875	AMP	XP_024758674.1
0.9875	AMP	XP_024762048.1
0.9875	AMP	XP_024762517.1
0.98125	AMP	XP_024755243.1
0.98125	AMP	XP_024755401.1
0.98125	AMP	XP_024757221.1
0.98125	AMP	XP_024757638.1
0.98125	AMP	XP_024757879.1
0.98125	AMP	XP_024758429.1
0.98125	AMP	XP_024760017.1
0.98125	AMP	XP_024760344.1
0.98125	AMP	XP_024760911.1
0.98125	AMP	XP_024760918.1
0.98125	AMP	XP_024760995.1
0.98125	AMP	XP_024761360.1
0.98125	AMP	XP_024761760.1
0.98125	AMP	XP_024762231.1
0.98125	AMP	XP_024762407.1
0.975	AMP	XP_024754525.1
0.975	AMP	XP_024754693.1
0.975	AMP	XP_024755046.1
0.975	AMP	XP_024755817.1
0.975	AMP	XP_024756865.1
0.975	AMP	XP_024756948.1
0.975	AMP	XP_024757101.1
0.975	AMP	XP_024757146.1
0.975	AMP	XP_024757359.1
0.975	AMP	XP_024757485.1
0.975	AMP	XP_024757643.1
0.975	AMP	XP_024757722.1
0.975	AMP	XP_024757998.1
0.975	AMP	XP_024758316.1
0.975	AMP	XP_024758645.1
0.975	AMP	XP_024758770.1
0.975	AMP	XP_024758786.1
0.975	AMP	XP_024759028.1
0.975	AMP	XP_024759808.1
0.975	AMP	XP_024760016.1
0.975	AMP	XP_024760177.1
0.975	AMP	XP_024760284.1
0.975	AMP	XP_024760345.1
0.975	AMP	XP_024760368.1
0.975	AMP	XP_024760387.1
0.975	AMP	XP_024760585.1
0.975	AMP	XP_024760683.1
0.975	AMP	XP_024760761.1
0.975	AMP	XP_024760806.1
0.975	AMP	XP_024760850.1
0.975	AMP	XP_024760874.1
0.975	AMP	XP_024761110.1
0.975	AMP	XP_024761306.1
0.975	AMP	XP_024761439.1
0.975	AMP	XP_024761620.1
0.975	AMP	XP_024761750.1
0.975	AMP	XP_024761910.1
0.975	AMP	XP_024762068.1
0.975	AMP	XP_024762236.1
0.975	AMP	XP_024762366.1
0.975	AMP	XP_024762477.1
0.975	AMP	XP_024762536.1
0.96875	AMP	XP_024754445.1
0.96875	AMP	XP_024754496.1
0.96875	AMP	XP_024754535.1
0.96875	AMP	XP_024754556.1
0.96875	AMP	XP_024754586.1
0.96875	AMP	XP_024754796.1
0.96875	AMP	XP_024754857.1
0.96875	AMP	XP_024754860.1
0.96875	AMP	XP_024754947.1
0.96875	AMP	XP_024755158.1
0.96875	AMP	XP_024755262.1
0.96875	AMP	XP_024755309.1
0.96875	AMP	XP_024755355.1
0.96875	AMP	XP_024755382.1
0.96875	AMP	XP_024755406.1
0.96875	AMP	XP_024755553.1
0.96875	AMP	XP_024755755.1
0.96875	AMP	XP_024755791.1
0.96875	AMP	XP_024755870.1
0.96875	AMP	XP_024755878.1
0.96875	AMP	XP_024755906.1
0.96875	AMP	XP_024755941.1
0.96875	AMP	XP_024756171.1
0.96875	AMP	XP_024756200.1
0.96875	AMP	XP_024756310.1
0.96875	AMP	XP_024756378.1
0.96875	AMP	XP_024756467.1
0.96875	AMP	XP_024756528.1
0.96875	AMP	XP_024756551.1
0.96875	AMP	XP_024756655.1
0.96875	AMP	XP_024756713.1
0.96875	AMP	XP_024756808.1
0.96875	AMP	XP_024756823.1
0.96875	AMP	XP_024756891.1
0.96875	AMP	XP_024756938.1
0.96875	AMP	XP_024757028.1
0.96875	AMP	XP_024757102.1
0.96875	AMP	XP_024757119.1
0.96875	AMP	XP_024757142.1
0.96875	AMP	XP_024757193.1
0.96875	AMP	XP_024757250.1
0.96875	AMP	XP_024757310.1
0.96875	AMP	XP_024757539.1
0.96875	AMP	XP_024757555.1
0.96875	AMP	XP_024757640.1
0.96875	AMP	XP_024757693.1
0.96875	AMP	XP_024757825.1
0.96875	AMP	XP_024757918.1
0.96875	AMP	XP_024758229.1
0.96875	AMP	XP_024758294.1
0.96875	AMP	XP_024758377.1
0.96875	AMP	XP_024758416.1
0.96875	AMP	XP_024758417.1
0.96875	AMP	XP_024758477.1
0.96875	AMP	XP_024758501.1
0.96875	AMP	XP_024758523.1
0.96875	AMP	XP_024758704.1
0.96875	AMP	XP_024758738.1
0.96875	AMP	XP_024758973.1
0.96875	AMP	XP_024758991.1
0.96875	AMP	XP_024759027.1
0.96875	AMP	XP_024759473.1
0.96875	AMP	XP_024759512.1
0.96875	AMP	XP_024759589.1
0.96875	AMP	XP_024759719.1
0.96875	AMP	XP_024759722.1
0.96875	AMP	XP_024759793.1
0.96875	AMP	XP_024759867.1
0.96875	AMP	XP_024760112.1
0.96875	AMP	XP_024760135.1
0.96875	AMP	XP_024760472.1
0.96875	AMP	XP_024760558.1
0.96875	AMP	XP_024760616.1
0.96875	AMP	XP_024760740.1
0.96875	AMP	XP_024760793.1
0.96875	AMP	XP_024760877.1
0.96875	AMP	XP_024760971.1
0.96875	AMP	XP_024761008.1
0.96875	AMP	XP_024761060.1
0.96875	AMP	XP_024761136.1
0.96875	AMP	XP_024761182.1
0.96875	AMP	XP_024761241.1
0.96875	AMP	XP_024761296.1
0.96875	AMP	XP_024761425.1
0.96875	AMP	XP_024761657.1
0.96875	AMP	XP_024761739.1
0.96875	AMP	XP_024762235.1
0.96875	AMP	XP_024762241.1
0.96875	AMP	XP_024762313.1
0.96875	AMP	XP_024762373.1
0.96875	AMP	XP_024762582.1
0.96875	AMP	XP_024762643.1
0.9625	AMP	XP_024754465.1
0.9625	AMP	XP_024754559.1
0.9625	AMP	XP_024754561.1
0.9625	AMP	XP_024754668.1
0.9625	AMP	XP_024754686.1
0.9625	AMP	XP_024754687.1
0.9625	AMP	XP_024754747.1
0.9625	AMP	XP_024754781.1
0.9625	AMP	XP_024754791.1
0.9625	AMP	XP_024754819.1
0.9625	AMP	XP_024754848.1
0.9625	AMP	XP_024754867.1
0.9625	AMP	XP_024754881.1
0.9625	AMP	XP_024754886.1
0.9625	AMP	XP_024754938.1
0.9625	AMP	XP_024755056.1
0.9625	AMP	XP_024755061.1
0.9625	AMP	XP_024755109.1
0.9625	AMP	XP_024755113.1
0.9625	AMP	XP_024755133.1
0.9625	AMP	XP_024755296.1
0.9625	AMP	XP_024755333.1
0.9625	AMP	XP_024755414.1
0.9625	AMP	XP_024755432.1
0.9625	AMP	XP_024755561.1
0.9625	AMP	XP_024755581.1
0.9625	AMP	XP_024755769.1
0.9625	AMP	XP_024755777.1
0.9625	AMP	XP_024755845.1
0.9625	AMP	XP_024755867.1
0.9625	AMP	XP_024755887.1
0.9625	AMP	XP_024755916.1
0.9625	AMP	XP_024755962.1
0.9625	AMP	XP_024756016.1
0.9625	AMP	XP_024756116.1
0.9625	AMP	XP_024756186.1
0.9625	AMP	XP_024756198.1
0.9625	AMP	XP_024756216.1
0.9625	AMP	XP_024756231.1
0.9625	AMP	XP_024756297.1
0.9625	AMP	XP_024756298.1
0.9625	AMP	XP_024756404.1
0.9625	AMP	XP_024756445.1
0.9625	AMP	XP_024756500.1
0.9625	AMP	XP_024756648.1
0.9625	AMP	XP_024756731.1
0.9625	AMP	XP_024756758.1
0.9625	AMP	XP_024756858.1
0.9625	AMP	XP_024757033.1
0.9625	AMP	XP_024757090.1
0.9625	AMP	XP_024757133.1
0.9625	AMP	XP_024757139.1
0.9625	AMP	XP_024757235.1
0.9625	AMP	XP_024757295.1
0.9625	AMP	XP_024757309.1
0.9625	AMP	XP_024757393.1
0.9625	AMP	XP_024757396.1
0.9625	AMP	XP_024757460.1
0.9625	AMP	XP_024757566.1
0.9625	AMP	XP_024757601.1
0.9625	AMP	XP_024757634.1
0.9625	AMP	XP_024757663.1
0.9625	AMP	XP_024757739.1
0.9625	AMP	XP_024757755.1
0.9625	AMP	XP_024757762.1
0.9625	AMP	XP_024757786.1
0.9625	AMP	XP_024757868.1
0.9625	AMP	XP_024757919.1
0.9625	AMP	XP_024757959.1
0.9625	AMP	XP_024758044.1
0.9625	AMP	XP_024758103.1
0.9625	AMP	XP_024758210.1
0.9625	AMP	XP_024758221.1
0.9625	AMP	XP_024758259.1
0.9625	AMP	XP_024758324.1
0.9625	AMP	XP_024758380.1
0.9625	AMP	XP_024758420.1
0.9625	AMP	XP_024758495.1
0.9625	AMP	XP_024758548.1
0.9625	AMP	XP_024758617.1
0.9625	AMP	XP_024758649.1
0.9625	AMP	XP_024758815.1
0.9625	AMP	XP_024758819.1
0.9625	AMP	XP_024758840.1
0.9625	AMP	XP_024758842.1
0.9625	AMP	XP_024758866.1
0.9625	AMP	XP_024758995.1
0.9625	AMP	XP_024759246.1
0.9625	AMP	XP_024759340.1
0.9625	AMP	XP_024759361.1
0.9625	AMP	XP_024759461.1
0.9625	AMP	XP_024759476.1
0.9625	AMP	XP_024759554.1
0.9625	AMP	XP_024759579.1
0.9625	AMP	XP_024759701.1
0.9625	AMP	XP_024759713.1
0.9625	AMP	XP_024759726.1
0.9625	AMP	XP_024759745.1
0.9625	AMP	XP_024759747.1
0.9625	AMP	XP_024759768.1
0.9625	AMP	XP_024759790.1
0.9625	AMP	XP_024759806.1
0.9625	AMP	XP_024759941.1
0.9625	AMP	XP_024759944.1
0.9625	AMP	XP_024759985.1
0.9625	AMP	XP_024759993.1
0.9625	AMP	XP_024760018.1
0.9625	AMP	XP_024760057.1
0.9625	AMP	XP_024760088.1
0.9625	AMP	XP_024760184.1
0.9625	AMP	XP_024760268.1
0.9625	AMP	XP_024760282.1
0.9625	AMP	XP_024760287.1
0.9625	AMP	XP_024760594.1
0.9625	AMP	XP_024760695.1
0.9625	AMP	XP_024760814.1
0.9625	AMP	XP_024760946.1
0.9625	AMP	XP_024760976.1
0.9625	AMP	XP_024760987.1
0.9625	AMP	XP_024760988.1
0.9625	AMP	XP_024760989.1
0.9625	AMP	XP_024761129.1
0.9625	AMP	XP_024761181.1
0.9625	AMP	XP_024761200.1
0.9625	AMP	XP_024761239.1
0.9625	AMP	XP_024761293.1
0.9625	AMP	XP_024761324.1
0.9625	AMP	XP_024761418.1
0.9625	AMP	XP_024761473.1
0.9625	AMP	XP_024761530.1
0.9625	AMP	XP_024761582.1
0.9625	AMP	XP_024761588.1
0.9625	AMP	XP_024761604.1
0.9625	AMP	XP_024761691.1
0.9625	AMP	XP_024761759.1
0.9625	AMP	XP_024761767.1
0.9625	AMP	XP_024761809.1
0.9625	AMP	XP_024761819.1
0.9625	AMP	XP_024761853.1
0.9625	AMP	XP_024761968.1
0.9625	AMP	XP_024761981.1
0.9625	AMP	XP_024761998.1
0.9625	AMP	XP_024762000.1
0.9625	AMP	XP_024762187.1
0.9625	AMP	XP_024762188.1
0.9625	AMP	XP_024762234.1
0.9625	AMP	XP_024762285.1
0.9625	AMP	XP_024762293.1
0.9625	AMP	XP_024762327.1
0.9625	AMP	XP_024762339.1
0.9625	AMP	XP_024762341.1
0.9625	AMP	XP_024762368.1
0.9625	AMP	XP_024762382.1
0.9625	AMP	XP_024762406.1
0.9625	AMP	XP_024762426.1
0.9625	AMP	XP_024762465.1
0.9625	AMP	XP_024762500.1
0.9625	AMP	XP_024762584.1
0.9625	AMP	XP_024762605.1
0.9625	AMP	XP_024762647.1
0.95625	AMP	XP_024754434.1
0.95625	AMP	XP_024754495.1
0.95625	AMP	XP_024754568.1
0.95625	AMP	XP_024754650.1
0.95625	AMP	XP_024754688.1
0.95625	AMP	XP_024754780.1
0.95625	AMP	XP_024754794.1
0.95625	AMP	XP_024754809.1
0.95625	AMP	XP_024754826.1
0.95625	AMP	XP_024754839.1
0.95625	AMP	XP_024754858.1
0.95625	AMP	XP_024754949.1
0.95625	AMP	XP_024754976.1
0.95625	AMP	XP_024754983.1
0.95625	AMP	XP_024754990.1
0.95625	AMP	XP_024755021.1
0.95625	AMP	XP_024755039.1
0.95625	AMP	XP_024755050.1
0.95625	AMP	XP_024755083.1
0.95625	AMP	XP_024755085.1
0.95625	AMP	XP_024755090.1
0.95625	AMP	XP_024755166.1
0.95625	AMP	XP_024755201.1
0.95625	AMP	XP_024755221.1
0.95625	AMP	XP_024755244.1
0.95625	AMP	XP_024755306.1
0.95625	AMP	XP_024755312.1
0.95625	AMP	XP_024755342.1
0.95625	AMP	XP_024755478.1
0.95625	AMP	XP_024755503.1
0.95625	AMP	XP_024755545.1
0.95625	AMP	XP_024755658.1
0.95625	AMP	XP_024755762.1
0.95625	AMP	XP_024755772.1
0.95625	AMP	XP_024755815.1
0.95625	AMP	XP_024755843.1
0.95625	AMP	XP_024755865.1
0.95625	AMP	XP_024755879.1
0.95625	AMP	XP_024755899.1
0.95625	AMP	XP_024755938.1
0.95625	AMP	XP_024755939.1
0.95625	AMP	XP_024756003.1
0.95625	AMP	XP_024756021.1
0.95625	AMP	XP_024756061.1
0.95625	AMP	XP_024756068.1
0.95625	AMP	XP_024756080.1
0.95625	AMP	XP_024756134.1
0.95625	AMP	XP_024756141.1
0.95625	AMP	XP_024756166.1
0.95625	AMP	XP_024756285.1
0.95625	AMP	XP_024756286.1
0.95625	AMP	XP_024756339.1
0.95625	AMP	XP_024756381.1
0.95625	AMP	XP_024756542.1
0.95625	AMP	XP_024756549.1
0.95625	AMP	XP_024756550.1
0.95625	AMP	XP_024756572.1
0.95625	AMP	XP_024756579.1
0.95625	AMP	XP_024756606.1
0.95625	AMP	XP_024756611.1
0.95625	AMP	XP_024756644.1
0.95625	AMP	XP_024756645.1
0.95625	AMP	XP_024756700.1
0.95625	AMP	XP_024756718.1
0.95625	AMP	XP_024756728.1
0.95625	AMP	XP_024756753.1
0.95625	AMP	XP_024756793.1
0.95625	AMP	XP_024756810.1
0.95625	AMP	XP_024756857.1
0.95625	AMP	XP_024756923.1
0.95625	AMP	XP_024756934.1
0.95625	AMP	XP_024757019.1
0.95625	AMP	XP_024757042.1
0.95625	AMP	XP_024757081.1
0.95625	AMP	XP_024757096.1
0.95625	AMP	XP_024757185.1
0.95625	AMP	XP_024757267.1
0.95625	AMP	XP_024757308.1
0.95625	AMP	XP_024757316.1
0.95625	AMP	XP_024757341.1
0.95625	AMP	XP_024757349.1
0.95625	AMP	XP_024757413.1
0.95625	AMP	XP_024757457.1
0.95625	AMP	XP_024757459.1
0.95625	AMP	XP_024757521.1
0.95625	AMP	XP_024757567.1
0.95625	AMP	XP_024757600.1
0.95625	AMP	XP_024757614.1
0.95625	AMP	XP_024757673.1
0.95625	AMP	XP_024757692.1
0.95625	AMP	XP_024757788.1
0.95625	AMP	XP_024757794.1
0.95625	AMP	XP_024757798.1
0.95625	AMP	XP_024757905.1
0.95625	AMP	XP_024757956.1
0.95625	AMP	XP_024757972.1
0.95625	AMP	XP_024757979.1
0.95625	AMP	XP_024757983.1
0.95625	AMP	XP_024758020.1
0.95625	AMP	XP_024758151.1
0.95625	AMP	XP_024758246.1
0.95625	AMP	XP_024758283.1
0.95625	AMP	XP_024758425.1
0.95625	AMP	XP_024758497.1
0.95625	AMP	XP_024758527.1
0.95625	AMP	XP_024758565.1
0.95625	AMP	XP_024758609.1
0.95625	AMP	XP_024758673.1
0.95625	AMP	XP_024758776.1
0.95625	AMP	XP_024758779.1
0.95625	AMP	XP_024758787.1
0.95625	AMP	XP_024758845.1
0.95625	AMP	XP_024758932.1
0.95625	AMP	XP_024758953.1
0.95625	AMP	XP_024758954.1
0.95625	AMP	XP_024758966.1
0.95625	AMP	XP_024758992.1
0.95625	AMP	XP_024759004.1
0.95625	AMP	XP_024759067.1
0.95625	AMP	XP_024759077.1
0.95625	AMP	XP_024759163.1
0.95625	AMP	XP_024759214.1
0.95625	AMP	XP_024759230.1
0.95625	AMP	XP_024759240.1
0.95625	AMP	XP_024759245.1
0.95625	AMP	XP_024759247.1
0.95625	AMP	XP_024759493.1
0.95625	AMP	XP_024759583.1
0.95625	AMP	XP_024759584.1
0.95625	AMP	XP_024759605.1
0.95625	AMP	XP_024759609.1
0.95625	AMP	XP_024759612.1
0.95625	AMP	XP_024759695.1
0.95625	AMP	XP_024759697.1
0.95625	AMP	XP_024759714.1
0.95625	AMP	XP_024759725.1
0.95625	AMP	XP_024759728.1
0.95625	AMP	XP_024759734.1
0.95625	AMP	XP_024759769.1
0.95625	AMP	XP_024759770.1
0.95625	AMP	XP_024759799.1
0.95625	AMP	XP_024759824.1
0.95625	AMP	XP_024759851.1
0.95625	AMP	XP_024759888.1
0.95625	AMP	XP_024759898.1
0.95625	AMP	XP_024759912.1
0.95625	AMP	XP_024759973.1
0.95625	AMP	XP_024759981.1
0.95625	AMP	XP_024759984.1
0.95625	AMP	XP_024760014.1
0.95625	AMP	XP_024760037.1
0.95625	AMP	XP_024760046.1
0.95625	AMP	XP_024760260.1
0.95625	AMP	XP_024760279.1
0.95625	AMP	XP_024760300.1
0.95625	AMP	XP_024760310.1
0.95625	AMP	XP_024760329.1
0.95625	AMP	XP_024760351.1
0.95625	AMP	XP_024760362.1
0.95625	AMP	XP_024760388.1
0.95625	AMP	XP_024760508.1
0.95625	AMP	XP_024760642.1
0.95625	AMP	XP_024760715.1
0.95625	AMP	XP_024760744.1
0.95625	AMP	XP_024760815.1
0.95625	AMP	XP_024760886.1
0.95625	AMP	XP_024760913.1
0.95625	AMP	XP_024760937.1
0.95625	AMP	XP_024761003.1
0.95625	AMP	XP_024761055.1
0.95625	AMP	XP_024761065.1
0.95625	AMP	XP_024761069.1
0.95625	AMP	XP_024761086.1
0.95625	AMP	XP_024761093.1
0.95625	AMP	XP_024761098.1
0.95625	AMP	XP_024761115.1
0.95625	AMP	XP_024761119.1
0.95625	AMP	XP_024761214.1
0.95625	AMP	XP_024761221.1
0.95625	AMP	XP_024761236.1
0.95625	AMP	XP_024761251.1
0.95625	AMP	XP_024761370.1
0.95625	AMP	XP_024761376.1
0.95625	AMP	XP_024761392.1
0.95625	AMP	XP_024761408.1
0.95625	AMP	XP_024761490.1
0.95625	AMP	XP_024761510.1
0.95625	AMP	XP_024761525.1
0.95625	AMP	XP_024761653.1
0.95625	AMP	XP_024761696.1
0.95625	AMP	XP_024761733.1
0.95625	AMP	XP_024761804.1
0.95625	AMP	XP_024761911.1
0.95625	AMP	XP_024761977.1
0.95625	AMP	XP_024762039.1
0.95625	AMP	XP_024762049.1
0.95625	AMP	XP_024762081.1
0.95625	AMP	XP_024762114.1
0.95625	AMP	XP_024762165.1
0.95625	AMP	XP_024762173.1
0.95625	AMP	XP_024762209.1
0.95625	AMP	XP_024762217.1
0.95625	AMP	XP_024762228.1
0.95625	AMP	XP_024762244.1
0.95625	AMP	XP_024762245.1
0.95625	AMP	XP_024762257.1
0.95625	AMP	XP_024762281.1
0.95625	AMP	XP_024762305.1
0.95625	AMP	XP_024762336.1
0.95625	AMP	XP_024762347.1
0.95625	AMP	XP_024762372.1
0.95625	AMP	XP_024762408.1
0.95625	AMP	XP_024762419.1
0.95625	AMP	XP_024762441.1
0.95625	AMP	XP_024762459.1
0.95625	AMP	XP_024762521.1
0.95625	AMP	XP_024762574.1
0.95625	AMP	XP_024762613.1
0.95625	AMP	XP_024762695.1
0.95	AMP	XP_024754448.1
0.95	AMP	XP_024754595.1
0.95	AMP	XP_024754624.1
0.95	AMP	XP_024754658.1
0.95	AMP	XP_024754682.1
0.95	AMP	XP_024754689.1
0.95	AMP	XP_024754726.1
0.95	AMP	XP_024754729.1
0.95	AMP	XP_024754732.1
0.95	AMP	XP_024754736.1
0.95	AMP	XP_024754743.1
0.95	AMP	XP_024754777.1
0.95	AMP	XP_024754806.1
0.95	AMP	XP_024754810.1
0.95	AMP	XP_024754824.1
0.95	AMP	XP_024754869.1
0.95	AMP	XP_024754943.1
0.95	AMP	XP_024755011.1
0.95	AMP	XP_024755081.1
0.95	AMP	XP_024755089.1
0.95	AMP	XP_024755150.1
0.95	AMP	XP_024755157.1
0.95	AMP	XP_024755204.1
0.95	AMP	XP_024755206.1
0.95	AMP	XP_024755219.1
0.95	AMP	XP_024755233.1
0.95	AMP	XP_024755301.1
0.95	AMP	XP_024755344.1
0.95	AMP	XP_024755353.1
0.95	AMP	XP_024755379.1
0.95	AMP	XP_024755397.1
0.95	AMP	XP_024755398.1
0.95	AMP	XP_024755437.1
0.95	AMP	XP_024755439.1
0.95	AMP	XP_024755444.1
0.95	AMP	XP_024755537.1
0.95	AMP	XP_024755551.1
0.95	AMP	XP_024755617.1
0.95	AMP	XP_024755710.1
0.95	AMP	XP_024755717.1
0.95	AMP	XP_024755723.1
0.95	AMP	XP_024755812.1
0.95	AMP	XP_024755825.1
0.95	AMP	XP_024755844.1
0.95	AMP	XP_024755889.1
0.95	AMP	XP_024755925.1
0.95	AMP	XP_024755954.1
0.95	AMP	XP_024755983.1
0.95	AMP	XP_024755985.1
0.95	AMP	XP_024756009.1
0.95	AMP	XP_024756034.1
0.95	AMP	XP_024756073.1
0.95	AMP	XP_024756086.1
0.95	AMP	XP_024756102.1
0.95	AMP	XP_024756164.1
0.95	AMP	XP_024756183.1
0.95	AMP	XP_024756337.1
0.95	AMP	XP_024756350.1
0.95	AMP	XP_024756370.1
0.95	AMP	XP_024756374.1
0.95	AMP	XP_024756410.1
0.95	AMP	XP_024756468.1
0.95	AMP	XP_024756472.1
0.95	AMP	XP_024756512.1
0.95	AMP	XP_024756521.1
0.95	AMP	XP_024756555.1
0.95	AMP	XP_024756627.1
0.95	AMP	XP_024756729.1
0.95	AMP	XP_024756761.1
0.95	AMP	XP_024756832.1
0.95	AMP	XP_024756866.1
0.95	AMP	XP_024756950.1
0.95	AMP	XP_024756952.1
0.95	AMP	XP_024757030.1
0.95	AMP	XP_024757031.1
0.95	AMP	XP_024757079.1
0.95	AMP	XP_024757095.1
0.95	AMP	XP_024757137.1
0.95	AMP	XP_024757166.1
0.95	AMP	XP_024757231.1
0.95	AMP	XP_024757236.1
0.95	AMP	XP_024757313.1
0.95	AMP	XP_024757319.1
0.95	AMP	XP_024757369.1
0.95	AMP	XP_024757394.1
0.95	AMP	XP_024757448.1
0.95	AMP	XP_024757463.1
0.95	AMP	XP_024757473.1
0.95	AMP	XP_024757511.1
0.95	AMP	XP_024757520.1
0.95	AMP	XP_024757557.1
0.95	AMP	XP_024757644.1
0.95	AMP	XP_024757652.1
0.95	AMP	XP_024757684.1
0.95	AMP	XP_024757694.1
0.95	AMP	XP_024757723.1
0.95	AMP	XP_024757756.1
0.95	AMP	XP_024757812.1
0.95	AMP	XP_024757851.1
0.95	AMP	XP_024757861.1
0.95	AMP	XP_024757865.1
0.95	AMP	XP_024757867.1
0.95	AMP	XP_024757911.1
0.95	AMP	XP_024757951.1
0.95	AMP	XP_024758010.1
0.95	AMP	XP_024758053.1
0.95	AMP	XP_024758081.1
0.95	AMP	XP_024758132.1
0.95	AMP	XP_024758183.1
0.95	AMP	XP_024758184.1
0.95	AMP	XP_024758185.1
0.95	AMP	XP_024758237.1
0.95	AMP	XP_024758255.1
0.95	AMP	XP_024758274.1
0.95	AMP	XP_024758331.1
0.95	AMP	XP_024758339.1
0.95	AMP	XP_024758345.1
0.95	AMP	XP_024758346.1
0.95	AMP	XP_024758371.1
0.95	AMP	XP_024758471.1
0.95	AMP	XP_024758496.1
0.95	AMP	XP_024758549.1
0.95	AMP	XP_024758563.1
0.95	AMP	XP_024758607.1
0.95	AMP	XP_024758618.1
0.95	AMP	XP_024758838.1
0.95	AMP	XP_024758839.1
0.95	AMP	XP_024758859.1
0.95	AMP	XP_024758862.1
0.95	AMP	XP_024758865.1
0.95	AMP	XP_024758918.1
0.95	AMP	XP_024758937.1
0.95	AMP	XP_024758968.1
0.95	AMP	XP_024758979.1
0.95	AMP	XP_024759052.1
0.95	AMP	XP_024759131.1
0.95	AMP	XP_024759139.1
0.95	AMP	XP_024759172.1
0.95	AMP	XP_024759201.1
0.95	AMP	XP_024759220.1
0.95	AMP	XP_024759225.1
0.95	AMP	XP_024759290.1
0.95	AMP	XP_024759299.1
0.95	AMP	XP_024759320.1
0.95	AMP	XP_024759406.1
0.95	AMP	XP_024759454.1
0.95	AMP	XP_024759455.1
0.95	AMP	XP_024759464.1
0.95	AMP	XP_024759496.1
0.95	AMP	XP_024759506.1
0.95	AMP	XP_024759568.1
0.95	AMP	XP_024759706.1
0.95	AMP	XP_024759721.1
0.95	AMP	XP_024759763.1
0.95	AMP	XP_024759823.1
0.95	AMP	XP_024759852.1
0.95	AMP	XP_024759903.1
0.95	AMP	XP_024759917.1
0.95	AMP	XP_024759956.1
0.95	AMP	XP_024760096.1
0.95	AMP	XP_024760110.1
0.95	AMP	XP_024760198.1
0.95	AMP	XP_024760205.1
0.95	AMP	XP_024760248.1
0.95	AMP	XP_024760249.1
0.95	AMP	XP_024760354.1
0.95	AMP	XP_024760363.1
0.95	AMP	XP_024760422.1
0.95	AMP	XP_024760455.1
0.95	AMP	XP_024760614.1
0.95	AMP	XP_024760631.1
0.95	AMP	XP_024760653.1
0.95	AMP	XP_024760758.1
0.95	AMP	XP_024760822.1
0.95	AMP	XP_024760845.1
0.95	AMP	XP_024760880.1
0.95	AMP	XP_024760889.1
0.95	AMP	XP_024760916.1
0.95	AMP	XP_024760982.1
0.95	AMP	XP_024761021.1
0.95	AMP	XP_024761043.1
0.95	AMP	XP_024761101.1
0.95	AMP	XP_024761121.1
0.95	AMP	XP_024761133.1
0.95	AMP	XP_024761220.1
0.95	AMP	XP_024761283.1
0.95	AMP	XP_024761294.1
0.95	AMP	XP_024761305.1
0.95	AMP	XP_024761347.1
0.95	AMP	XP_024761357.1
0.95	AMP	XP_024761458.1
0.95	AMP	XP_024761471.1
0.95	AMP	XP_024761472.1
0.95	AMP	XP_024761478.1
0.95	AMP	XP_024761563.1
0.95	AMP	XP_024761605.1
0.95	AMP	XP_024761630.1
0.95	AMP	XP_024761632.1
0.95	AMP	XP_024761677.1
0.95	AMP	XP_024761699.1
0.95	AMP	XP_024761713.1
0.95	AMP	XP_024761723.1
0.95	AMP	XP_024761828.1
0.95	AMP	XP_024761831.1
0.95	AMP	XP_024761860.1
0.95	AMP	XP_024761882.1
0.95	AMP	XP_024761904.1
0.95	AMP	XP_024761957.1
0.95	AMP	XP_024761976.1
0.95	AMP	XP_024762002.1
0.95	AMP	XP_024762033.1
0.95	AMP	XP_024762135.1
0.95	AMP	XP_024762150.1
0.95	AMP	XP_024762159.1
0.95	AMP	XP_024762163.1
0.95	AMP	XP_024762238.1
0.95	AMP	XP_024762253.1
0.95	AMP	XP_024762254.1
0.95	AMP	XP_024762360.1
0.95	AMP	XP_024762418.1
0.95	AMP	XP_024762434.1
0.95	AMP	XP_024762473.1
0.95	AMP	XP_024762483.1
0.95	AMP	XP_024762486.1
0.95	AMP	XP_024762525.1
0.95	AMP	XP_024762602.1
0.95	AMP	XP_024762627.1
0.95	AMP	XP_024762642.1
0.95	AMP	XP_024762651.1
0.95	AMP	XP_024762678.1
0.95	AMP	XP_024762680.1
0.95	AMP	XP_024762688.1
0.94375	AMP	XP_024754401.1
0.94375	AMP	XP_024754443.1
0.94375	AMP	XP_024754451.1
0.94375	AMP	XP_024754487.1
0.94375	AMP	XP_024754578.1
0.94375	AMP	XP_024754602.1
0.94375	AMP	XP_024754656.1
0.94375	AMP	XP_024754742.1
0.94375	AMP	XP_024754753.1
0.94375	AMP	XP_024754778.1
0.94375	AMP	XP_024754828.1
0.94375	AMP	XP_024754836.1
0.94375	AMP	XP_024754906.1
0.94375	AMP	XP_024754909.1
0.94375	AMP	XP_024754942.1
0.94375	AMP	XP_024754986.1
0.94375	AMP	XP_024755007.1
0.94375	AMP	XP_024755063.1
0.94375	AMP	XP_024755097.1
0.94375	AMP	XP_024755153.1
0.94375	AMP	XP_024755162.1
0.94375	AMP	XP_024755181.1
0.94375	AMP	XP_024755183.1
0.94375	AMP	XP_024755214.1
0.94375	AMP	XP_024755242.1
0.94375	AMP	XP_024755314.1
0.94375	AMP	XP_024755424.1
0.94375	AMP	XP_024755436.1
0.94375	AMP	XP_024755501.1
0.94375	AMP	XP_024755519.1
0.94375	AMP	XP_024755588.1
0.94375	AMP	XP_024755592.1
0.94375	AMP	XP_024755607.1
0.94375	AMP	XP_024755662.1
0.94375	AMP	XP_024755675.1
0.94375	AMP	XP_024755682.1
0.94375	AMP	XP_024755720.1
0.94375	AMP	XP_024755778.1
0.94375	AMP	XP_024755784.1
0.94375	AMP	XP_024755820.1
0.94375	AMP	XP_024755848.1
0.94375	AMP	XP_024755858.1
0.94375	AMP	XP_024755866.1
0.94375	AMP	XP_024755896.1
0.94375	AMP	XP_024755900.1
0.94375	AMP	XP_024755963.1
0.94375	AMP	XP_024755967.1
0.94375	AMP	XP_024755968.1
0.94375	AMP	XP_024756010.1
0.94375	AMP	XP_024756022.1
0.94375	AMP	XP_024756081.1
0.94375	AMP	XP_024756123.1
0.94375	AMP	XP_024756127.1
0.94375	AMP	XP_024756146.1
0.94375	AMP	XP_024756196.1
0.94375	AMP	XP_024756252.1
0.94375	AMP	XP_024756261.1
0.94375	AMP	XP_024756303.1
0.94375	AMP	XP_024756343.1
0.94375	AMP	XP_024756366.1
0.94375	AMP	XP_024756367.1
0.94375	AMP	XP_024756464.1
0.94375	AMP	XP_024756484.1
0.94375	AMP	XP_024756499.1
0.94375	AMP	XP_024756504.1
0.94375	AMP	XP_024756511.1
0.94375	AMP	XP_024756519.1
0.94375	AMP	XP_024756530.1
0.94375	AMP	XP_024756638.1
0.94375	AMP	XP_024756678.1
0.94375	AMP	XP_024756692.1
0.94375	AMP	XP_024756712.1
0.94375	AMP	XP_024756740.1
0.94375	AMP	XP_024756767.1
0.94375	AMP	XP_024756774.1
0.94375	AMP	XP_024756780.1
0.94375	AMP	XP_024756814.1
0.94375	AMP	XP_024756821.1
0.94375	AMP	XP_024756854.1
0.94375	AMP	XP_024756877.1
0.94375	AMP	XP_024756880.1
0.94375	AMP	XP_024756885.1
0.94375	AMP	XP_024756894.1
0.94375	AMP	XP_024756902.1
0.94375	AMP	XP_024756909.1
0.94375	AMP	XP_024756969.1
0.94375	AMP	XP_024757022.1
0.94375	AMP	XP_024757024.1
0.94375	AMP	XP_024757029.1
0.94375	AMP	XP_024757040.1
0.94375	AMP	XP_024757053.1
0.94375	AMP	XP_024757062.1
0.94375	AMP	XP_024757093.1
0.94375	AMP	XP_024757109.1
0.94375	AMP	XP_024757111.1
0.94375	AMP	XP_024757144.1
0.94375	AMP	XP_024757200.1
0.94375	AMP	XP_024757205.1
0.94375	AMP	XP_024757225.1
0.94375	AMP	XP_024757243.1
0.94375	AMP	XP_024757335.1
0.94375	AMP	XP_024757350.1
0.94375	AMP	XP_024757414.1
0.94375	AMP	XP_024757418.1
0.94375	AMP	XP_024757509.1
0.94375	AMP	XP_024757572.1
0.94375	AMP	XP_024757596.1
0.94375	AMP	XP_024757605.1
0.94375	AMP	XP_024757632.1
0.94375	AMP	XP_024757681.1
0.94375	AMP	XP_024757807.1
0.94375	AMP	XP_024757840.1
0.94375	AMP	XP_024757874.1
0.94375	AMP	XP_024757877.1
0.94375	AMP	XP_024757889.1
0.94375	AMP	XP_024757903.1
0.94375	AMP	XP_024757906.1
0.94375	AMP	XP_024757964.1
0.94375	AMP	XP_024757994.1
0.94375	AMP	XP_024758033.1
0.94375	AMP	XP_024758046.1
0.94375	AMP	XP_024758072.1
0.94375	AMP	XP_024758075.1
0.94375	AMP	XP_024758112.1
0.94375	AMP	XP_024758121.1
0.94375	AMP	XP_024758162.1
0.94375	AMP	XP_024758177.1
0.94375	AMP	XP_024758180.1
0.94375	AMP	XP_024758208.1
0.94375	AMP	XP_024758279.1
0.94375	AMP	XP_024758285.1
0.94375	AMP	XP_024758287.1
0.94375	AMP	XP_024758314.1
0.94375	AMP	XP_024758336.1
0.94375	AMP	XP_024758353.1
0.94375	AMP	XP_024758402.1
0.94375	AMP	XP_024758440.1
0.94375	AMP	XP_024758447.1
0.94375	AMP	XP_024758451.1
0.94375	AMP	XP_024758460.1
0.94375	AMP	XP_024758468.1
0.94375	AMP	XP_024758538.1
0.94375	AMP	XP_024758555.1
0.94375	AMP	XP_024758594.1
0.94375	AMP	XP_024758631.1
0.94375	AMP	XP_024758685.1
0.94375	AMP	XP_024758713.1
0.94375	AMP	XP_024758808.1
0.94375	AMP	XP_024758810.1
0.94375	AMP	XP_024758870.1
0.94375	AMP	XP_024758904.1
0.94375	AMP	XP_024758940.1
0.94375	AMP	XP_024759021.1
0.94375	AMP	XP_024759026.1
0.94375	AMP	XP_024759057.1
0.94375	AMP	XP_024759058.1
0.94375	AMP	XP_024759094.1
0.94375	AMP	XP_024759108.1
0.94375	AMP	XP_024759130.1
0.94375	AMP	XP_024759144.1
0.94375	AMP	XP_024759150.1
0.94375	AMP	XP_024759167.1
0.94375	AMP	XP_024759171.1
0.94375	AMP	XP_024759183.1
0.94375	AMP	XP_024759341.1
0.94375	AMP	XP_024759373.1
0.94375	AMP	XP_024759381.1
0.94375	AMP	XP_024759435.1
0.94375	AMP	XP_024759441.1
0.94375	AMP	XP_024759484.1
0.94375	AMP	XP_024759536.1
0.94375	AMP	XP_024759575.1
0.94375	AMP	XP_024759655.1
0.94375	AMP	XP_024759662.1
0.94375	AMP	XP_024759675.1
0.94375	AMP	XP_024759732.1
0.94375	AMP	XP_024759846.1
0.94375	AMP	XP_024759876.1
0.94375	AMP	XP_024759877.1
0.94375	AMP	XP_024759881.1
0.94375	AMP	XP_024759892.1
0.94375	AMP	XP_024759895.1
0.94375	AMP	XP_024759925.1
0.94375	AMP	XP_024759970.1
0.94375	AMP	XP_024759978.1
0.94375	AMP	XP_024760064.1
0.94375	AMP	XP_024760065.1
0.94375	AMP	XP_024760130.1
0.94375	AMP	XP_024760166.1
0.94375	AMP	XP_024760226.1
0.94375	AMP	XP_024760228.1
0.94375	AMP	XP_024760297.1
0.94375	AMP	XP_024760339.1
0.94375	AMP	XP_024760392.1
0.94375	AMP	XP_024760409.1
0.94375	AMP	XP_024760437.1
0.94375	AMP	XP_024760461.1
0.94375	AMP	XP_024760462.1
0.94375	AMP	XP_024760552.1
0.94375	AMP	XP_024760586.1
0.94375	AMP	XP_024760598.1
0.94375	AMP	XP_024760607.1
0.94375	AMP	XP_024760627.1
0.94375	AMP	XP_024760657.1
0.94375	AMP	XP_024760692.1
0.94375	AMP	XP_024760713.1
0.94375	AMP	XP_024760737.1
0.94375	AMP	XP_024760847.1
0.94375	AMP	XP_024760849.1
0.94375	AMP	XP_024760852.1
0.94375	AMP	XP_024760869.1
0.94375	AMP	XP_024761064.1
0.94375	AMP	XP_024761081.1
0.94375	AMP	XP_024761085.1
0.94375	AMP	XP_024761089.1
0.94375	AMP	XP_024761106.1
0.94375	AMP	XP_024761122.1
0.94375	AMP	XP_024761131.1
0.94375	AMP	XP_024761132.1
0.94375	AMP	XP_024761303.1
0.94375	AMP	XP_024761308.1
0.94375	AMP	XP_024761335.1
0.94375	AMP	XP_024761345.1
0.94375	AMP	XP_024761350.1
0.94375	AMP	XP_024761358.1
0.94375	AMP	XP_024761385.1
0.94375	AMP	XP_024761460.1
0.94375	AMP	XP_024761584.1
0.94375	AMP	XP_024761627.1
0.94375	AMP	XP_024761727.1
0.94375	AMP	XP_024761728.1
0.94375	AMP	XP_024761794.1
0.94375	AMP	XP_024761798.1
0.94375	AMP	XP_024761832.1
0.94375	AMP	XP_024761854.1
0.94375	AMP	XP_024761893.1
0.94375	AMP	XP_024761901.1
0.94375	AMP	XP_024761926.1
0.94375	AMP	XP_024761928.1
0.94375	AMP	XP_024761982.1
0.94375	AMP	XP_024761989.1
0.94375	AMP	XP_024762001.1
0.94375	AMP	XP_024762003.1
0.94375	AMP	XP_024762005.1
0.94375	AMP	XP_024762015.1
0.94375	AMP	XP_024762023.1
0.94375	AMP	XP_024762053.1
0.94375	AMP	XP_024762093.1
0.94375	AMP	XP_024762109.1
0.94375	AMP	XP_024762130.1
0.94375	AMP	XP_024762164.1
0.94375	AMP	XP_024762185.1
0.94375	AMP	XP_024762250.1
0.94375	AMP	XP_024762290.1
0.94375	AMP	XP_024762324.1
0.94375	AMP	XP_024762326.1
0.94375	AMP	XP_024762328.1
0.94375	AMP	XP_024762334.1
0.94375	AMP	XP_024762335.1
0.94375	AMP	XP_024762343.1
0.94375	AMP	XP_024762350.1
0.94375	AMP	XP_024762405.1
0.94375	AMP	XP_024762411.1
0.94375	AMP	XP_024762417.1
0.94375	AMP	XP_024762447.1
0.94375	AMP	XP_024762474.1
0.94375	AMP	XP_024762554.1
0.94375	AMP	XP_024762592.1
0.94375	AMP	XP_024762623.1
0.94375	AMP	XP_024762689.1
0.9375	AMP	XP_024754428.1
0.9375	AMP	XP_024754474.1
0.9375	AMP	XP_024754601.1
0.9375	AMP	XP_024754628.1
0.9375	AMP	XP_024754630.1
0.9375	AMP	XP_024754645.1
0.9375	AMP	XP_024754646.1
0.9375	AMP	XP_024754651.1
0.9375	AMP	XP_024754660.1
0.9375	AMP	XP_024754680.1
0.9375	AMP	XP_024754698.1
0.9375	AMP	XP_024754700.1
0.9375	AMP	XP_024754714.1
0.9375	AMP	XP_024754755.1
0.9375	AMP	XP_024754765.1
0.9375	AMP	XP_024754808.1
0.9375	AMP	XP_024754827.1
0.9375	AMP	XP_024754890.1
0.9375	AMP	XP_024754914.1
0.9375	AMP	XP_024754950.1
0.9375	AMP	XP_024754951.1
0.9375	AMP	XP_024755028.1
0.9375	AMP	XP_024755049.1
0.9375	AMP	XP_024755092.1
0.9375	AMP	XP_024755119.1
0.9375	AMP	XP_024755123.1
0.9375	AMP	XP_024755134.1
0.9375	AMP	XP_024755142.1
0.9375	AMP	XP_024755163.1
0.9375	AMP	XP_024755168.1
0.9375	AMP	XP_024755182.1
0.9375	AMP	XP_024755254.1
0.9375	AMP	XP_024755259.1
0.9375	AMP	XP_024755265.1
0.9375	AMP	XP_024755322.1
0.9375	AMP	XP_024755364.1
0.9375	AMP	XP_024755391.1
0.9375	AMP	XP_024755480.1
0.9375	AMP	XP_024755505.1
0.9375	AMP	XP_024755523.1
0.9375	AMP	XP_024755531.1
0.9375	AMP	XP_024755536.1
0.9375	AMP	XP_024755570.1
0.9375	AMP	XP_024755571.1
0.9375	AMP	XP_024755574.1
0.9375	AMP	XP_024755582.1
0.9375	AMP	XP_024755600.1
0.9375	AMP	XP_024755602.1
0.9375	AMP	XP_024755613.1
0.9375	AMP	XP_024755804.1
0.9375	AMP	XP_024755818.1
0.9375	AMP	XP_024755839.1
0.9375	AMP	XP_024755868.1
0.9375	AMP	XP_024755935.1
0.9375	AMP	XP_024755936.1
0.9375	AMP	XP_024755949.1
0.9375	AMP	XP_024755969.1
0.9375	AMP	XP_024755971.1
0.9375	AMP	XP_024756024.1
0.9375	AMP	XP_024756059.1
0.9375	AMP	XP_024756088.1
0.9375	AMP	XP_024756133.1
0.9375	AMP	XP_024756214.1
0.9375	AMP	XP_024756267.1
0.9375	AMP	XP_024756338.1
0.9375	AMP	XP_024756399.1
0.9375	AMP	XP_024756419.1
0.9375	AMP	XP_024756474.1
0.9375	AMP	XP_024756492.1
0.9375	AMP	XP_024756566.1
0.9375	AMP	XP_024756584.1
0.9375	AMP	XP_024756639.1
0.9375	AMP	XP_024756650.1
0.9375	AMP	XP_024756837.1
0.9375	AMP	XP_024756852.1
0.9375	AMP	XP_024756920.1
0.9375	AMP	XP_024756924.1
0.9375	AMP	XP_024756930.1
0.9375	AMP	XP_024756944.1
0.9375	AMP	XP_024756962.1
0.9375	AMP	XP_024757034.1
0.9375	AMP	XP_024757054.1
0.9375	AMP	XP_024757234.1
0.9375	AMP	XP_024757253.1
0.9375	AMP	XP_024757311.1
0.9375	AMP	XP_024757318.1
0.9375	AMP	XP_024757333.1
0.9375	AMP	XP_024757390.1
0.9375	AMP	XP_024757411.1
0.9375	AMP	XP_024757437.1
0.9375	AMP	XP_024757494.1
0.9375	AMP	XP_024757516.1
0.9375	AMP	XP_024757561.1
0.9375	AMP	XP_024757588.1
0.9375	AMP	XP_024757595.1
0.9375	AMP	XP_024757608.1
0.9375	AMP	XP_024757628.1
0.9375	AMP	XP_024757635.1
0.9375	AMP	XP_024757701.1
0.9375	AMP	XP_024757751.1
0.9375	AMP	XP_024757775.1
0.9375	AMP	XP_024757785.1
0.9375	AMP	XP_024757789.1
0.9375	AMP	XP_024757800.1
0.9375	AMP	XP_024757826.1
0.9375	AMP	XP_024757829.1
0.9375	AMP	XP_024757908.1
0.9375	AMP	XP_024757935.1
0.9375	AMP	XP_024757937.1
0.9375	AMP	XP_024757952.1
0.9375	AMP	XP_024757981.1
0.9375	AMP	XP_024757984.1
0.9375	AMP	XP_024757999.1
0.9375	AMP	XP_024758000.1
0.9375	AMP	XP_024758045.1
0.9375	AMP	XP_024758065.1
0.9375	AMP	XP_024758068.1
0.9375	AMP	XP_024758069.1
0.9375	AMP	XP_024758186.1
0.9375	AMP	XP_024758196.1
0.9375	AMP	XP_024758219.1
0.9375	AMP	XP_024758223.1
0.9375	AMP	XP_024758226.1
0.9375	AMP	XP_024758227.1
0.9375	AMP	XP_024758241.1
0.9375	AMP	XP_024758257.1
0.9375	AMP	XP_024758318.1
0.9375	AMP	XP_024758335.1
0.9375	AMP	XP_024758355.1
0.9375	AMP	XP_024758399.1
0.9375	AMP	XP_024758474.1
0.9375	AMP	XP_024758498.1
0.9375	AMP	XP_024758504.1
0.9375	AMP	XP_024758512.1
0.9375	AMP	XP_024758578.1
0.9375	AMP	XP_024758659.1
0.9375	AMP	XP_024758676.1
0.9375	AMP	XP_024758683.1
0.9375	AMP	XP_024758690.1
0.9375	AMP	XP_024758724.1
0.9375	AMP	XP_024758730.1
0.9375	AMP	XP_024758749.1
0.9375	AMP	XP_024758789.1
0.9375	AMP	XP_024758824.1
0.9375	AMP	XP_024758829.1
0.9375	AMP	XP_024758876.1
0.9375	AMP	XP_024758879.1
0.9375	AMP	XP_024758902.1
0.9375	AMP	XP_024758912.1
0.9375	AMP	XP_024758952.1
0.9375	AMP	XP_024759031.1
0.9375	AMP	XP_024759037.1
0.9375	AMP	XP_024759051.1
0.9375	AMP	XP_024759066.1
0.9375	AMP	XP_024759091.1
0.9375	AMP	XP_024759105.1
0.9375	AMP	XP_024759168.1
0.9375	AMP	XP_024759181.1
0.9375	AMP	XP_024759185.1
0.9375	AMP	XP_024759189.1
0.9375	AMP	XP_024759204.1
0.9375	AMP	XP_024759343.1
0.9375	AMP	XP_024759366.1
0.9375	AMP	XP_024759375.1
0.9375	AMP	XP_024759402.1
0.9375	AMP	XP_024759427.1
0.9375	AMP	XP_024759434.1
0.9375	AMP	XP_024759440.1
0.9375	AMP	XP_024759453.1
0.9375	AMP	XP_024759463.1
0.9375	AMP	XP_024759465.1
0.9375	AMP	XP_024759510.1
0.9375	AMP	XP_024759513.1
0.9375	AMP	XP_024759526.1
0.9375	AMP	XP_024759544.1
0.9375	AMP	XP_024759586.1
0.9375	AMP	XP_024759635.1
0.9375	AMP	XP_024759641.1
0.9375	AMP	XP_024759657.1
0.9375	AMP	XP_024759749.1
0.9375	AMP	XP_024759759.1
0.9375	AMP	XP_024759794.1
0.9375	AMP	XP_024759818.1
0.9375	AMP	XP_024759836.1
0.9375	AMP	XP_024759866.1
0.9375	AMP	XP_024759872.1
0.9375	AMP	XP_024759874.1
0.9375	AMP	XP_024759883.1
0.9375	AMP	XP_024759886.1
0.9375	AMP	XP_024759924.1
0.9375	AMP	XP_024759940.1
0.9375	AMP	XP_024759962.1
0.9375	AMP	XP_024759979.1
0.9375	AMP	XP_024759983.1
0.9375	AMP	XP_024760006.1
0.9375	AMP	XP_024760183.1
0.9375	AMP	XP_024760221.1
0.9375	AMP	XP_024760234.1
0.9375	AMP	XP_024760245.1
0.9375	AMP	XP_024760252.1
0.9375	AMP	XP_024760301.1
0.9375	AMP	XP_024760330.1
0.9375	AMP	XP_024760340.1
0.9375	AMP	XP_024760358.1
0.9375	AMP	XP_024760427.1
0.9375	AMP	XP_024760430.1
0.9375	AMP	XP_024760445.1
0.9375	AMP	XP_024760458.1
0.9375	AMP	XP_024760571.1
0.9375	AMP	XP_024760582.1
0.9375	AMP	XP_024760613.1
0.9375	AMP	XP_024760672.1
0.9375	AMP	XP_024760700.1
0.9375	AMP	XP_024760709.1
0.9375	AMP	XP_024760717.1
0.9375	AMP	XP_024760762.1
0.9375	AMP	XP_024760780.1
0.9375	AMP	XP_024760794.1
0.9375	AMP	XP_024760810.1
0.9375	AMP	XP_024760884.1
0.9375	AMP	XP_024760888.1
0.9375	AMP	XP_024760965.1
0.9375	AMP	XP_024761004.1
0.9375	AMP	XP_024761027.1
0.9375	AMP	XP_024761037.1
0.9375	AMP	XP_024761094.1
0.9375	AMP	XP_024761102.1
0.9375	AMP	XP_024761142.1
0.9375	AMP	XP_024761161.1
0.9375	AMP	XP_024761169.1
0.9375	AMP	XP_024761238.1
0.9375	AMP	XP_024761244.1
0.9375	AMP	XP_024761291.1
0.9375	AMP	XP_024761292.1
0.9375	AMP	XP_024761352.1
0.9375	AMP	XP_024761386.1
0.9375	AMP	XP_024761406.1
0.9375	AMP	XP_024761427.1
0.9375	AMP	XP_024761432.1
0.9375	AMP	XP_024761462.1
0.9375	AMP	XP_024761482.1
0.9375	AMP	XP_024761512.1
0.9375	AMP	XP_024761518.1
0.9375	AMP	XP_024761527.1
0.9375	AMP	XP_024761532.1
0.9375	AMP	XP_024761543.1
0.9375	AMP	XP_024761548.1
0.9375	AMP	XP_024761559.1
0.9375	AMP	XP_024761646.1
0.9375	AMP	XP_024761651.1
0.9375	AMP	XP_024761658.1
0.9375	AMP	XP_024761664.1
0.9375	AMP	XP_024761668.1
0.9375	AMP	XP_024761700.1
0.9375	AMP	XP_024761717.1
0.9375	AMP	XP_024761726.1
0.9375	AMP	XP_024761731.1
0.9375	AMP	XP_024761775.1
0.9375	AMP	XP_024761868.1
0.9375	AMP	XP_024761946.1
0.9375	AMP	XP_024761978.1
0.9375	AMP	XP_024761980.1
0.9375	AMP	XP_024762017.1
0.9375	AMP	XP_024762025.1
0.9375	AMP	XP_024762072.1
0.9375	AMP	XP_024762096.1
0.9375	AMP	XP_024762111.1
0.9375	AMP	XP_024762194.1
0.9375	AMP	XP_024762224.1
0.9375	AMP	XP_024762251.1
0.9375	AMP	XP_024762260.1
0.9375	AMP	XP_024762279.1
0.9375	AMP	XP_024762312.1
0.9375	AMP	XP_024762349.1
0.9375	AMP	XP_024762357.1
0.9375	AMP	XP_024762402.1
0.9375	AMP	XP_024762431.1
0.9375	AMP	XP_024762435.1
0.9375	AMP	XP_024762455.1
0.9375	AMP	XP_024762490.1
0.9375	AMP	XP_024762508.1
0.9375	AMP	XP_024762559.1
0.9375	AMP	XP_024762569.1
0.9375	AMP	XP_024762571.1
0.9375	AMP	XP_024762644.1
0.935417	AMP	XP_024755579.1
0.935417	AMP	XP_024756218.1
0.93125	AMP	XP_024754442.1
0.93125	AMP	XP_024754446.1
0.93125	AMP	XP_024754455.1
0.93125	AMP	XP_024754497.1
0.93125	AMP	XP_024754517.1
0.93125	AMP	XP_024754548.1
0.93125	AMP	XP_024754582.1
0.93125	AMP	XP_024754593.1
0.93125	AMP	XP_024754615.1
0.93125	AMP	XP_024754637.1
0.93125	AMP	XP_024754667.1
0.93125	AMP	XP_024754690.1
0.93125	AMP	XP_024754706.1
0.93125	AMP	XP_024754711.1
0.93125	AMP	XP_024754712.1
0.93125	AMP	XP_024754720.1
0.93125	AMP	XP_024754913.1
0.93125	AMP	XP_024754980.1
0.93125	AMP	XP_024754989.1
0.93125	AMP	XP_024754999.1
0.93125	AMP	XP_024755005.1
0.93125	AMP	XP_024755030.1
0.93125	AMP	XP_024755042.1
0.93125	AMP	XP_024755080.1
0.93125	AMP	XP_024755093.1
0.93125	AMP	XP_024755144.1
0.93125	AMP	XP_024755192.1
0.93125	AMP	XP_024755208.1
0.93125	AMP	XP_024755218.1
0.93125	AMP	XP_024755273.1
0.93125	AMP	XP_024755357.1
0.93125	AMP	XP_024755399.1
0.93125	AMP	XP_024755402.1
0.93125	AMP	XP_024755461.1
0.93125	AMP	XP_024755470.1
0.93125	AMP	XP_024755548.1
0.93125	AMP	XP_024755647.1
0.93125	AMP	XP_024755678.1
0.93125	AMP	XP_024755680.1
0.93125	AMP	XP_024755704.1
0.93125	AMP	XP_024755725.1
0.93125	AMP	XP_024755728.1
0.93125	AMP	XP_024755751.1
0.93125	AMP	XP_024755758.1
0.93125	AMP	XP_024755783.1
0.93125	AMP	XP_024755850.1
0.93125	AMP	XP_024755854.1
0.93125	AMP	XP_024755917.1
0.93125	AMP	XP_024755951.1
0.93125	AMP	XP_024755961.1
0.93125	AMP	XP_024755965.1
0.93125	AMP	XP_024755970.1
0.93125	AMP	XP_024756017.1
0.93125	AMP	XP_024756083.1
0.93125	AMP	XP_024756092.1
0.93125	AMP	XP_024756097.1
0.93125	AMP	XP_024756114.1
0.93125	AMP	XP_024756130.1
0.93125	AMP	XP_024756204.1
0.93125	AMP	XP_024756210.1
0.93125	AMP	XP_024756246.1
0.93125	AMP	XP_024756315.1
0.93125	AMP	XP_024756320.1
0.93125	AMP	XP_024756323.1
0.93125	AMP	XP_024756333.1
0.93125	AMP	XP_024756353.1
0.93125	AMP	XP_024756361.1
0.93125	AMP	XP_024756413.1
0.93125	AMP	XP_024756434.1
0.93125	AMP	XP_024756460.1
0.93125	AMP	XP_024756497.1
0.93125	AMP	XP_024756507.1
0.93125	AMP	XP_024756523.1
0.93125	AMP	XP_024756540.1
0.93125	AMP	XP_024756552.1
0.93125	AMP	XP_024756587.1
0.93125	AMP	XP_024756589.1
0.93125	AMP	XP_024756615.1
0.93125	AMP	XP_024756703.1
0.93125	AMP	XP_024756765.1
0.93125	AMP	XP_024756783.1
0.93125	AMP	XP_024756812.1
0.93125	AMP	XP_024756817.1
0.93125	AMP	XP_024756874.1
0.93125	AMP	XP_024756889.1
0.93125	AMP	XP_024756926.1
0.93125	AMP	XP_024756935.1
0.93125	AMP	XP_024757143.1
0.93125	AMP	XP_024757164.1
0.93125	AMP	XP_024757180.1
0.93125	AMP	XP_024757189.1
0.93125	AMP	XP_024757230.1
0.93125	AMP	XP_024757259.1
0.93125	AMP	XP_024757279.1
0.93125	AMP	XP_024757281.1
0.93125	AMP	XP_024757314.1
0.93125	AMP	XP_024757378.1
0.93125	AMP	XP_024757384.1
0.93125	AMP	XP_024757385.1
0.93125	AMP	XP_024757439.1
0.93125	AMP	XP_024757447.1
0.93125	AMP	XP_024757480.1
0.93125	AMP	XP_024757506.1
0.93125	AMP	XP_024757533.1
0.93125	AMP	XP_024757562.1
0.93125	AMP	XP_024757612.1
0.93125	AMP	XP_024757629.1
0.93125	AMP	XP_024757660.1
0.93125	AMP	XP_024757680.1
0.93125	AMP	XP_024757704.1
0.93125	AMP	XP_024757715.1
0.93125	AMP	XP_024757718.1
0.93125	AMP	XP_024757740.1
0.93125	AMP	XP_024757742.1
0.93125	AMP	XP_024757750.1
0.93125	AMP	XP_024757768.1
0.93125	AMP	XP_024757776.1
0.93125	AMP	XP_024757791.1
0.93125	AMP	XP_024757797.1
0.93125	AMP	XP_024757881.1
0.93125	AMP	XP_024757886.1
0.93125	AMP	XP_024757909.1
0.93125	AMP	XP_024757910.1
0.93125	AMP	XP_024757922.1
0.93125	AMP	XP_024757965.1
0.93125	AMP	XP_024757977.1
0.93125	AMP	XP_024757986.1
0.93125	AMP	XP_024758086.1
0.93125	AMP	XP_024758114.1
0.93125	AMP	XP_024758118.1
0.93125	AMP	XP_024758211.1
0.93125	AMP	XP_024758244.1
0.93125	AMP	XP_024758251.1
0.93125	AMP	XP_024758268.1
0.93125	AMP	XP_024758290.1
0.93125	AMP	XP_024758298.1
0.93125	AMP	XP_024758315.1
0.93125	AMP	XP_024758327.1
0.93125	AMP	XP_024758349.1
0.93125	AMP	XP_024758358.1
0.93125	AMP	XP_024758404.1
0.93125	AMP	XP_024758455.1
0.93125	AMP	XP_024758483.1
0.93125	AMP	XP_024758490.1
0.93125	AMP	XP_024758518.1
0.93125	AMP	XP_024758566.1
0.93125	AMP	XP_024758639.1
0.93125	AMP	XP_024758643.1
0.93125	AMP	XP_024758717.1
0.93125	AMP	XP_024758777.1
0.93125	AMP	XP_024758836.1
0.93125	AMP	XP_024758905.1
0.93125	AMP	XP_024758923.1
0.93125	AMP	XP_024758947.1
0.93125	AMP	XP_024758956.1
0.93125	AMP	XP_024759062.1
0.93125	AMP	XP_024759112.1
0.93125	AMP	XP_024759155.1
0.93125	AMP	XP_024759156.1
0.93125	AMP	XP_024759206.1
0.93125	AMP	XP_024759216.1
0.93125	AMP	XP_024759222.1
0.93125	AMP	XP_024759235.1
0.93125	AMP	XP_024759307.1
0.93125	AMP	XP_024759316.1
0.93125	AMP	XP_024759398.1
0.93125	AMP	XP_024759449.1
0.93125	AMP	XP_024759450.1
0.93125	AMP	XP_024759487.1
0.93125	AMP	XP_024759540.1
0.93125	AMP	XP_024759551.1
0.93125	AMP	XP_024759585.1
0.93125	AMP	XP_024759604.1
0.93125	AMP	XP_024759618.1
0.93125	AMP	XP_024759643.1
0.93125	AMP	XP_024759694.1
0.93125	AMP	XP_024759767.1
0.93125	AMP	XP_024759773.1
0.93125	AMP	XP_024759845.1
0.93125	AMP	XP_024759855.1
0.93125	AMP	XP_024759943.1
0.93125	AMP	XP_024759950.1
0.93125	AMP	XP_024760071.1
0.93125	AMP	XP_024760082.1
0.93125	AMP	XP_024760084.1
0.93125	AMP	XP_024760134.1
0.93125	AMP	XP_024760154.1
0.93125	AMP	XP_024760180.1
0.93125	AMP	XP_024760201.1
0.93125	AMP	XP_024760212.1
0.93125	AMP	XP_024760231.1
0.93125	AMP	XP_024760239.1
0.93125	AMP	XP_024760281.1
0.93125	AMP	XP_024760283.1
0.93125	AMP	XP_024760320.1
0.93125	AMP	XP_024760328.1
0.93125	AMP	XP_024760332.1
0.93125	AMP	XP_024760364.1
0.93125	AMP	XP_024760377.1
0.93125	AMP	XP_024760412.1
0.93125	AMP	XP_024760423.1
0.93125	AMP	XP_024760457.1
0.93125	AMP	XP_024760534.1
0.93125	AMP	XP_024760560.1
0.93125	AMP	XP_024760576.1
0.93125	AMP	XP_024760603.1
0.93125	AMP	XP_024760628.1
0.93125	AMP	XP_024760648.1
0.93125	AMP	XP_024760677.1
0.93125	AMP	XP_024760694.1
0.93125	AMP	XP_024760760.1
0.93125	AMP	XP_024760763.1
0.93125	AMP	XP_024760770.1
0.93125	AMP	XP_024760790.1
0.93125	AMP	XP_024760859.1
0.93125	AMP	XP_024760896.1
0.93125	AMP	XP_024760919.1
0.93125	AMP	XP_024761013.1
0.93125	AMP	XP_024761113.1
0.93125	AMP	XP_024761137.1
0.93125	AMP	XP_024761218.1
0.93125	AMP	XP_024761232.1
0.93125	AMP	XP_024761255.1
0.93125	AMP	XP_024761256.1
0.93125	AMP	XP_024761304.1
0.93125	AMP	XP_024761364.1
0.93125	AMP	XP_024761390.1
0.93125	AMP	XP_024761407.1
0.93125	AMP	XP_024761486.1
0.93125	AMP	XP_024761513.1
0.93125	AMP	XP_024761529.1
0.93125	AMP	XP_024761589.1
0.93125	AMP	XP_024761621.1
0.93125	AMP	XP_024761624.1
0.93125	AMP	XP_024761643.1
0.93125	AMP	XP_024761659.1
0.93125	AMP	XP_024761698.1
0.93125	AMP	XP_024761705.1
0.93125	AMP	XP_024761816.1
0.93125	AMP	XP_024761820.1
0.93125	AMP	XP_024761847.1
0.93125	AMP	XP_024761919.1
0.93125	AMP	XP_024761935.1
0.93125	AMP	XP_024761940.1
0.93125	AMP	XP_024761954.1
0.93125	AMP	XP_024761962.1
0.93125	AMP	XP_024761965.1
0.93125	AMP	XP_024761990.1
0.93125	AMP	XP_024762004.1
0.93125	AMP	XP_024762057.1
0.93125	AMP	XP_024762085.1
0.93125	AMP	XP_024762108.1
0.93125	AMP	XP_024762136.1
0.93125	AMP	XP_024762155.1
0.93125	AMP	XP_024762183.1
0.93125	AMP	XP_024762189.1
0.93125	AMP	XP_024762258.1
0.93125	AMP	XP_024762272.1
0.93125	AMP	XP_024762316.1
0.93125	AMP	XP_024762330.1
0.93125	AMP	XP_024762354.1
0.93125	AMP	XP_024762438.1
0.93125	AMP	XP_024762446.1
0.93125	AMP	XP_024762528.1
0.93125	AMP	XP_024762534.1
0.93125	AMP	XP_024762556.1
0.93125	AMP	XP_024762596.1
0.93125	AMP	XP_024762600.1
0.93125	AMP	XP_024762639.1
0.93125	AMP	XP_024762683.1
0.925	AMP	XP_024754478.1
0.925	AMP	XP_024754518.1
0.925	AMP	XP_024754534.1
0.925	AMP	XP_024754594.1
0.925	AMP	XP_024754638.1
0.925	AMP	XP_024754769.1
0.925	AMP	XP_024754793.1
0.925	AMP	XP_024754823.1
0.925	AMP	XP_024754865.1
0.925	AMP	XP_024754921.1
0.925	AMP	XP_024754939.1
0.925	AMP	XP_024755075.1
0.925	AMP	XP_024755084.1
0.925	AMP	XP_024755111.1
0.925	AMP	XP_024755155.1
0.925	AMP	XP_024755229.1
0.925	AMP	XP_024755277.1
0.925	AMP	XP_024755284.1
0.925	AMP	XP_024755377.1
0.925	AMP	XP_024755381.1
0.925	AMP	XP_024755390.1
0.925	AMP	XP_024755405.1
0.925	AMP	XP_024755415.1
0.925	AMP	XP_024755434.1
0.925	AMP	XP_024755440.1
0.925	AMP	XP_024755448.1
0.925	AMP	XP_024755539.1
0.925	AMP	XP_024755540.1
0.925	AMP	XP_024755594.1
0.925	AMP	XP_024755596.1
0.925	AMP	XP_024755646.1
0.925	AMP	XP_024755651.1
0.925	AMP	XP_024755664.1
0.925	AMP	XP_024755677.1
0.925	AMP	XP_024755685.1
0.925	AMP	XP_024755713.1
0.925	AMP	XP_024755714.1
0.925	AMP	XP_024755776.1
0.925	AMP	XP_024755790.1
0.925	AMP	XP_024755802.1
0.925	AMP	XP_024755851.1
0.925	AMP	XP_024755857.1
0.925	AMP	XP_024755881.1
0.925	AMP	XP_024755891.1
0.925	AMP	XP_024755904.1
0.925	AMP	XP_024755914.1
0.925	AMP	XP_024755921.1
0.925	AMP	XP_024755928.1
0.925	AMP	XP_024755957.1
0.925	AMP	XP_024755977.1
0.925	AMP	XP_024756033.1
0.925	AMP	XP_024756036.1
0.925	AMP	XP_024756098.1
0.925	AMP	XP_024756151.1
0.925	AMP	XP_024756155.1
0.925	AMP	XP_024756161.1
0.925	AMP	XP_024756219.1
0.925	AMP	XP_024756313.1
0.925	AMP	XP_024756342.1
0.925	AMP	XP_024756346.1
0.925	AMP	XP_024756383.1
0.925	AMP	XP_024756450.1
0.925	AMP	XP_024756510.1
0.925	AMP	XP_024756543.1
0.925	AMP	XP_024756588.1
0.925	AMP	XP_024756748.1
0.925	AMP	XP_024756824.1
0.925	AMP	XP_024756835.1
0.925	AMP	XP_024756848.1
0.925	AMP	XP_024756859.1
0.925	AMP	XP_024756869.1
0.925	AMP	XP_024756872.1
0.925	AMP	XP_024756903.1
0.925	AMP	XP_024756954.1
0.925	AMP	XP_024757048.1
0.925	AMP	XP_024757155.1
0.925	AMP	XP_024757157.1
0.925	AMP	XP_024757212.1
0.925	AMP	XP_024757217.1
0.925	AMP	XP_024757237.1
0.925	AMP	XP_024757347.1
0.925	AMP	XP_024757364.1
0.925	AMP	XP_024757371.1
0.925	AMP	XP_024757372.1
0.925	AMP	XP_024757495.1
0.925	AMP	XP_024757546.1
0.925	AMP	XP_024757564.1
0.925	AMP	XP_024757578.1
0.925	AMP	XP_024757639.1
0.925	AMP	XP_024757650.1
0.925	AMP	XP_024757670.1
0.925	AMP	XP_024757679.1
0.925	AMP	XP_024757683.1
0.925	AMP	XP_024757707.1
0.925	AMP	XP_024757743.1
0.925	AMP	XP_024757744.1
0.925	AMP	XP_024757885.1
0.925	AMP	XP_024757907.1
0.925	AMP	XP_024757938.1
0.925	AMP	XP_024757941.1
0.925	AMP	XP_024757963.1
0.925	AMP	XP_024757974.1
0.925	AMP	XP_024757975.1
0.925	AMP	XP_024757991.1
0.925	AMP	XP_024758001.1
0.925	AMP	XP_024758026.1
0.925	AMP	XP_024758056.1
0.925	AMP	XP_024758064.1
0.925	AMP	XP_024758093.1
0.925	AMP	XP_024758096.1
0.925	AMP	XP_024758119.1
0.925	AMP	XP_024758187.1
0.925	AMP	XP_024758297.1
0.925	AMP	XP_024758309.1
0.925	AMP	XP_024758437.1
0.925	AMP	XP_024758462.1
0.925	AMP	XP_024758466.1
0.925	AMP	XP_024758467.1
0.925	AMP	XP_024758486.1
0.925	AMP	XP_024758528.1
0.925	AMP	XP_024758560.1
0.925	AMP	XP_024758612.1
0.925	AMP	XP_024758623.1
0.925	AMP	XP_024758628.1
0.925	AMP	XP_024758651.1
0.925	AMP	XP_024758670.1
0.925	AMP	XP_024758672.1
0.925	AMP	XP_024758747.1
0.925	AMP	XP_024758758.1
0.925	AMP	XP_024758797.1
0.925	AMP	XP_024758817.1
0.925	AMP	XP_024758818.1
0.925	AMP	XP_024758834.1
0.925	AMP	XP_024758861.1
0.925	AMP	XP_024758877.1
0.925	AMP	XP_024758896.1
0.925	AMP	XP_024758901.1
0.925	AMP	XP_024758920.1
0.925	AMP	XP_024758924.1
0.925	AMP	XP_024758951.1
0.925	AMP	XP_024759041.1
0.925	AMP	XP_024759064.1
0.925	AMP	XP_024759099.1
0.925	AMP	XP_024759102.1
0.925	AMP	XP_024759135.1
0.925	AMP	XP_024759147.1
0.925	AMP	XP_024759164.1
0.925	AMP	XP_024759205.1
0.925	AMP	XP_024759226.1
0.925	AMP	XP_024759292.1
0.925	AMP	XP_024759313.1
0.925	AMP	XP_024759328.1
0.925	AMP	XP_024759387.1
0.925	AMP	XP_024759392.1
0.925	AMP	XP_024759424.1
0.925	AMP	XP_024759466.1
0.925	AMP	XP_024759472.1
0.925	AMP	XP_024759490.1
0.925	AMP	XP_024759531.1
0.925	AMP	XP_024759541.1
0.925	AMP	XP_024759559.1
0.925	AMP	XP_024759580.1
0.925	AMP	XP_024759681.1
0.925	AMP	XP_024759711.1
0.925	AMP	XP_024759716.1
0.925	AMP	XP_024759733.1
0.925	AMP	XP_024759752.1
0.925	AMP	XP_024759760.1
0.925	AMP	XP_024759766.1
0.925	AMP	XP_024759827.1
0.925	AMP	XP_024759828.1
0.925	AMP	XP_024759919.1
0.925	AMP	XP_024759967.1
0.925	AMP	XP_024759974.1
0.925	AMP	XP_024759977.1
0.925	AMP	XP_024759987.1
0.925	AMP	XP_024760031.1
0.925	AMP	XP_024760039.1
0.925	AMP	XP_024760056.1
0.925	AMP	XP_024760062.1
0.925	AMP	XP_024760092.1
0.925	AMP	XP_024760123.1
0.925	AMP	XP_024760156.1
0.925	AMP	XP_024760165.1
0.925	AMP	XP_024760176.1
0.925	AMP	XP_024760236.1
0.925	AMP	XP_024760253.1
0.925	AMP	XP_024760290.1
0.925	AMP	XP_024760324.1
0.925	AMP	XP_024760370.1
0.925	AMP	XP_024760434.1
0.925	AMP	XP_024760463.1
0.925	AMP	XP_024760505.1
0.925	AMP	XP_024760522.1
0.925	AMP	XP_024760543.1
0.925	AMP	XP_024760578.1
0.925	AMP	XP_024760617.1
0.925	AMP	XP_024760621.1
0.925	AMP	XP_024760668.1
0.925	AMP	XP_024760777.1
0.925	AMP	XP_024760798.1
0.925	AMP	XP_024760844.1
0.925	AMP	XP_024760862.1
0.925	AMP	XP_024760882.1
0.925	AMP	XP_024760883.1
0.925	AMP	XP_024760963.1
0.925	AMP	XP_024760966.1
0.925	AMP	XP_024760977.1
0.925	AMP	XP_024760985.1
0.925	AMP	XP_024761033.1
0.925	AMP	XP_024761048.1
0.925	AMP	XP_024761124.1
0.925	AMP	XP_024761125.1
0.925	AMP	XP_024761151.1
0.925	AMP	XP_024761162.1
0.925	AMP	XP_024761170.1
0.925	AMP	XP_024761237.1
0.925	AMP	XP_024761309.1
0.925	AMP	XP_024761326.1
0.925	AMP	XP_024761336.1
0.925	AMP	XP_024761351.1
0.925	AMP	XP_024761372.1
0.925	AMP	XP_024761454.1
0.925	AMP	XP_024761466.1
0.925	AMP	XP_024761476.1
0.925	AMP	XP_024761515.1
0.925	AMP	XP_024761558.1
0.925	AMP	XP_024761560.1
0.925	AMP	XP_024761579.1
0.925	AMP	XP_024761648.1
0.925	AMP	XP_024761681.1
0.925	AMP	XP_024761703.1
0.925	AMP	XP_024761755.1
0.925	AMP	XP_024761761.1
0.925	AMP	XP_024761766.1
0.925	AMP	XP_024761772.1
0.925	AMP	XP_024761811.1
0.925	AMP	XP_024761815.1
0.925	AMP	XP_024761830.1
0.925	AMP	XP_024761843.1
0.925	AMP	XP_024761849.1
0.925	AMP	XP_024761903.1
0.925	AMP	XP_024761913.1
0.925	AMP	XP_024761937.1
0.925	AMP	XP_024761995.1
0.925	AMP	XP_024762018.1
0.925	AMP	XP_024762095.1
0.925	AMP	XP_024762140.1
0.925	AMP	XP_024762212.1
0.925	AMP	XP_024762230.1
0.925	AMP	XP_024762288.1
0.925	AMP	XP_024762289.1
0.925	AMP	XP_024762297.1
0.925	AMP	XP_024762301.1
0.925	AMP	XP_024762315.1
0.925	AMP	XP_024762322.1
0.925	AMP	XP_024762340.1
0.925	AMP	XP_024762345.1
0.925	AMP	XP_024762393.1
0.925	AMP	XP_024762450.1
0.925	AMP	XP_024762464.1
0.925	AMP	XP_024762478.1
0.925	AMP	XP_024762481.1
0.925	AMP	XP_024762501.1
0.925	AMP	XP_024762502.1
0.925	AMP	XP_024762577.1
0.925	AMP	XP_024762579.1
0.925	AMP	XP_024762594.1
0.925	AMP	XP_024762622.1
0.922917	AMP	XP_024756109.1
0.91875	AMP	XP_024754418.1
0.91875	AMP	XP_024754436.1
0.91875	AMP	XP_024754471.1
0.91875	AMP	XP_024754504.1
0.91875	AMP	XP_024754524.1
0.91875	AMP	XP_024754614.1
0.91875	AMP	XP_024754617.1
0.91875	AMP	XP_024754655.1
0.91875	AMP	XP_024754717.1
0.91875	AMP	XP_024754739.1
0.91875	AMP	XP_024754744.1
0.91875	AMP	XP_024754752.1
0.91875	AMP	XP_024754766.1
0.91875	AMP	XP_024754767.1
0.91875	AMP	XP_024754771.1
0.91875	AMP	XP_024754829.1
0.91875	AMP	XP_024754851.1
0.91875	AMP	XP_024754856.1
0.91875	AMP	XP_024754882.1
0.91875	AMP	XP_024754905.1
0.91875	AMP	XP_024754929.1
0.91875	AMP	XP_024754952.1
0.91875	AMP	XP_024754964.1
0.91875	AMP	XP_024755062.1
0.91875	AMP	XP_024755094.1
0.91875	AMP	XP_024755215.1
0.91875	AMP	XP_024755248.1
0.91875	AMP	XP_024755348.1
0.91875	AMP	XP_024755356.1
0.91875	AMP	XP_024755433.1
0.91875	AMP	XP_024755442.1
0.91875	AMP	XP_024755542.1
0.91875	AMP	XP_024755567.1
0.91875	AMP	XP_024755619.1
0.91875	AMP	XP_024755654.1
0.91875	AMP	XP_024755656.1
0.91875	AMP	XP_024755687.1
0.91875	AMP	XP_024755697.1
0.91875	AMP	XP_024755699.1
0.91875	AMP	XP_024755708.1
0.91875	AMP	XP_024755727.1
0.91875	AMP	XP_024755735.1
0.91875	AMP	XP_024755737.1
0.91875	AMP	XP_024755752.1
0.91875	AMP	XP_024755930.1
0.91875	AMP	XP_024755932.1
0.91875	AMP	XP_024756052.1
0.91875	AMP	XP_024756113.1
0.91875	AMP	XP_024756220.1
0.91875	AMP	XP_024756225.1
0.91875	AMP	XP_024756228.1
0.91875	AMP	XP_024756247.1
0.91875	AMP	XP_024756292.1
0.91875	AMP	XP_024756322.1
0.91875	AMP	XP_024756384.1
0.91875	AMP	XP_024756389.1
0.91875	AMP	XP_024756392.1
0.91875	AMP	XP_024756397.1
0.91875	AMP	XP_024756405.1
0.91875	AMP	XP_024756407.1
0.91875	AMP	XP_024756423.1
0.91875	AMP	XP_024756436.1
0.91875	AMP	XP_024756518.1
0.91875	AMP	XP_024756526.1
0.91875	AMP	XP_024756558.1
0.91875	AMP	XP_024756647.1
0.91875	AMP	XP_024756657.1
0.91875	AMP	XP_024756762.1
0.91875	AMP	XP_024756763.1
0.91875	AMP	XP_024756819.1
0.91875	AMP	XP_024756899.1
0.91875	AMP	XP_024756915.1
0.91875	AMP	XP_024756932.1
0.91875	AMP	XP_024756958.1
0.91875	AMP	XP_024756965.1
0.91875	AMP	XP_024756975.1
0.91875	AMP	XP_024757039.1
0.91875	AMP	XP_024757091.1
0.91875	AMP	XP_024757097.1
0.91875	AMP	XP_024757105.1
0.91875	AMP	XP_024757151.1
0.91875	AMP	XP_024757170.1
0.91875	AMP	XP_024757213.1
0.91875	AMP	XP_024757249.1
0.91875	AMP	XP_024757266.1
0.91875	AMP	XP_024757331.1
0.91875	AMP	XP_024757365.1
0.91875	AMP	XP_024757487.1
0.91875	AMP	XP_024757490.1
0.91875	AMP	XP_024757541.1
0.91875	AMP	XP_024757565.1
0.91875	AMP	XP_024757591.1
0.91875	AMP	XP_024757602.1
0.91875	AMP	XP_024757603.1
0.91875	AMP	XP_024757653.1
0.91875	AMP	XP_024757671.1
0.91875	AMP	XP_024757697.1
0.91875	AMP	XP_024757730.1
0.91875	AMP	XP_024757773.1
0.91875	AMP	XP_024757810.1
0.91875	AMP	XP_024757827.1
0.91875	AMP	XP_024757976.1
0.91875	AMP	XP_024758006.1
0.91875	AMP	XP_024758021.1
0.91875	AMP	XP_024758073.1
0.91875	AMP	XP_024758117.1
0.91875	AMP	XP_024758168.1
0.91875	AMP	XP_024758175.1
0.91875	AMP	XP_024758181.1
0.91875	AMP	XP_024758218.1
0.91875	AMP	XP_024758224.1
0.91875	AMP	XP_024758235.1
0.91875	AMP	XP_024758236.1
0.91875	AMP	XP_024758273.1
0.91875	AMP	XP_024758321.1
0.91875	AMP	XP_024758423.1
0.91875	AMP	XP_024758430.1
0.91875	AMP	XP_024758489.1
0.91875	AMP	XP_024758506.1
0.91875	AMP	XP_024758557.1
0.91875	AMP	XP_024758608.1
0.91875	AMP	XP_024758677.1
0.91875	AMP	XP_024758695.1
0.91875	AMP	XP_024758726.1
0.91875	AMP	XP_024758742.1
0.91875	AMP	XP_024758778.1
0.91875	AMP	XP_024758827.1
0.91875	AMP	XP_024758833.1
0.91875	AMP	XP_024758852.1
0.91875	AMP	XP_024758864.1
0.91875	AMP	XP_024758867.1
0.91875	AMP	XP_024758873.1
0.91875	AMP	XP_024758930.1
0.91875	AMP	XP_024758935.1
0.91875	AMP	XP_024758948.1
0.91875	AMP	XP_024758964.1
[truncated: 6,340 more rows]

## Sheet: atroviride
probability_nonAMP	probability_AMP	predicted	seq_id
0.00625	0.99375	AMP	XP_013939952.1
0.00625	0.99375	AMP	XP_013940164.1
0.00625	0.99375	AMP	XP_013940383.1
0.0125	0.9875	AMP	XP_013940057.1
0.0125	0.9875	AMP	XP_013940187.1
0.0125	0.9875	AMP	XP_013940664.1
0.0125	0.9875	AMP	XP_013940795.1
0.0125	0.9875	AMP	XP_013941012.1
0.0125	0.9875	AMP	XP_013941127.1
0.0125	0.9875	AMP	XP_013942482.1
0.0125	0.9875	AMP	XP_013945635.1
0.0125	0.9875	AMP	XP_013946437.1
0.0125	0.9875	AMP	XP_013946946.1
0.01875	0.98125	AMP	XP_013938003.1
0.01875	0.98125	AMP	XP_013938567.1
0.01875	0.98125	AMP	XP_013939127.1
0.01875	0.98125	AMP	XP_013939803.1
0.01875	0.98125	AMP	XP_013940038.1
0.01875	0.98125	AMP	XP_013940109.1
0.01875	0.98125	AMP	XP_013940327.1
0.01875	0.98125	AMP	XP_013940560.1
0.01875	0.98125	AMP	XP_013941149.1
0.01875	0.98125	AMP	XP_013941757.1
0.01875	0.98125	AMP	XP_013942196.1
0.01875	0.98125	AMP	XP_013942319.1
0.01875	0.98125	AMP	XP_013942383.1
0.01875	0.98125	AMP	XP_013943098.1
0.01875	0.98125	AMP	XP_013943143.1
0.01875	0.98125	AMP	XP_013943356.1
0.01875	0.98125	AMP	XP_013943712.1
0.01875	0.98125	AMP	XP_013944137.1
0.01875	0.98125	AMP	XP_013944264.1
0.01875	0.98125	AMP	XP_013944374.1
0.01875	0.98125	AMP	XP_013944707.1
0.01875	0.98125	AMP	XP_013945226.1
0.01875	0.98125	AMP	XP_013945442.1
0.01875	0.98125	AMP	XP_013945503.1
0.01875	0.98125	AMP	XP_013946237.1
0.01875	0.98125	AMP	XP_013946798.1
0.025	0.975	AMP	XP_013937539.1
0.025	0.975	AMP	XP_013938118.1
0.025	0.975	AMP	XP_013938145.1
0.025	0.975	AMP	XP_013938309.1
0.025	0.975	AMP	XP_013938421.1
0.025	0.975	AMP	XP_013938572.1
0.025	0.975	AMP	XP_013938574.1
0.025	0.975	AMP	XP_013938795.1
0.025	0.975	AMP	XP_013938832.1
0.025	0.975	AMP	XP_013939148.1
0.025	0.975	AMP	XP_013939297.1
0.025	0.975	AMP	XP_013939446.1
0.025	0.975	AMP	XP_013939544.1
0.025	0.975	AMP	XP_013939682.1
0.025	0.975	AMP	XP_013939792.1
0.025	0.975	AMP	XP_013939992.1
0.025	0.975	AMP	XP_013940291.1
0.025	0.975	AMP	XP_013940331.1
0.025	0.975	AMP	XP_013940400.1
0.025	0.975	AMP	XP_013940462.1
0.025	0.975	AMP	XP_013940656.1
0.025	0.975	AMP	XP_013940723.1
0.025	0.975	AMP	XP_013940732.1
0.025	0.975	AMP	XP_013941452.1
0.025	0.975	AMP	XP_013941477.1
0.025	0.975	AMP	XP_013941518.1
0.025	0.975	AMP	XP_013941651.1
0.025	0.975	AMP	XP_013941759.1
0.025	0.975	AMP	XP_013942303.1
0.025	0.975	AMP	XP_013942304.1
0.025	0.975	AMP	XP_013942481.1
0.025	0.975	AMP	XP_013942649.1
0.025	0.975	AMP	XP_013942783.1
0.025	0.975	AMP	XP_013942962.1
0.025	0.975	AMP	XP_013943060.1
0.025	0.975	AMP	XP_013943953.1
0.025	0.975	AMP	XP_013944006.1
0.025	0.975	AMP	XP_013944236.1
0.025	0.975	AMP	XP_013944414.1
0.025	0.975	AMP	XP_013944522.1
0.025	0.975	AMP	XP_013944746.1
0.025	0.975	AMP	XP_013944832.1
0.025	0.975	AMP	XP_013944939.1
0.025	0.975	AMP	XP_013945032.1
0.025	0.975	AMP	XP_013945129.1
0.025	0.975	AMP	XP_013945161.1
0.025	0.975	AMP	XP_013945427.1
0.025	0.975	AMP	XP_013945459.1
0.025	0.975	AMP	XP_013945473.1
0.025	0.975	AMP	XP_013945913.1
0.025	0.975	AMP	XP_013945922.1
0.025	0.975	AMP	XP_013946121.1
0.025	0.975	AMP	XP_013946382.1
0.025	0.975	AMP	XP_013946520.1
0.025	0.975	AMP	XP_013946630.1
0.025	0.975	AMP	XP_013946674.1
0.025	0.975	AMP	XP_013947016.1
0.025	0.975	AMP	XP_013947063.1
0.025	0.975	AMP	XP_013947069.1
0.025	0.975	AMP	XP_013947286.1
0.025	0.975	AMP	XP_013947336.1
0.025	0.975	AMP	XP_013947557.1
0.025	0.975	AMP	XP_013948038.1
0.025	0.975	AMP	XP_013948889.1
0.025	0.975	AMP	XP_013948996.1
0.03125	0.96875	AMP	XP_013937542.1
0.03125	0.96875	AMP	XP_013937566.1
0.03125	0.96875	AMP	XP_013937606.1
0.03125	0.96875	AMP	XP_013937673.1
0.03125	0.96875	AMP	XP_013937800.1
0.03125	0.96875	AMP	XP_013937808.1
0.03125	0.96875	AMP	XP_013938385.1
0.03125	0.96875	AMP	XP_013938500.1
0.03125	0.96875	AMP	XP_013938586.1
0.03125	0.96875	AMP	XP_013938596.1
0.03125	0.96875	AMP	XP_013938615.1
0.03125	0.96875	AMP	XP_013938632.1
0.03125	0.96875	AMP	XP_013938703.1
0.03125	0.96875	AMP	XP_013938773.1
0.03125	0.96875	AMP	XP_013938881.1
0.03125	0.96875	AMP	XP_013938940.1
0.03125	0.96875	AMP	XP_013938983.1
0.03125	0.96875	AMP	XP_013939021.1
0.03125	0.96875	AMP	XP_013939092.1
0.03125	0.96875	AMP	XP_013939105.1
0.03125	0.96875	AMP	XP_013939217.1
0.03125	0.96875	AMP	XP_013939220.1
0.03125	0.96875	AMP	XP_013939251.1
0.03125	0.96875	AMP	XP_013939407.1
0.03125	0.96875	AMP	XP_013939430.1
0.03125	0.96875	AMP	XP_013939516.1
0.03125	0.96875	AMP	XP_013939530.1
0.03125	0.96875	AMP	XP_013939615.1
0.03125	0.96875	AMP	XP_013939691.1
0.03125	0.96875	AMP	XP_013939693.1
0.03125	0.96875	AMP	XP_013939821.1
0.03125	0.96875	AMP	XP_013939838.1
0.03125	0.96875	AMP	XP_013939869.1
0.03125	0.96875	AMP	XP_013940155.1
0.03125	0.96875	AMP	XP_013940188.1
0.03125	0.96875	AMP	XP_013940201.1
0.03125	0.96875	AMP	XP_013940335.1
0.03125	0.96875	AMP	XP_013940423.1
0.03125	0.96875	AMP	XP_013940428.1
0.03125	0.96875	AMP	XP_013940557.1
0.03125	0.96875	AMP	XP_013940609.1
0.03125	0.96875	AMP	XP_013940700.1
0.03125	0.96875	AMP	XP_013940706.1
0.03125	0.96875	AMP	XP_013940778.1
0.03125	0.96875	AMP	XP_013940821.1
0.03125	0.96875	AMP	XP_013940860.1
0.03125	0.96875	AMP	XP_013940951.1
0.03125	0.96875	AMP	XP_013940955.1
0.03125	0.96875	AMP	XP_013941248.1
0.03125	0.96875	AMP	XP_013941292.1
0.03125	0.96875	AMP	XP_013941447.1
0.03125	0.96875	AMP	XP_013941467.1
0.03125	0.96875	AMP	XP_013941585.1
0.03125	0.96875	AMP	XP_013941589.1
0.03125	0.96875	AMP	XP_013941610.1
0.03125	0.96875	AMP	XP_013941726.1
0.03125	0.96875	AMP	XP_013941755.1
0.03125	0.96875	AMP	XP_013941793.1
0.03125	0.96875	AMP	XP_013941861.1
0.03125	0.96875	AMP	XP_013941879.1
0.03125	0.96875	AMP	XP_013942005.1
0.03125	0.96875	AMP	XP_013942072.1
0.03125	0.96875	AMP	XP_013942460.1
0.03125	0.96875	AMP	XP_013942486.1
0.03125	0.96875	AMP	XP_013942565.1
0.03125	0.96875	AMP	XP_013942634.1
0.03125	0.96875	AMP	XP_013942713.1
0.03125	0.96875	AMP	XP_013942908.1
0.03125	0.96875	AMP	XP_013942947.1
0.03125	0.96875	AMP	XP_013943295.1
0.03125	0.96875	AMP	XP_013943319.1
0.03125	0.96875	AMP	XP_013943390.1
0.03125	0.96875	AMP	XP_013943434.1
0.03125	0.96875	AMP	XP_013943676.1
0.03125	0.96875	AMP	XP_013943713.1
0.03125	0.96875	AMP	XP_013943729.1
0.03125	0.96875	AMP	XP_013943741.1
0.03125	0.96875	AMP	XP_013943759.1
0.03125	0.96875	AMP	XP_013943828.1
0.03125	0.96875	AMP	XP_013943859.1
0.03125	0.96875	AMP	XP_013944126.1
0.03125	0.96875	AMP	XP_013944169.1
0.03125	0.96875	AMP	XP_013944263.1
0.03125	0.96875	AMP	XP_013944310.1
0.03125	0.96875	AMP	XP_013944392.1
0.03125	0.96875	AMP	XP_013944398.1
0.03125	0.96875	AMP	XP_013944417.1
0.03125	0.96875	AMP	XP_013944426.1
0.03125	0.96875	AMP	XP_013944488.1
0.03125	0.96875	AMP	XP_013944552.1
0.03125	0.96875	AMP	XP_013944615.1
0.03125	0.96875	AMP	XP_013944743.1
0.03125	0.96875	AMP	XP_013945081.1
0.03125	0.96875	AMP	XP_013945097.1
0.03125	0.96875	AMP	XP_013945114.1
0.03125	0.96875	AMP	XP_013945213.1
0.03125	0.96875	AMP	XP_013945344.1
0.03125	0.96875	AMP	XP_013945420.1
0.03125	0.96875	AMP	XP_013945443.1
0.03125	0.96875	AMP	XP_013945552.1
0.03125	0.96875	AMP	XP_013945651.1
0.03125	0.96875	AMP	XP_013945742.1
0.03125	0.96875	AMP	XP_013945773.1
0.03125	0.96875	AMP	XP_013945863.1
0.03125	0.96875	AMP	XP_013946029.1
0.03125	0.96875	AMP	XP_013946050.1
0.03125	0.96875	AMP	XP_013946054.1
0.03125	0.96875	AMP	XP_013946170.1
0.03125	0.96875	AMP	XP_013946196.1
0.03125	0.96875	AMP	XP_013946471.1
0.03125	0.96875	AMP	XP_013946486.1
0.03125	0.96875	AMP	XP_013946545.1
0.03125	0.96875	AMP	XP_013946647.1
0.03125	0.96875	AMP	XP_013946697.1
0.03125	0.96875	AMP	XP_013946758.1
0.03125	0.96875	AMP	XP_013946910.1
0.03125	0.96875	AMP	XP_013946940.1
0.03125	0.96875	AMP	XP_013946986.1
0.03125	0.96875	AMP	XP_013947061.1
0.03125	0.96875	AMP	XP_013947098.1
0.03125	0.96875	AMP	XP_013947106.1
0.03125	0.96875	AMP	XP_013947269.1
0.03125	0.96875	AMP	XP_013947422.1
0.03125	0.96875	AMP	XP_013947450.1
0.03125	0.96875	AMP	XP_013947537.1
0.03125	0.96875	AMP	XP_013947587.1
0.03125	0.96875	AMP	XP_013947629.1
0.03125	0.96875	AMP	XP_013947665.1
0.03125	0.96875	AMP	XP_013947719.1
0.03125	0.96875	AMP	XP_013947777.1
0.03125	0.96875	AMP	XP_013947858.1
0.03125	0.96875	AMP	XP_013947910.1
0.03125	0.96875	AMP	XP_013947920.1
0.03125	0.96875	AMP	XP_013947923.1
0.03125	0.96875	AMP	XP_013948295.1
0.03125	0.96875	AMP	XP_013948355.1
0.03125	0.96875	AMP	XP_013948393.1
0.03125	0.96875	AMP	XP_013948442.1
0.03125	0.96875	AMP	XP_013948565.1
0.03125	0.96875	AMP	XP_013948871.1
0.03125	0.96875	AMP	XP_013948917.1
0.03125	0.96875	AMP	XP_013948940.1
0.03125	0.96875	AMP	XP_013948960.1
0.03125	0.96875	AMP	XP_013949090.1
0.03125	0.96875	AMP	XP_013949157.1
0.0375	0.9625	AMP	XP_013937631.1
0.0375	0.9625	AMP	XP_013937670.1
0.0375	0.9625	AMP	XP_013937678.1
0.0375	0.9625	AMP	XP_013937690.1
0.0375	0.9625	AMP	XP_013937835.1
0.0375	0.9625	AMP	XP_013937911.1
0.0375	0.9625	AMP	XP_013937987.1
0.0375	0.9625	AMP	XP_013938068.1
0.0375	0.9625	AMP	XP_013938101.1
0.0375	0.9625	AMP	XP_013938219.1
0.0375	0.9625	AMP	XP_013938228.1
0.0375	0.9625	AMP	XP_013938258.1
0.0375	0.9625	AMP	XP_013938371.1
0.0375	0.9625	AMP	XP_013938396.1
0.0375	0.9625	AMP	XP_013938458.1
0.0375	0.9625	AMP	XP_013938549.1
0.0375	0.9625	AMP	XP_013938561.1
0.0375	0.9625	AMP	XP_013938631.1
0.0375	0.9625	AMP	XP_013938765.1
0.0375	0.9625	AMP	XP_013938821.1
0.0375	0.9625	AMP	XP_013938921.1
0.0375	0.9625	AMP	XP_013938927.1
0.0375	0.9625	AMP	XP_013938986.1
0.0375	0.9625	AMP	XP_013938990.1
0.0375	0.9625	AMP	XP_013939074.1
0.0375	0.9625	AMP	XP_013939097.1
0.0375	0.9625	AMP	XP_013939109.1
0.0375	0.9625	AMP	XP_013939118.1
0.0375	0.9625	AMP	XP_013939145.1
0.0375	0.9625	AMP	XP_013939234.1
0.0375	0.9625	AMP	XP_013939247.1
0.0375	0.9625	AMP	XP_013939262.1
0.0375	0.9625	AMP	XP_013939286.1
0.0375	0.9625	AMP	XP_013939314.1
0.0375	0.9625	AMP	XP_013939325.1
0.0375	0.9625	AMP	XP_013939340.1
0.0375	0.9625	AMP	XP_013939351.1
0.0375	0.9625	AMP	XP_013939361.1
0.0375	0.9625	AMP	XP_013939386.1
0.0375	0.9625	AMP	XP_013939477.1
0.0375	0.9625	AMP	XP_013939560.1
0.0375	0.9625	AMP	XP_013939579.1
0.0375	0.9625	AMP	XP_013939633.1
0.0375	0.9625	AMP	XP_013939642.1
0.0375	0.9625	AMP	XP_013939678.1
0.0375	0.9625	AMP	XP_013939765.1
0.0375	0.9625	AMP	XP_013939800.1
0.0375	0.9625	AMP	XP_013939815.1
0.0375	0.9625	AMP	XP_013939819.1
0.0375	0.9625	AMP	XP_013939839.1
0.0375	0.9625	AMP	XP_013939849.1
0.0375	0.9625	AMP	XP_013939921.1
0.0375	0.9625	AMP	XP_013939926.1
0.0375	0.9625	AMP	XP_013939927.1
0.0375	0.9625	AMP	XP_013939951.1
0.0375	0.9625	AMP	XP_013939959.1
0.0375	0.9625	AMP	XP_013939998.1
0.0375	0.9625	AMP	XP_013940004.1
0.0375	0.9625	AMP	XP_013940075.1
0.0375	0.9625	AMP	XP_013940153.1
0.0375	0.9625	AMP	XP_013940159.1
0.0375	0.9625	AMP	XP_013940267.1
0.0375	0.9625	AMP	XP_013940268.1
0.0375	0.9625	AMP	XP_013940318.1
0.0375	0.9625	AMP	XP_013940390.1
0.0375	0.9625	AMP	XP_013940551.1
0.0375	0.9625	AMP	XP_013940614.1
0.0375	0.9625	AMP	XP_013940653.1
0.0375	0.9625	AMP	XP_013940774.1
0.0375	0.9625	AMP	XP_013940803.1
0.0375	0.9625	AMP	XP_013940837.1
0.0375	0.9625	AMP	XP_013940838.1
0.0375	0.9625	AMP	XP_013940981.1
0.0375	0.9625	AMP	XP_013941077.1
0.0375	0.9625	AMP	XP_013941087.1
0.0375	0.9625	AMP	XP_013941144.1
0.0375	0.9625	AMP	XP_013941151.1
0.0375	0.9625	AMP	XP_013941212.1
0.0375	0.9625	AMP	XP_013941235.1
0.0375	0.9625	AMP	XP_013941241.1
0.0375	0.9625	AMP	XP_013941262.1
0.0375	0.9625	AMP	XP_013941343.1
0.0375	0.9625	AMP	XP_013941427.1
0.0375	0.9625	AMP	XP_013941451.1
0.0375	0.9625	AMP	XP_013941463.1
0.0375	0.9625	AMP	XP_013941473.1
0.0375	0.9625	AMP	XP_013941487.1
0.0375	0.9625	AMP	XP_013941612.1
0.0375	0.9625	AMP	XP_013941619.1
0.0375	0.9625	AMP	XP_013941644.1
0.0375	0.9625	AMP	XP_013941650.1
0.0375	0.9625	AMP	XP_013941668.1
0.0375	0.9625	AMP	XP_013941836.1
0.0375	0.9625	AMP	XP_013941857.1
0.0375	0.9625	AMP	XP_013941937.1
0.0375	0.9625	AMP	XP_013942019.1
0.0375	0.9625	AMP	XP_013942164.1
0.0375	0.9625	AMP	XP_013942168.1
0.0375	0.9625	AMP	XP_013942344.1
0.0375	0.9625	AMP	XP_013942414.1
0.0375	0.9625	AMP	XP_013942419.1
0.0375	0.9625	AMP	XP_013942537.1
0.0375	0.9625	AMP	XP_013942558.1
0.0375	0.9625	AMP	XP_013942725.1
0.0375	0.9625	AMP	XP_013942763.1
0.0375	0.9625	AMP	XP_013942769.1
0.0375	0.9625	AMP	XP_013942801.1
0.0375	0.9625	AMP	XP_013942810.1
0.0375	0.9625	AMP	XP_013942954.1
0.0375	0.9625	AMP	XP_013942997.1
0.0375	0.9625	AMP	XP_013943037.1
0.0375	0.9625	AMP	XP_013943068.1
0.0375	0.9625	AMP	XP_013943130.1
0.0375	0.9625	AMP	XP_013943137.1
0.0375	0.9625	AMP	XP_013943190.1
0.0375	0.9625	AMP	XP_013943204.1
0.0375	0.9625	AMP	XP_013943235.1
0.0375	0.9625	AMP	XP_013943318.1
0.0375	0.9625	AMP	XP_013943385.1
0.0375	0.9625	AMP	XP_013943415.1
0.0375	0.9625	AMP	XP_013943466.1
0.0375	0.9625	AMP	XP_013943520.1
0.0375	0.9625	AMP	XP_013943568.1
0.0375	0.9625	AMP	XP_013943646.1
0.0375	0.9625	AMP	XP_013943650.1
0.0375	0.9625	AMP	XP_013943685.1
0.0375	0.9625	AMP	XP_013943734.1
0.0375	0.9625	AMP	XP_013943742.1
0.0375	0.9625	AMP	XP_013943760.1
0.0375	0.9625	AMP	XP_013943855.1
0.0375	0.9625	AMP	XP_013943913.1
0.0375	0.9625	AMP	XP_013943987.1
0.0375	0.9625	AMP	XP_013944039.1
0.0375	0.9625	AMP	XP_013944056.1
0.0375	0.9625	AMP	XP_013944083.1
0.0375	0.9625	AMP	XP_013944361.1
0.0375	0.9625	AMP	XP_013944387.1
0.0375	0.9625	AMP	XP_013944405.1
0.0375	0.9625	AMP	XP_013944478.1
0.0375	0.9625	AMP	XP_013944480.1
0.0375	0.9625	AMP	XP_013944579.1
0.0375	0.9625	AMP	XP_013944585.1
0.0375	0.9625	AMP	XP_013944600.1
0.0375	0.9625	AMP	XP_013944694.1
0.0375	0.9625	AMP	XP_013944713.1
0.0375	0.9625	AMP	XP_013944750.1
0.0375	0.9625	AMP	XP_013944780.1
0.0375	0.9625	AMP	XP_013944820.1
0.0375	0.9625	AMP	XP_013944877.1
0.0375	0.9625	AMP	XP_013945086.1
0.0375	0.9625	AMP	XP_013945103.1
0.0375	0.9625	AMP	XP_013945131.1
0.0375	0.9625	AMP	XP_013945189.1
0.0375	0.9625	AMP	XP_013945253.1
0.0375	0.9625	AMP	XP_013945349.1
0.0375	0.9625	AMP	XP_013945370.1
0.0375	0.9625	AMP	XP_013945431.1
0.0375	0.9625	AMP	XP_013945530.1
0.0375	0.9625	AMP	XP_013945566.1
0.0375	0.9625	AMP	XP_013945602.1
0.0375	0.9625	AMP	XP_013945605.1
0.0375	0.9625	AMP	XP_013945661.1
0.0375	0.9625	AMP	XP_013945744.1
0.0375	0.9625	AMP	XP_013945763.1
0.0375	0.9625	AMP	XP_013945854.1
0.0375	0.9625	AMP	XP_013945975.1
0.0375	0.9625	AMP	XP_013946151.1
0.0375	0.9625	AMP	XP_013946172.1
0.0375	0.9625	AMP	XP_013946190.1
0.0375	0.9625	AMP	XP_013946232.1
0.0375	0.9625	AMP	XP_013946234.1
0.0375	0.9625	AMP	XP_013946253.1
0.0375	0.9625	AMP	XP_013946285.1
0.0375	0.9625	AMP	XP_013946334.1
0.0375	0.9625	AMP	XP_013946351.1
0.0375	0.9625	AMP	XP_013946355.1
0.0375	0.9625	AMP	XP_013946363.1
0.0375	0.9625	AMP	XP_013946388.1
0.0375	0.9625	AMP	XP_013946553.1
0.0375	0.9625	AMP	XP_013946561.1
0.0375	0.9625	AMP	XP_013946888.1
0.0375	0.9625	AMP	XP_013947005.1
0.0375	0.9625	AMP	XP_013947044.1
0.0375	0.9625	AMP	XP_013947071.1
0.0375	0.9625	AMP	XP_013947082.1
0.0375	0.9625	AMP	XP_013947300.1
0.0375	0.9625	AMP	XP_013947334.1
0.0375	0.9625	AMP	XP_013947434.1
0.0375	0.9625	AMP	XP_013947463.1
0.0375	0.9625	AMP	XP_013947491.1
0.0375	0.9625	AMP	XP_013947496.1
0.0375	0.9625	AMP	XP_013947509.1
0.0375	0.9625	AMP	XP_013947577.1
0.0375	0.9625	AMP	XP_013947594.1
0.0375	0.9625	AMP	XP_013947612.1
0.0375	0.9625	AMP	XP_013947660.1
0.0375	0.9625	AMP	XP_013947698.1
0.0375	0.9625	AMP	XP_013947974.1
0.0375	0.9625	AMP	XP_013948002.1
0.0375	0.9625	AMP	XP_013948086.1
0.0375	0.9625	AMP	XP_013948185.1
0.0375	0.9625	AMP	XP_013948311.1
0.0375	0.9625	AMP	XP_013948314.1
0.0375	0.9625	AMP	XP_013948322.1
0.0375	0.9625	AMP	XP_013948340.1
0.0375	0.9625	AMP	XP_013948377.1
0.0375	0.9625	AMP	XP_013948383.1
0.0375	0.9625	AMP	XP_013948399.1
0.0375	0.9625	AMP	XP_013948445.1
0.0375	0.9625	AMP	XP_013948449.1
0.0375	0.9625	AMP	XP_013948563.1
0.0375	0.9625	AMP	XP_013948585.1
0.0375	0.9625	AMP	XP_013948696.1
0.0375	0.9625	AMP	XP_013948757.1
0.0375	0.9625	AMP	XP_013948767.1
0.0375	0.9625	AMP	XP_013948829.1
0.0375	0.9625	AMP	XP_013948855.1
0.0375	0.9625	AMP	XP_013948973.1
0.0375	0.9625	AMP	XP_013948984.1
0.0375	0.9625	AMP	XP_013948986.1
0.0375	0.9625	AMP	XP_013949097.1
0.0375	0.9625	AMP	XP_013949257.1
0.0375	0.9625	AMP	XP_013949265.1
0.0395833	0.960417	AMP	XP_013944437.1
0.04375	0.95625	AMP	XP_013937531.1
0.04375	0.95625	AMP	XP_013937603.1
0.04375	0.95625	AMP	XP_013937714.1
0.04375	0.95625	AMP	XP_013937715.1
0.04375	0.95625	AMP	XP_013937724.1
0.04375	0.95625	AMP	XP_013937796.1
0.04375	0.95625	AMP	XP_013937874.1
0.04375	0.95625	AMP	XP_013937930.1
0.04375	0.95625	AMP	XP_013938040.1
0.04375	0.95625	AMP	XP_013938046.1
0.04375	0.95625	AMP	XP_013938047.1
0.04375	0.95625	AMP	XP_013938266.1
0.04375	0.95625	AMP	XP_013938295.1
0.04375	0.95625	AMP	XP_013938302.1
0.04375	0.95625	AMP	XP_013938308.1
0.04375	0.95625	AMP	XP_013938346.1
0.04375	0.95625	AMP	XP_013938386.1
0.04375	0.95625	AMP	XP_013938407.1
0.04375	0.95625	AMP	XP_013938427.1
0.04375	0.95625	AMP	XP_013938493.1
0.04375	0.95625	AMP	XP_013938627.1
0.04375	0.95625	AMP	XP_013938640.1
0.04375	0.95625	AMP	XP_013938655.1
0.04375	0.95625	AMP	XP_013938661.1
0.04375	0.95625	AMP	XP_013938750.1
0.04375	0.95625	AMP	XP_013938781.1
0.04375	0.95625	AMP	XP_013938782.1
0.04375	0.95625	AMP	XP_013938812.1
0.04375	0.95625	AMP	XP_013938886.1
0.04375	0.95625	AMP	XP_013938923.1
0.04375	0.95625	AMP	XP_013938935.1
0.04375	0.95625	AMP	XP_013938944.1
0.04375	0.95625	AMP	XP_013938948.1
0.04375	0.95625	AMP	XP_013938966.1
0.04375	0.95625	AMP	XP_013938977.1
0.04375	0.95625	AMP	XP_013938989.1
0.04375	0.95625	AMP	XP_013939054.1
0.04375	0.95625	AMP	XP_013939102.1
0.04375	0.95625	AMP	XP_013939135.1
0.04375	0.95625	AMP	XP_013939162.1
0.04375	0.95625	AMP	XP_013939174.1
0.04375	0.95625	AMP	XP_013939307.1
0.04375	0.95625	AMP	XP_013939388.1
0.04375	0.95625	AMP	XP_013939406.1
0.04375	0.95625	AMP	XP_013939434.1
0.04375	0.95625	AMP	XP_013939531.1
0.04375	0.95625	AMP	XP_013939553.1
0.04375	0.95625	AMP	XP_013939582.1
0.04375	0.95625	AMP	XP_013939626.1
0.04375	0.95625	AMP	XP_013939684.1
0.04375	0.95625	AMP	XP_013939685.1
0.04375	0.95625	AMP	XP_013939747.1
0.04375	0.95625	AMP	XP_013939754.1
0.04375	0.95625	AMP	XP_013939842.1
0.04375	0.95625	AMP	XP_013939884.1
0.04375	0.95625	AMP	XP_013939888.1
0.04375	0.95625	AMP	XP_013939906.1
0.04375	0.95625	AMP	XP_013939910.1
0.04375	0.95625	AMP	XP_013939966.1
0.04375	0.95625	AMP	XP_013940072.1
0.04375	0.95625	AMP	XP_013940073.1
0.04375	0.95625	AMP	XP_013940178.1
0.04375	0.95625	AMP	XP_013940209.1
0.04375	0.95625	AMP	XP_013940296.1
0.04375	0.95625	AMP	XP_013940337.1
0.04375	0.95625	AMP	XP_013940345.1
0.04375	0.95625	AMP	XP_013940395.1
0.04375	0.95625	AMP	XP_013940398.1
0.04375	0.95625	AMP	XP_013940407.1
0.04375	0.95625	AMP	XP_013940427.1
0.04375	0.95625	AMP	XP_013940507.1
0.04375	0.95625	AMP	XP_013940539.1
0.04375	0.95625	AMP	XP_013940540.1
0.04375	0.95625	AMP	XP_013940543.1
0.04375	0.95625	AMP	XP_013940547.1
0.04375	0.95625	AMP	XP_013940564.1
0.04375	0.95625	AMP	XP_013940573.1
0.04375	0.95625	AMP	XP_013940599.1
0.04375	0.95625	AMP	XP_013940603.1
0.04375	0.95625	AMP	XP_013940671.1
0.04375	0.95625	AMP	XP_013940740.1
0.04375	0.95625	AMP	XP_013940760.1
0.04375	0.95625	AMP	XP_013940782.1
0.04375	0.95625	AMP	XP_013940790.1
0.04375	0.95625	AMP	XP_013940818.1
0.04375	0.95625	AMP	XP_013940884.1
0.04375	0.95625	AMP	XP_013940975.1
0.04375	0.95625	AMP	XP_013941076.1
0.04375	0.95625	AMP	XP_013941145.1
0.04375	0.95625	AMP	XP_013941156.1
0.04375	0.95625	AMP	XP_013941210.1
0.04375	0.95625	AMP	XP_013941219.1
0.04375	0.95625	AMP	XP_013941295.1
0.04375	0.95625	AMP	XP_013941304.1
0.04375	0.95625	AMP	XP_013941310.1
0.04375	0.95625	AMP	XP_013941333.1
0.04375	0.95625	AMP	XP_013941341.1
0.04375	0.95625	AMP	XP_013941367.1
0.04375	0.95625	AMP	XP_013941369.1
0.04375	0.95625	AMP	XP_013941378.1
0.04375	0.95625	AMP	XP_013941407.1
0.04375	0.95625	AMP	XP_013941418.1
0.04375	0.95625	AMP	XP_013941513.1
0.04375	0.95625	AMP	XP_013941584.1
0.04375	0.95625	AMP	XP_013941594.1
0.04375	0.95625	AMP	XP_013941611.1
0.04375	0.95625	AMP	XP_013941645.1
0.04375	0.95625	AMP	XP_013941652.1
0.04375	0.95625	AMP	XP_013941766.1
0.04375	0.95625	AMP	XP_013941811.1
0.04375	0.95625	AMP	XP_013941869.1
0.04375	0.95625	AMP	XP_013941875.1
0.04375	0.95625	AMP	XP_013941897.1
0.04375	0.95625	AMP	XP_013941928.1
0.04375	0.95625	AMP	XP_013941997.1
0.04375	0.95625	AMP	XP_013942000.1
0.04375	0.95625	AMP	XP_013942032.1
0.04375	0.95625	AMP	XP_013942045.1
0.04375	0.95625	AMP	XP_013942066.1
0.04375	0.95625	AMP	XP_013942094.1
0.04375	0.95625	AMP	XP_013942103.1
0.04375	0.95625	AMP	XP_013942125.1
0.04375	0.95625	AMP	XP_013942138.1
0.04375	0.95625	AMP	XP_013942158.1
0.04375	0.95625	AMP	XP_013942184.1
0.04375	0.95625	AMP	XP_013942305.1
0.04375	0.95625	AMP	XP_013942312.1
0.04375	0.95625	AMP	XP_013942347.1
0.04375	0.95625	AMP	XP_013942360.1
0.04375	0.95625	AMP	XP_013942402.1
0.04375	0.95625	AMP	XP_013942422.1
0.04375	0.95625	AMP	XP_013942536.1
0.04375	0.95625	AMP	XP_013942539.1
0.04375	0.95625	AMP	XP_013942569.1
0.04375	0.95625	AMP	XP_013942584.1
0.04375	0.95625	AMP	XP_013942612.1
0.04375	0.95625	AMP	XP_013942625.1
0.04375	0.95625	AMP	XP_013942707.1
0.04375	0.95625	AMP	XP_013942711.1
0.04375	0.95625	AMP	XP_013942741.1
0.04375	0.95625	AMP	XP_013942767.1
0.04375	0.95625	AMP	XP_013942841.1
0.04375	0.95625	AMP	XP_013942845.1
0.04375	0.95625	AMP	XP_013942905.1
0.04375	0.95625	AMP	XP_013942906.1
0.04375	0.95625	AMP	XP_013942944.1
0.04375	0.95625	AMP	XP_013942957.1
0.04375	0.95625	AMP	XP_013942979.1
0.04375	0.95625	AMP	XP_013942984.1
0.04375	0.95625	AMP	XP_013943016.1
0.04375	0.95625	AMP	XP_013943071.1
0.04375	0.95625	AMP	XP_013943074.1
0.04375	0.95625	AMP	XP_013943094.1
0.04375	0.95625	AMP	XP_013943155.1
0.04375	0.95625	AMP	XP_013943187.1
0.04375	0.95625	AMP	XP_013943212.1
0.04375	0.95625	AMP	XP_013943217.1
0.04375	0.95625	AMP	XP_013943233.1
0.04375	0.95625	AMP	XP_013943283.1
0.04375	0.95625	AMP	XP_013943331.1
0.04375	0.95625	AMP	XP_013943376.1
0.04375	0.95625	AMP	XP_013943396.1
0.04375	0.95625	AMP	XP_013943398.1
0.04375	0.95625	AMP	XP_013943438.1
0.04375	0.95625	AMP	XP_013943440.1
0.04375	0.95625	AMP	XP_013943457.1
0.04375	0.95625	AMP	XP_013943496.1
0.04375	0.95625	AMP	XP_013943501.1
0.04375	0.95625	AMP	XP_013943517.1
0.04375	0.95625	AMP	XP_013943546.1
0.04375	0.95625	AMP	XP_013943555.1
0.04375	0.95625	AMP	XP_013943697.1
0.04375	0.95625	AMP	XP_013943750.1
0.04375	0.95625	AMP	XP_013943770.1
0.04375	0.95625	AMP	XP_013943779.1
0.04375	0.95625	AMP	XP_013943782.1
0.04375	0.95625	AMP	XP_013943803.1
0.04375	0.95625	AMP	XP_013943876.1
0.04375	0.95625	AMP	XP_013943884.1
0.04375	0.95625	AMP	XP_013943907.1
0.04375	0.95625	AMP	XP_013943956.1
0.04375	0.95625	AMP	XP_013944065.1
0.04375	0.95625	AMP	XP_013944076.1
0.04375	0.95625	AMP	XP_013944080.1
0.04375	0.95625	AMP	XP_013944085.1
0.04375	0.95625	AMP	XP_013944187.1
0.04375	0.95625	AMP	XP_013944237.1
0.04375	0.95625	AMP	XP_013944246.1
0.04375	0.95625	AMP	XP_013944253.1
0.04375	0.95625	AMP	XP_013944436.1
0.04375	0.95625	AMP	XP_013944452.1
0.04375	0.95625	AMP	XP_013944464.1
0.04375	0.95625	AMP	XP_013944482.1
0.04375	0.95625	AMP	XP_013944515.1
0.04375	0.95625	AMP	XP_013944679.1
0.04375	0.95625	AMP	XP_013944682.1
0.04375	0.95625	AMP	XP_013944732.1
0.04375	0.95625	AMP	XP_013944810.1
0.04375	0.95625	AMP	XP_013944838.1
0.04375	0.95625	AMP	XP_013944858.1
0.04375	0.95625	AMP	XP_013944865.1
0.04375	0.95625	AMP	XP_013944908.1
0.04375	0.95625	AMP	XP_013944911.1
0.04375	0.95625	AMP	XP_013944914.1
0.04375	0.95625	AMP	XP_013944952.1
0.04375	0.95625	AMP	XP_013944966.1
0.04375	0.95625	AMP	XP_013944993.1
0.04375	0.95625	AMP	XP_013945089.1
0.04375	0.95625	AMP	XP_013945109.1
0.04375	0.95625	AMP	XP_013945204.1
0.04375	0.95625	AMP	XP_013945250.1
0.04375	0.95625	AMP	XP_013945291.1
0.04375	0.95625	AMP	XP_013945298.1
0.04375	0.95625	AMP	XP_013945330.1
0.04375	0.95625	AMP	XP_013945390.1
0.04375	0.95625	AMP	XP_013945489.1
0.04375	0.95625	AMP	XP_013945490.1
0.04375	0.95625	AMP	XP_013945500.1
0.04375	0.95625	AMP	XP_013945517.1
0.04375	0.95625	AMP	XP_013945590.1
0.04375	0.95625	AMP	XP_013945616.1
0.04375	0.95625	AMP	XP_013945672.1
0.04375	0.95625	AMP	XP_013945776.1
0.04375	0.95625	AMP	XP_013945800.1
0.04375	0.95625	AMP	XP_013945812.1
0.04375	0.95625	AMP	XP_013945934.1
0.04375	0.95625	AMP	XP_013945944.1
0.04375	0.95625	AMP	XP_013946007.1
0.04375	0.95625	AMP	XP_013946020.1
0.04375	0.95625	AMP	XP_013946064.1
0.04375	0.95625	AMP	XP_013946116.1
0.04375	0.95625	AMP	XP_013946120.1
0.04375	0.95625	AMP	XP_013946177.1
0.04375	0.95625	AMP	XP_013946211.1
0.04375	0.95625	AMP	XP_013946217.1
0.04375	0.95625	AMP	XP_013946238.1
0.04375	0.95625	AMP	XP_013946331.1
0.04375	0.95625	AMP	XP_013946404.1
0.04375	0.95625	AMP	XP_013946434.1
0.04375	0.95625	AMP	XP_013946463.1
0.04375	0.95625	AMP	XP_013946481.1
0.04375	0.95625	AMP	XP_013946511.1
0.04375	0.95625	AMP	XP_013946551.1
0.04375	0.95625	AMP	XP_013946556.1
0.04375	0.95625	AMP	XP_013946557.1
0.04375	0.95625	AMP	XP_013946580.1
0.04375	0.95625	AMP	XP_013946638.1
0.04375	0.95625	AMP	XP_013946650.1
0.04375	0.95625	AMP	XP_013946710.1
0.04375	0.95625	AMP	XP_013946712.1
0.04375	0.95625	AMP	XP_013946750.1
0.04375	0.95625	AMP	XP_013946752.1
0.04375	0.95625	AMP	XP_013946801.1
0.04375	0.95625	AMP	XP_013946804.1
0.04375	0.95625	AMP	XP_013946834.1
0.04375	0.95625	AMP	XP_013946839.1
0.04375	0.95625	AMP	XP_013946869.1
0.04375	0.95625	AMP	XP_013946873.1
0.04375	0.95625	AMP	XP_013946920.1
0.04375	0.95625	AMP	XP_013946921.1
0.04375	0.95625	AMP	XP_013946943.1
0.04375	0.95625	AMP	XP_013946958.1
0.04375	0.95625	AMP	XP_013946960.1
0.04375	0.95625	AMP	XP_013947046.1
0.04375	0.95625	AMP	XP_013947073.1
0.04375	0.95625	AMP	XP_013947142.1
0.04375	0.95625	AMP	XP_013947195.1
0.04375	0.95625	AMP	XP_013947218.1
0.04375	0.95625	AMP	XP_013947268.1
0.04375	0.95625	AMP	XP_013947383.1
0.04375	0.95625	AMP	XP_013947452.1
0.04375	0.95625	AMP	XP_013947492.1
0.04375	0.95625	AMP	XP_013947644.1
0.04375	0.95625	AMP	XP_013947673.1
0.04375	0.95625	AMP	XP_013947675.1
0.04375	0.95625	AMP	XP_013947791.1
0.04375	0.95625	AMP	XP_013947874.1
0.04375	0.95625	AMP	XP_013947887.1
0.04375	0.95625	AMP	XP_013947939.1
0.04375	0.95625	AMP	XP_013947958.1
0.04375	0.95625	AMP	XP_013948008.1
0.04375	0.95625	AMP	XP_013948076.1
0.04375	0.95625	AMP	XP_013948149.1
0.04375	0.95625	AMP	XP_013948206.1
0.04375	0.95625	AMP	XP_013948320.1
0.04375	0.95625	AMP	XP_013948328.1
0.04375	0.95625	AMP	XP_013948366.1
0.04375	0.95625	AMP	XP_013948417.1
0.04375	0.95625	AMP	XP_013948419.1
0.04375	0.95625	AMP	XP_013948435.1
0.04375	0.95625	AMP	XP_013948546.1
0.04375	0.95625	AMP	XP_013948548.1
0.04375	0.95625	AMP	XP_013948573.1
0.04375	0.95625	AMP	XP_013948612.1
0.04375	0.95625	AMP	XP_013948651.1
0.04375	0.95625	AMP	XP_013948659.1
0.04375	0.95625	AMP	XP_013948693.1
0.04375	0.95625	AMP	XP_013948702.1
0.04375	0.95625	AMP	XP_013948737.1
0.04375	0.95625	AMP	XP_013948740.1
0.04375	0.95625	AMP	XP_013948769.1
0.04375	0.95625	AMP	XP_013948796.1
0.04375	0.95625	AMP	XP_013948804.1
0.04375	0.95625	AMP	XP_013948846.1
0.04375	0.95625	AMP	XP_013948859.1
0.04375	0.95625	AMP	XP_013948911.1
0.04375	0.95625	AMP	XP_013948995.1
0.04375	0.95625	AMP	XP_013949014.1
0.04375	0.95625	AMP	XP_013949039.1
0.04375	0.95625	AMP	XP_013949065.1
0.04375	0.95625	AMP	XP_013949125.1
0.04375	0.95625	AMP	XP_013949145.1
0.04375	0.95625	AMP	XP_013949168.1
0.04375	0.95625	AMP	XP_013949207.1
0.04375	0.95625	AMP	XP_013949208.1
0.04375	0.95625	AMP	XP_013949251.1
0.04375	0.95625	AMP	XP_013949273.1
0.04375	0.95625	AMP	XP_013949274.1
0.04375	0.95625	AMP	XP_013949282.1
0.05	0.95	AMP	XP_013937519.1
0.05	0.95	AMP	XP_013937548.1
0.05	0.95	AMP	XP_013937567.1
0.05	0.95	AMP	XP_013937610.1
0.05	0.95	AMP	XP_013937653.1
0.05	0.95	AMP	XP_013937805.1
0.05	0.95	AMP	XP_013937807.1
0.05	0.95	AMP	XP_013937842.1
0.05	0.95	AMP	XP_013937868.1
0.05	0.95	AMP	XP_013937954.1
0.05	0.95	AMP	XP_013937968.1
0.05	0.95	AMP	XP_013938024.1
0.05	0.95	AMP	XP_013938034.1
0.05	0.95	AMP	XP_013938073.1
0.05	0.95	AMP	XP_013938164.1
0.05	0.95	AMP	XP_013938179.1
0.05	0.95	AMP	XP_013938310.1
0.05	0.95	AMP	XP_013938322.1
0.05	0.95	AMP	XP_013938380.1
0.05	0.95	AMP	XP_013938393.1
0.05	0.95	AMP	XP_013938476.1
0.05	0.95	AMP	XP_013938481.1
0.05	0.95	AMP	XP_013938517.1
0.05	0.95	AMP	XP_013938528.1
0.05	0.95	AMP	XP_013938550.1
0.05	0.95	AMP	XP_013938584.1
0.05	0.95	AMP	XP_013938628.1
0.05	0.95	AMP	XP_013938728.1
0.05	0.95	AMP	XP_013938739.1
0.05	0.95	AMP	XP_013938744.1
0.05	0.95	AMP	XP_013938758.1
0.05	0.95	AMP	XP_013938794.1
0.05	0.95	AMP	XP_013938803.1
0.05	0.95	AMP	XP_013938822.1
0.05	0.95	AMP	XP_013938838.1
0.05	0.95	AMP	XP_013938846.1
0.05	0.95	AMP	XP_013938882.1
0.05	0.95	AMP	XP_013938919.1
0.05	0.95	AMP	XP_013938925.1
0.05	0.95	AMP	XP_013938982.1
0.05	0.95	AMP	XP_013939060.1
0.05	0.95	AMP	XP_013939111.1
0.05	0.95	AMP	XP_013939185.1
0.05	0.95	AMP	XP_013939191.1
0.05	0.95	AMP	XP_013939194.1
0.05	0.95	AMP	XP_013939201.1
0.05	0.95	AMP	XP_013939260.1
0.05	0.95	AMP	XP_013939276.1
0.05	0.95	AMP	XP_013939293.1
0.05	0.95	AMP	XP_013939296.1
0.05	0.95	AMP	XP_013939339.1
0.05	0.95	AMP	XP_013939358.1
0.05	0.95	AMP	XP_013939425.1
0.05	0.95	AMP	XP_013939545.1
0.05	0.95	AMP	XP_013939564.1
0.05	0.95	AMP	XP_013939567.1
0.05	0.95	AMP	XP_013939576.1
0.05	0.95	AMP	XP_013939648.1
0.05	0.95	AMP	XP_013939652.1
0.05	0.95	AMP	XP_013939658.1
0.05	0.95	AMP	XP_013939665.1
0.05	0.95	AMP	XP_013939673.1
0.05	0.95	AMP	XP_013939703.1
0.05	0.95	AMP	XP_013939726.1
0.05	0.95	AMP	XP_013939748.1
0.05	0.95	AMP	XP_013939764.1
0.05	0.95	AMP	XP_013939833.1
0.05	0.95	AMP	XP_013939845.1
0.05	0.95	AMP	XP_013939916.1
0.05	0.95	AMP	XP_013940035.1
0.05	0.95	AMP	XP_013940047.1
0.05	0.95	AMP	XP_013940139.1
0.05	0.95	AMP	XP_013940163.1
0.05	0.95	AMP	XP_013940193.1
0.05	0.95	AMP	XP_013940233.1
0.05	0.95	AMP	XP_013940257.1
0.05	0.95	AMP	XP_013940279.1
0.05	0.95	AMP	XP_013940286.1
0.05	0.95	AMP	XP_013940349.1
0.05	0.95	AMP	XP_013940402.1
0.05	0.95	AMP	XP_013940452.1
0.05	0.95	AMP	XP_013940461.1
0.05	0.95	AMP	XP_013940485.1
0.05	0.95	AMP	XP_013940496.1
0.05	0.95	AMP	XP_013940558.1
0.05	0.95	AMP	XP_013940621.1
0.05	0.95	AMP	XP_013940635.1
0.05	0.95	AMP	XP_013940730.1
0.05	0.95	AMP	XP_013940731.1
0.05	0.95	AMP	XP_013940734.1
0.05	0.95	AMP	XP_013940737.1
0.05	0.95	AMP	XP_013940815.1
0.05	0.95	AMP	XP_013940826.1
0.05	0.95	AMP	XP_013940835.1
0.05	0.95	AMP	XP_013940862.1
0.05	0.95	AMP	XP_013940876.1
0.05	0.95	AMP	XP_013940892.1
0.05	0.95	AMP	XP_013940944.1
0.05	0.95	AMP	XP_013941031.1
0.05	0.95	AMP	XP_013941053.1
0.05	0.95	AMP	XP_013941057.1
0.05	0.95	AMP	XP_013941073.1
0.05	0.95	AMP	XP_013941079.1
0.05	0.95	AMP	XP_013941099.1
0.05	0.95	AMP	XP_013941112.1
0.05	0.95	AMP	XP_013941183.1
0.05	0.95	AMP	XP_013941186.1
0.05	0.95	AMP	XP_013941213.1
0.05	0.95	AMP	XP_013941229.1
0.05	0.95	AMP	XP_013941249.1
0.05	0.95	AMP	XP_013941364.1
0.05	0.95	AMP	XP_013941365.1
0.05	0.95	AMP	XP_013941371.1
0.05	0.95	AMP	XP_013941388.1
0.05	0.95	AMP	XP_013941480.1
0.05	0.95	AMP	XP_013941482.1
0.05	0.95	AMP	XP_013941532.1
0.05	0.95	AMP	XP_013941556.1
0.05	0.95	AMP	XP_013941628.1
0.05	0.95	AMP	XP_013941633.1
0.05	0.95	AMP	XP_013941707.1
0.05	0.95	AMP	XP_013941709.1
0.05	0.95	AMP	XP_013941812.1
0.05	0.95	AMP	XP_013941845.1
0.05	0.95	AMP	XP_013941892.1
0.05	0.95	AMP	XP_013942020.1
0.05	0.95	AMP	XP_013942098.1
0.05	0.95	AMP	XP_013942114.1
0.05	0.95	AMP	XP_013942179.1
0.05	0.95	AMP	XP_013942222.1
0.05	0.95	AMP	XP_013942230.1
0.05	0.95	AMP	XP_013942263.1
0.05	0.95	AMP	XP_013942349.1
0.05	0.95	AMP	XP_013942405.1
0.05	0.95	AMP	XP_013942448.1
0.05	0.95	AMP	XP_013942504.1
0.05	0.95	AMP	XP_013942528.1
0.05	0.95	AMP	XP_013942549.1
0.05	0.95	AMP	XP_013942622.1
0.05	0.95	AMP	XP_013942643.1
0.05	0.95	AMP	XP_013942656.1
0.05	0.95	AMP	XP_013942738.1
0.05	0.95	AMP	XP_013942765.1
0.05	0.95	AMP	XP_013942835.1
0.05	0.95	AMP	XP_013942857.1
0.05	0.95	AMP	XP_013942897.1
0.05	0.95	AMP	XP_013942921.1
0.05	0.95	AMP	XP_013942922.1
0.05	0.95	AMP	XP_013942928.1
0.05	0.95	AMP	XP_013942935.1
0.05	0.95	AMP	XP_013943070.1
0.05	0.95	AMP	XP_013943100.1
0.05	0.95	AMP	XP_013943114.1
0.05	0.95	AMP	XP_013943129.1
0.05	0.95	AMP	XP_013943184.1
0.05	0.95	AMP	XP_013943185.1
0.05	0.95	AMP	XP_013943207.1
0.05	0.95	AMP	XP_013943224.1
0.05	0.95	AMP	XP_013943257.1
0.05	0.95	AMP	XP_013943300.1
0.05	0.95	AMP	XP_013943443.1
0.05	0.95	AMP	XP_013943487.1
0.05	0.95	AMP	XP_013943488.1
0.05	0.95	AMP	XP_013943545.1
0.05	0.95	AMP	XP_013943557.1
0.05	0.95	AMP	XP_013943580.1
0.05	0.95	AMP	XP_013943605.1
0.05	0.95	AMP	XP_013943740.1
0.05	0.95	AMP	XP_013943780.1
0.05	0.95	AMP	XP_013943809.1
0.05	0.95	AMP	XP_013943833.1
0.05	0.95	AMP	XP_013943973.1
0.05	0.95	AMP	XP_013943974.1
0.05	0.95	AMP	XP_013943990.1
0.05	0.95	AMP	XP_013944003.1
0.05	0.95	AMP	XP_013944057.1
0.05	0.95	AMP	XP_013944070.1
0.05	0.95	AMP	XP_013944125.1
0.05	0.95	AMP	XP_013944136.1
0.05	0.95	AMP	XP_013944162.1
0.05	0.95	AMP	XP_013944182.1
0.05	0.95	AMP	XP_013944200.1
0.05	0.95	AMP	XP_013944211.1
0.05	0.95	AMP	XP_013944257.1
0.05	0.95	AMP	XP_013944275.1
0.05	0.95	AMP	XP_013944291.1
0.05	0.95	AMP	XP_013944296.1
0.05	0.95	AMP	XP_013944341.1
0.05	0.95	AMP	XP_013944352.1
0.05	0.95	AMP	XP_013944359.1
0.05	0.95	AMP	XP_013944366.1
0.05	0.95	AMP	XP_013944403.1
0.05	0.95	AMP	XP_013944445.1
0.05	0.95	AMP	XP_013944497.1
0.05	0.95	AMP	XP_013944502.1
0.05	0.95	AMP	XP_013944523.1
0.05	0.95	AMP	XP_013944563.1
0.05	0.95	AMP	XP_013944574.1
0.05	0.95	AMP	XP_013944647.1
0.05	0.95	AMP	XP_013944656.1
0.05	0.95	AMP	XP_013944675.1
0.05	0.95	AMP	XP_013944711.1
0.05	0.95	AMP	XP_013944816.1
0.05	0.95	AMP	XP_013944818.1
0.05	0.95	AMP	XP_013944842.1
0.05	0.95	AMP	XP_013944853.1
0.05	0.95	AMP	XP_013944854.1
0.05	0.95	AMP	XP_013944913.1
0.05	0.95	AMP	XP_013944920.1
0.05	0.95	AMP	XP_013944994.1
0.05	0.95	AMP	XP_013944999.1
0.05	0.95	AMP	XP_013945072.1
0.05	0.95	AMP	XP_013945073.1
0.05	0.95	AMP	XP_013945093.1
0.05	0.95	AMP	XP_013945111.1
0.05	0.95	AMP	XP_013945116.1
0.05	0.95	AMP	XP_013945165.1
0.05	0.95	AMP	XP_013945167.1
0.05	0.95	AMP	XP_013945184.1
0.05	0.95	AMP	XP_013945308.1
0.05	0.95	AMP	XP_013945333.1
0.05	0.95	AMP	XP_013945337.1
0.05	0.95	AMP	XP_013945436.1
0.05	0.95	AMP	XP_013945457.1
0.05	0.95	AMP	XP_013945465.1
0.05	0.95	AMP	XP_013945468.1
0.05	0.95	AMP	XP_013945519.1
0.05	0.95	AMP	XP_013945559.1
0.05	0.95	AMP	XP_013945573.1
0.05	0.95	AMP	XP_013945595.1
0.05	0.95	AMP	XP_013945596.1
0.05	0.95	AMP	XP_013945663.1
0.05	0.95	AMP	XP_013945667.1
0.05	0.95	AMP	XP_013945676.1
0.05	0.95	AMP	XP_013945691.1
0.05	0.95	AMP	XP_013945702.1
0.05	0.95	AMP	XP_013945726.1
0.05	0.95	AMP	XP_013945771.1
0.05	0.95	AMP	XP_013945795.1
0.05	0.95	AMP	XP_013945816.1
0.05	0.95	AMP	XP_013945853.1
0.05	0.95	AMP	XP_013945897.1
0.05	0.95	AMP	XP_013945900.1
0.05	0.95	AMP	XP_013945905.1
0.05	0.95	AMP	XP_013945910.1
0.05	0.95	AMP	XP_013945921.1
0.05	0.95	AMP	XP_013945939.1
0.05	0.95	AMP	XP_013945960.1
0.05	0.95	AMP	XP_013946015.1
0.05	0.95	AMP	XP_013946030.1
0.05	0.95	AMP	XP_013946158.1
0.05	0.95	AMP	XP_013946195.1
0.05	0.95	AMP	XP_013946205.1
0.05	0.95	AMP	XP_013946247.1
0.05	0.95	AMP	XP_013946280.1
0.05	0.95	AMP	XP_013946367.1
0.05	0.95	AMP	XP_013946369.1
0.05	0.95	AMP	XP_013946448.1
0.05	0.95	AMP	XP_013946502.1
0.05	0.95	AMP	XP_013946535.1
0.05	0.95	AMP	XP_013946566.1
0.05	0.95	AMP	XP_013946591.1
0.05	0.95	AMP	XP_013946640.1
0.05	0.95	AMP	XP_013946660.1
0.05	0.95	AMP	XP_013946756.1
0.05	0.95	AMP	XP_013946778.1
0.05	0.95	AMP	XP_013946781.1
0.05	0.95	AMP	XP_013946840.1
0.05	0.95	AMP	XP_013946862.1
0.05	0.95	AMP	XP_013946929.1
0.05	0.95	AMP	XP_013946930.1
0.05	0.95	AMP	XP_013946977.1
0.05	0.95	AMP	XP_013947083.1
0.05	0.95	AMP	XP_013947091.1
0.05	0.95	AMP	XP_013947124.1
0.05	0.95	AMP	XP_013947131.1
0.05	0.95	AMP	XP_013947139.1
0.05	0.95	AMP	XP_013947153.1
0.05	0.95	AMP	XP_013947190.1
0.05	0.95	AMP	XP_013947203.1
0.05	0.95	AMP	XP_013947287.1
0.05	0.95	AMP	XP_013947377.1
0.05	0.95	AMP	XP_013947379.1
0.05	0.95	AMP	XP_013947391.1
0.05	0.95	AMP	XP_013947409.1
0.05	0.95	AMP	XP_013947423.1
0.05	0.95	AMP	XP_013947505.1
0.05	0.95	AMP	XP_013947532.1
0.05	0.95	AMP	XP_013947581.1
0.05	0.95	AMP	XP_013947610.1
0.05	0.95	AMP	XP_013947626.1
0.05	0.95	AMP	XP_013947707.1
0.05	0.95	AMP	XP_013947712.1
0.05	0.95	AMP	XP_013947728.1
0.05	0.95	AMP	XP_013947790.1
0.05	0.95	AMP	XP_013947822.1
0.05	0.95	AMP	XP_013947882.1
0.05	0.95	AMP	XP_013947917.1
0.05	0.95	AMP	XP_013947919.1
0.05	0.95	AMP	XP_013947949.1
0.05	0.95	AMP	XP_013947975.1
0.05	0.95	AMP	XP_013948003.1
0.05	0.95	AMP	XP_013948015.1
0.05	0.95	AMP	XP_013948064.1
0.05	0.95	AMP	XP_013948087.1
0.05	0.95	AMP	XP_013948090.1
0.05	0.95	AMP	XP_013948141.1
0.05	0.95	AMP	XP_013948143.1
0.05	0.95	AMP	XP_013948210.1
0.05	0.95	AMP	XP_013948225.1
0.05	0.95	AMP	XP_013948241.1
0.05	0.95	AMP	XP_013948337.1
0.05	0.95	AMP	XP_013948372.1
0.05	0.95	AMP	XP_013948512.1
0.05	0.95	AMP	XP_013948532.1
0.05	0.95	AMP	XP_013948591.1
0.05	0.95	AMP	XP_013948600.1
0.05	0.95	AMP	XP_013948611.1
0.05	0.95	AMP	XP_013948635.1
0.05	0.95	AMP	XP_013948657.1
0.05	0.95	AMP	XP_013948717.1
0.05	0.95	AMP	XP_013948718.1
0.05	0.95	AMP	XP_013948758.1
0.05	0.95	AMP	XP_013948775.1
0.05	0.95	AMP	XP_013948780.1
0.05	0.95	AMP	XP_013948791.1
0.05	0.95	AMP	XP_013948798.1
0.05	0.95	AMP	XP_013948833.1
0.05	0.95	AMP	XP_013948836.1
0.05	0.95	AMP	XP_013948866.1
0.05	0.95	AMP	XP_013948905.1
0.05	0.95	AMP	XP_013948962.1
0.05	0.95	AMP	XP_013948988.1
0.05	0.95	AMP	XP_013949008.1
0.05	0.95	AMP	XP_013949066.1
0.05	0.95	AMP	XP_013949079.1
0.05	0.95	AMP	XP_013949102.1
0.05	0.95	AMP	XP_013949106.1
0.05	0.95	AMP	XP_013949136.1
0.05	0.95	AMP	XP_013949172.1
0.05	0.95	AMP	XP_013949204.1
0.05	0.95	AMP	XP_013949211.1
0.05	0.95	AMP	XP_013949212.1
0.05	0.95	AMP	XP_013949244.1
0.05	0.95	AMP	XP_013949272.1
0.05	0.95	AMP	XP_013949291.1
0.05	0.95	AMP	XP_013949298.1
0.05625	0.94375	AMP	XP_013937501.1
0.05625	0.94375	AMP	XP_013937551.1
0.05625	0.94375	AMP	XP_013937555.1
0.05625	0.94375	AMP	XP_013937626.1
0.05625	0.94375	AMP	XP_013937636.1
0.05625	0.94375	AMP	XP_013937966.1
0.05625	0.94375	AMP	XP_013937982.1
0.05625	0.94375	AMP	XP_013938012.1
0.05625	0.94375	AMP	XP_013938013.1
0.05625	0.94375	AMP	XP_013938044.1
0.05625	0.94375	AMP	XP_013938066.1
0.05625	0.94375	AMP	XP_013938076.1
0.05625	0.94375	AMP	XP_013938077.1
0.05625	0.94375	AMP	XP_013938078.1
0.05625	0.94375	AMP	XP_013938082.1
0.05625	0.94375	AMP	XP_013938127.1
0.05625	0.94375	AMP	XP_013938137.1
0.05625	0.94375	AMP	XP_013938167.1
0.05625	0.94375	AMP	XP_013938206.1
0.05625	0.94375	AMP	XP_013938208.1
0.05625	0.94375	AMP	XP_013938227.1
0.05625	0.94375	AMP	XP_013938268.1
0.05625	0.94375	AMP	XP_013938299.1
0.05625	0.94375	AMP	XP_013938361.1
0.05625	0.94375	AMP	XP_013938400.1
0.05625	0.94375	AMP	XP_013938405.1
0.05625	0.94375	AMP	XP_013938433.1
0.05625	0.94375	AMP	XP_013938441.1
0.05625	0.94375	AMP	XP_013938451.1
0.05625	0.94375	AMP	XP_013938452.1
0.05625	0.94375	AMP	XP_013938530.1
0.05625	0.94375	AMP	XP_013938546.1
0.05625	0.94375	AMP	XP_013938569.1
0.05625	0.94375	AMP	XP_013938576.1
0.05625	0.94375	AMP	XP_013938614.1
0.05625	0.94375	AMP	XP_013938643.1
0.05625	0.94375	AMP	XP_013938656.1
0.05625	0.94375	AMP	XP_013938672.1
0.05625	0.94375	AMP	XP_013938834.1
0.05625	0.94375	AMP	XP_013938836.1
0.05625	0.94375	AMP	XP_013938893.1
0.05625	0.94375	AMP	XP_013938896.1
0.05625	0.94375	AMP	XP_013938908.1
0.05625	0.94375	AMP	XP_013938914.1
0.05625	0.94375	AMP	XP_013938953.1
0.05625	0.94375	AMP	XP_013938958.1
0.05625	0.94375	AMP	XP_013938965.1
0.05625	0.94375	AMP	XP_013938974.1
0.05625	0.94375	AMP	XP_013939002.1
0.05625	0.94375	AMP	XP_013939005.1
0.05625	0.94375	AMP	XP_013939025.1
0.05625	0.94375	AMP	XP_013939095.1
0.05625	0.94375	AMP	XP_013939123.1
0.05625	0.94375	AMP	XP_013939177.1
0.05625	0.94375	AMP	XP_013939238.1
0.05625	0.94375	AMP	XP_013939301.1
0.05625	0.94375	AMP	XP_013939313.1
0.05625	0.94375	AMP	XP_013939441.1
0.05625	0.94375	AMP	XP_013939452.1
0.05625	0.94375	AMP	XP_013939521.1
0.05625	0.94375	AMP	XP_013939597.1
0.05625	0.94375	AMP	XP_013939620.1
0.05625	0.94375	AMP	XP_013939631.1
0.05625	0.94375	AMP	XP_013939644.1
0.05625	0.94375	AMP	XP_013939777.1
0.05625	0.94375	AMP	XP_013939788.1
0.05625	0.94375	AMP	XP_013939791.1
0.05625	0.94375	AMP	XP_013939809.1
0.05625	0.94375	AMP	XP_013939816.1
0.05625	0.94375	AMP	XP_013939840.1
0.05625	0.94375	AMP	XP_013939875.1
0.05625	0.94375	AMP	XP_013939883.1
0.05625	0.94375	AMP	XP_013939890.1
0.05625	0.94375	AMP	XP_013939946.1
0.05625	0.94375	AMP	XP_013939958.1
0.05625	0.94375	AMP	XP_013939995.1
0.05625	0.94375	AMP	XP_013940005.1
0.05625	0.94375	AMP	XP_013940026.1
0.05625	0.94375	AMP	XP_013940033.1
0.05625	0.94375	AMP	XP_013940091.1
0.05625	0.94375	AMP	XP_013940121.1
0.05625	0.94375	AMP	XP_013940123.1
0.05625	0.94375	AMP	XP_013940140.1
0.05625	0.94375	AMP	XP_013940151.1
0.05625	0.94375	AMP	XP_013940162.1
0.05625	0.94375	AMP	XP_013940219.1
0.05625	0.94375	AMP	XP_013940236.1
0.05625	0.94375	AMP	XP_013940251.1
0.05625	0.94375	AMP	XP_013940252.1
0.05625	0.94375	AMP	XP_013940262.1
0.05625	0.94375	AMP	XP_013940297.1
0.05625	0.94375	AMP	XP_013940344.1
0.05625	0.94375	AMP	XP_013940346.1
0.05625	0.94375	AMP	XP_013940389.1
0.05625	0.94375	AMP	XP_013940401.1
0.05625	0.94375	AMP	XP_013940425.1
0.05625	0.94375	AMP	XP_013940457.1
0.05625	0.94375	AMP	XP_013940502.1
0.05625	0.94375	AMP	XP_013940544.1
0.05625	0.94375	AMP	XP_013940559.1
0.05625	0.94375	AMP	XP_013940618.1
0.05625	0.94375	AMP	XP_013940736.1
0.05625	0.94375	AMP	XP_013940832.1
0.05625	0.94375	AMP	XP_013940844.1
0.05625	0.94375	AMP	XP_013940850.1
0.05625	0.94375	AMP	XP_013940906.1
0.05625	0.94375	AMP	XP_013940925.1
0.05625	0.94375	AMP	XP_013940942.1
0.05625	0.94375	AMP	XP_013941021.1
0.05625	0.94375	AMP	XP_013941026.1
0.05625	0.94375	AMP	XP_013941129.1
0.05625	0.94375	AMP	XP_013941177.1
0.05625	0.94375	AMP	XP_013941189.1
0.05625	0.94375	AMP	XP_013941227.1
0.05625	0.94375	AMP	XP_013941305.1
0.05625	0.94375	AMP	XP_013941311.1
0.05625	0.94375	AMP	XP_013941392.1
0.05625	0.94375	AMP	XP_013941409.1
0.05625	0.94375	AMP	XP_013941437.1
0.05625	0.94375	AMP	XP_013941455.1
0.05625	0.94375	AMP	XP_013941461.1
0.05625	0.94375	AMP	XP_013941462.1
0.05625	0.94375	AMP	XP_013941476.1
0.05625	0.94375	AMP	XP_013941493.1
0.05625	0.94375	AMP	XP_013941507.1
0.05625	0.94375	AMP	XP_013941537.1
0.05625	0.94375	AMP	XP_013941558.1
0.05625	0.94375	AMP	XP_013941568.1
0.05625	0.94375	AMP	XP_013941629.1
0.05625	0.94375	AMP	XP_013941649.1
0.05625	0.94375	AMP	XP_013941653.1
0.05625	0.94375	AMP	XP_013941677.1
0.05625	0.94375	AMP	XP_013941727.1
0.05625	0.94375	AMP	XP_013941734.1
0.05625	0.94375	AMP	XP_013941791.1
0.05625	0.94375	AMP	XP_013941803.1
0.05625	0.94375	AMP	XP_013941820.1
0.05625	0.94375	AMP	XP_013941834.1
0.05625	0.94375	AMP	XP_013941856.1
0.05625	0.94375	AMP	XP_013941884.1
0.05625	0.94375	AMP	XP_013941890.1
0.05625	0.94375	AMP	XP_013941916.1
0.05625	0.94375	AMP	XP_013941942.1
0.05625	0.94375	AMP	XP_013941985.1
0.05625	0.94375	AMP	XP_013942034.1
0.05625	0.94375	AMP	XP_013942043.1
0.05625	0.94375	AMP	XP_013942051.1
0.05625	0.94375	AMP	XP_013942076.1
0.05625	0.94375	AMP	XP_013942162.1
0.05625	0.94375	AMP	XP_013942178.1
0.05625	0.94375	AMP	XP_013942236.1
0.05625	0.94375	AMP	XP_013942323.1
0.05625	0.94375	AMP	XP_013942366.1
0.05625	0.94375	AMP	XP_013942408.1
0.05625	0.94375	AMP	XP_013942410.1
0.05625	0.94375	AMP	XP_013942427.1
0.05625	0.94375	AMP	XP_013942538.1
0.05625	0.94375	AMP	XP_013942608.1
0.05625	0.94375	AMP	XP_013942626.1
0.05625	0.94375	AMP	XP_013942647.1
0.05625	0.94375	AMP	XP_013942699.1
0.05625	0.94375	AMP	XP_013942708.1
0.05625	0.94375	AMP	XP_013942714.1
0.05625	0.94375	AMP	XP_013942831.1
0.05625	0.94375	AMP	XP_013942848.1
0.05625	0.94375	AMP	XP_013942871.1
0.05625	0.94375	AMP	XP_013942993.1
0.05625	0.94375	AMP	XP_013943006.1
0.05625	0.94375	AMP	XP_013943015.1
0.05625	0.94375	AMP	XP_013943066.1
0.05625	0.94375	AMP	XP_013943069.1
0.05625	0.94375	AMP	XP_013943169.1
0.05625	0.94375	AMP	XP_013943170.1
0.05625	0.94375	AMP	XP_013943192.1
0.05625	0.94375	AMP	XP_013943219.1
0.05625	0.94375	AMP	XP_013943269.1
0.05625	0.94375	AMP	XP_013943340.1
0.05625	0.94375	AMP	XP_013943348.1
0.05625	0.94375	AMP	XP_013943518.1
0.05625	0.94375	AMP	XP_013943519.1
0.05625	0.94375	AMP	XP_013943535.1
0.05625	0.94375	AMP	XP_013943538.1
0.05625	0.94375	AMP	XP_013943549.1
0.05625	0.94375	AMP	XP_013943578.1
0.05625	0.94375	AMP	XP_013943627.1
0.05625	0.94375	AMP	XP_013943632.1
0.05625	0.94375	AMP	XP_013943642.1
0.05625	0.94375	AMP	XP_013943644.1
0.05625	0.94375	AMP	XP_013943652.1
0.05625	0.94375	AMP	XP_013943654.1
0.05625	0.94375	AMP	XP_013943655.1
0.05625	0.94375	AMP	XP_013943670.1
0.05625	0.94375	AMP	XP_013943675.1
0.05625	0.94375	AMP	XP_013943681.1
0.05625	0.94375	AMP	XP_013943684.1
0.05625	0.94375	AMP	XP_013943732.1
0.05625	0.94375	AMP	XP_013943737.1
0.05625	0.94375	AMP	XP_013943821.1
0.05625	0.94375	AMP	XP_013943901.1
0.05625	0.94375	AMP	XP_013943904.1
0.05625	0.94375	AMP	XP_013943964.1
0.05625	0.94375	AMP	XP_013943976.1
0.05625	0.94375	AMP	XP_013943992.1
0.05625	0.94375	AMP	XP_013944002.1
0.05625	0.94375	AMP	XP_013944005.1
0.05625	0.94375	AMP	XP_013944025.1
0.05625	0.94375	AMP	XP_013944044.1
0.05625	0.94375	AMP	XP_013944082.1
0.05625	0.94375	AMP	XP_013944088.1
0.05625	0.94375	AMP	XP_013944124.1
0.05625	0.94375	AMP	XP_013944127.1
0.05625	0.94375	AMP	XP_013944145.1
0.05625	0.94375	AMP	XP_013944170.1
0.05625	0.94375	AMP	XP_013944176.1
0.05625	0.94375	AMP	XP_013944234.1
0.05625	0.94375	AMP	XP_013944255.1
0.05625	0.94375	AMP	XP_013944256.1
0.05625	0.94375	AMP	XP_013944271.1
0.05625	0.94375	AMP	XP_013944293.1
0.05625	0.94375	AMP	XP_013944336.1
0.05625	0.94375	AMP	XP_013944347.1
0.05625	0.94375	AMP	XP_013944410.1
0.05625	0.94375	AMP	XP_013944442.1
0.05625	0.94375	AMP	XP_013944465.1
0.05625	0.94375	AMP	XP_013944475.1
0.05625	0.94375	AMP	XP_013944476.1
0.05625	0.94375	AMP	XP_013944483.1
0.05625	0.94375	AMP	XP_013944490.1
0.05625	0.94375	AMP	XP_013944544.1
0.05625	0.94375	AMP	XP_013944545.1
0.05625	0.94375	AMP	XP_013944551.1
0.05625	0.94375	AMP	XP_013944596.1
0.05625	0.94375	AMP	XP_013944611.1
0.05625	0.94375	AMP	XP_013944640.1
0.05625	0.94375	AMP	XP_013944698.1
0.05625	0.94375	AMP	XP_013944701.1
0.05625	0.94375	AMP	XP_013944716.1
0.05625	0.94375	AMP	XP_013944742.1
0.05625	0.94375	AMP	XP_013944766.1
0.05625	0.94375	AMP	XP_013944783.1
0.05625	0.94375	AMP	XP_013944815.1
0.05625	0.94375	AMP	XP_013944909.1
0.05625	0.94375	AMP	XP_013944926.1
0.05625	0.94375	AMP	XP_013944934.1
0.05625	0.94375	AMP	XP_013944944.1
0.05625	0.94375	AMP	XP_013944946.1
0.05625	0.94375	AMP	XP_013944985.1
0.05625	0.94375	AMP	XP_013945007.1
0.05625	0.94375	AMP	XP_013945020.1
0.05625	0.94375	AMP	XP_013945120.1
0.05625	0.94375	AMP	XP_013945181.1
0.05625	0.94375	AMP	XP_013945201.1
0.05625	0.94375	AMP	XP_013945218.1
0.05625	0.94375	AMP	XP_013945280.1
0.05625	0.94375	AMP	XP_013945317.1
0.05625	0.94375	AMP	XP_013945331.1
0.05625	0.94375	AMP	XP_013945342.1
0.05625	0.94375	AMP	XP_013945381.1
0.05625	0.94375	AMP	XP_013945389.1
0.05625	0.94375	AMP	XP_013945392.1
0.05625	0.94375	AMP	XP_013945414.1
0.05625	0.94375	AMP	XP_013945450.1
0.05625	0.94375	AMP	XP_013945467.1
0.05625	0.94375	AMP	XP_013945536.1
0.05625	0.94375	AMP	XP_013945557.1
0.05625	0.94375	AMP	XP_013945713.1
0.05625	0.94375	AMP	XP_013945748.1
0.05625	0.94375	AMP	XP_013945781.1
0.05625	0.94375	AMP	XP_013945826.1
0.05625	0.94375	AMP	XP_013945845.1
0.05625	0.94375	AMP	XP_013945883.1
0.05625	0.94375	AMP	XP_013945919.1
0.05625	0.94375	AMP	XP_013945950.1
0.05625	0.94375	AMP	XP_013945969.1
0.05625	0.94375	AMP	XP_013945978.1
0.05625	0.94375	AMP	XP_013946021.1
0.05625	0.94375	AMP	XP_013946031.1
0.05625	0.94375	AMP	XP_013946045.1
0.05625	0.94375	AMP	XP_013946066.1
0.05625	0.94375	AMP	XP_013946089.1
0.05625	0.94375	AMP	XP_013946097.1
0.05625	0.94375	AMP	XP_013946104.1
0.05625	0.94375	AMP	XP_013946108.1
0.05625	0.94375	AMP	XP_013946125.1
0.05625	0.94375	AMP	XP_013946173.1
0.05625	0.94375	AMP	XP_013946226.1
0.05625	0.94375	AMP	XP_013946278.1
0.05625	0.94375	AMP	XP_013946292.1
0.05625	0.94375	AMP	XP_013946301.1
0.05625	0.94375	AMP	XP_013946312.1
0.05625	0.94375	AMP	XP_013946405.1
0.05625	0.94375	AMP	XP_013946453.1
0.05625	0.94375	AMP	XP_013946466.1
0.05625	0.94375	AMP	XP_013946498.1
0.05625	0.94375	AMP	XP_013946519.1
0.05625	0.94375	AMP	XP_013946521.1
0.05625	0.94375	AMP	XP_013946529.1
0.05625	0.94375	AMP	XP_013946569.1
0.05625	0.94375	AMP	XP_013946597.1
0.05625	0.94375	AMP	XP_013946600.1
0.05625	0.94375	AMP	XP_013946616.1
0.05625	0.94375	AMP	XP_013946620.1
0.05625	0.94375	AMP	XP_013946645.1
0.05625	0.94375	AMP	XP_013946652.1
0.05625	0.94375	AMP	XP_013946656.1
0.05625	0.94375	AMP	XP_013946662.1
0.05625	0.94375	AMP	XP_013946669.1
0.05625	0.94375	AMP	XP_013946724.1
0.05625	0.94375	AMP	XP_013946799.1
0.05625	0.94375	AMP	XP_013946818.1
0.05625	0.94375	AMP	XP_013946820.1
0.05625	0.94375	AMP	XP_013946837.1
0.05625	0.94375	AMP	XP_013946857.1
0.05625	0.94375	AMP	XP_013946924.1
0.05625	0.94375	AMP	XP_013946968.1
0.05625	0.94375	AMP	XP_013946993.1
0.05625	0.94375	AMP	XP_013947035.1
0.05625	0.94375	AMP	XP_013947127.1
0.05625	0.94375	AMP	XP_013947129.1
0.05625	0.94375	AMP	XP_013947149.1
0.05625	0.94375	AMP	XP_013947236.1
0.05625	0.94375	AMP	XP_013947262.1
0.05625	0.94375	AMP	XP_013947289.1
0.05625	0.94375	AMP	XP_013947324.1
0.05625	0.94375	AMP	XP_013947368.1
0.05625	0.94375	AMP	XP_013947371.1
0.05625	0.94375	AMP	XP_013947410.1
0.05625	0.94375	AMP	XP_013947467.1
0.05625	0.94375	AMP	XP_013947558.1
0.05625	0.94375	AMP	XP_013947561.1
0.05625	0.94375	AMP	XP_013947571.1
0.05625	0.94375	AMP	XP_013947586.1
0.05625	0.94375	AMP	XP_013947649.1
0.05625	0.94375	AMP	XP_013947716.1
0.05625	0.94375	AMP	XP_013947774.1
0.05625	0.94375	AMP	XP_013947786.1
0.05625	0.94375	AMP	XP_013947816.1
0.05625	0.94375	AMP	XP_013947842.1
0.05625	0.94375	AMP	XP_013947865.1
0.05625	0.94375	AMP	XP_013947991.1
0.05625	0.94375	AMP	XP_013948081.1
0.05625	0.94375	AMP	XP_013948083.1
0.05625	0.94375	AMP	XP_013948100.1
0.05625	0.94375	AMP	XP_013948189.1
0.05625	0.94375	AMP	XP_013948219.1
0.05625	0.94375	AMP	XP_013948249.1
0.05625	0.94375	AMP	XP_013948282.1
0.05625	0.94375	AMP	XP_013948283.1
0.05625	0.94375	AMP	XP_013948325.1
0.05625	0.94375	AMP	XP_013948373.1
0.05625	0.94375	AMP	XP_013948398.1
0.05625	0.94375	AMP	XP_013948424.1
0.05625	0.94375	AMP	XP_013948457.1
0.05625	0.94375	AMP	XP_013948458.1
0.05625	0.94375	AMP	XP_013948498.1
0.05625	0.94375	AMP	XP_013948506.1
0.05625	0.94375	AMP	XP_013948519.1
0.05625	0.94375	AMP	XP_013948610.1
0.05625	0.94375	AMP	XP_013948615.1
0.05625	0.94375	AMP	XP_013948620.1
0.05625	0.94375	AMP	XP_013948634.1
0.05625	0.94375	AMP	XP_013948645.1
0.05625	0.94375	AMP	XP_013948680.1
0.05625	0.94375	AMP	XP_013948683.1
0.05625	0.94375	AMP	XP_013948772.1
0.05625	0.94375	AMP	XP_013948803.1
0.05625	0.94375	AMP	XP_013948805.1
0.05625	0.94375	AMP	XP_013948815.1
0.05625	0.94375	AMP	XP_013948816.1
0.05625	0.94375	AMP	XP_013948921.1
0.05625	0.94375	AMP	XP_013948944.1
0.05625	0.94375	AMP	XP_013948946.1
0.05625	0.94375	AMP	XP_013948952.1
0.05625	0.94375	AMP	XP_013948997.1
0.05625	0.94375	AMP	XP_013948999.1
0.05625	0.94375	AMP	XP_013949040.1
0.05625	0.94375	AMP	XP_013949042.1
0.05625	0.94375	AMP	XP_013949080.1
0.05625	0.94375	AMP	XP_013949108.1
0.05625	0.94375	AMP	XP_013949110.1
0.05625	0.94375	AMP	XP_013949183.1
0.05625	0.94375	AMP	XP_013949214.1
0.05625	0.94375	AMP	XP_013949215.1
0.05625	0.94375	AMP	XP_013949250.1
0.05625	0.94375	AMP	XP_013949262.1
0.05625	0.94375	AMP	XP_013949263.1
0.0583333	0.941667	AMP	XP_013945789.1
0.0625	0.9375	AMP	XP_013937513.1
0.0625	0.9375	AMP	XP_013937546.1
0.0625	0.9375	AMP	XP_013937576.1
0.0625	0.9375	AMP	XP_013937594.1
0.0625	0.9375	AMP	XP_013937654.1
0.0625	0.9375	AMP	XP_013937655.1
0.0625	0.9375	AMP	XP_013937695.1
0.0625	0.9375	AMP	XP_013937699.1
0.0625	0.9375	AMP	XP_013937713.1
0.0625	0.9375	AMP	XP_013937717.1
0.0625	0.9375	AMP	XP_013937734.1
0.0625	0.9375	AMP	XP_013937751.1
0.0625	0.9375	AMP	XP_013937785.1
0.0625	0.9375	AMP	XP_013937813.1
0.0625	0.9375	AMP	XP_013937921.1
0.0625	0.9375	AMP	XP_013937922.1
0.0625	0.9375	AMP	XP_013937926.1
0.0625	0.9375	AMP	XP_013937936.1
0.0625	0.9375	AMP	XP_013937942.1
0.0625	0.9375	AMP	XP_013937947.1
0.0625	0.9375	AMP	XP_013937950.1
0.0625	0.9375	AMP	XP_013937964.1
0.0625	0.9375	AMP	XP_013938007.1
0.0625	0.9375	AMP	XP_013938122.1
0.0625	0.9375	AMP	XP_013938128.1
0.0625	0.9375	AMP	XP_013938155.1
0.0625	0.9375	AMP	XP_013938209.1
0.0625	0.9375	AMP	XP_013938211.1
0.0625	0.9375	AMP	XP_013938264.1
0.0625	0.9375	AMP	XP_013938279.1
0.0625	0.9375	AMP	XP_013938415.1
0.0625	0.9375	AMP	XP_013938434.1
0.0625	0.9375	AMP	XP_013938482.1
0.0625	0.9375	AMP	XP_013938511.1
0.0625	0.9375	AMP	XP_013938523.1
0.0625	0.9375	AMP	XP_013938589.1
0.0625	0.9375	AMP	XP_013938618.1
0.0625	0.9375	AMP	XP_013938657.1
0.0625	0.9375	AMP	XP_013938754.1
0.0625	0.9375	AMP	XP_013938764.1
0.0625	0.9375	AMP	XP_013938776.1
0.0625	0.9375	AMP	XP_013938786.1
0.0625	0.9375	AMP	XP_013938788.1
0.0625	0.9375	AMP	XP_013938804.1
0.0625	0.9375	AMP	XP_013938816.1
0.0625	0.9375	AMP	XP_013938853.1
0.0625	0.9375	AMP	XP_013938854.1
0.0625	0.9375	AMP	XP_013938864.1
0.0625	0.9375	AMP	XP_013938876.1
0.0625	0.9375	AMP	XP_013938907.1
0.0625	0.9375	AMP	XP_013938937.1
0.0625	0.9375	AMP	XP_013938951.1
0.0625	0.9375	AMP	XP_013938984.1
0.0625	0.9375	AMP	XP_013939031.1
0.0625	0.9375	AMP	XP_013939061.1
0.0625	0.9375	AMP	XP_013939099.1
0.0625	0.9375	AMP	XP_013939112.1
0.0625	0.9375	AMP	XP_013939134.1
0.0625	0.9375	AMP	XP_013939136.1
0.0625	0.9375	AMP	XP_013939231.1
0.0625	0.9375	AMP	XP_013939298.1
0.0625	0.9375	AMP	XP_013939311.1
0.0625	0.9375	AMP	XP_013939327.1
0.0625	0.9375	AMP	XP_013939374.1
0.0625	0.9375	AMP	XP_013939394.1
0.0625	0.9375	AMP	XP_013939404.1
0.0625	0.9375	AMP	XP_013939433.1
0.0625	0.9375	AMP	XP_013939453.1
0.0625	0.9375	AMP	XP_013939478.1
0.0625	0.9375	AMP	XP_013939561.1
0.0625	0.9375	AMP	XP_013939594.1
0.0625	0.9375	AMP	XP_013939601.1
0.0625	0.9375	AMP	XP_013939610.1
0.0625	0.9375	AMP	XP_013939657.1
0.0625	0.9375	AMP	XP_013939755.1
0.0625	0.9375	AMP	XP_013939759.1
0.0625	0.9375	AMP	XP_013939782.1
0.0625	0.9375	AMP	XP_013939848.1
0.0625	0.9375	AMP	XP_013939930.1
0.0625	0.9375	AMP	XP_013940006.1
0.0625	0.9375	AMP	XP_013940058.1
0.0625	0.9375	AMP	XP_013940063.1
0.0625	0.9375	AMP	XP_013940101.1
0.0625	0.9375	AMP	XP_013940105.1
0.0625	0.9375	AMP	XP_013940111.1
0.0625	0.9375	AMP	XP_013940115.1
0.0625	0.9375	AMP	XP_013940120.1
0.0625	0.9375	AMP	XP_013940125.1
0.0625	0.9375	AMP	XP_013940138.1
0.0625	0.9375	AMP	XP_013940144.1
0.0625	0.9375	AMP	XP_013940157.1
0.0625	0.9375	AMP	XP_013940170.1
0.0625	0.9375	AMP	XP_013940212.1
0.0625	0.9375	AMP	XP_013940214.1
0.0625	0.9375	AMP	XP_013940235.1
0.0625	0.9375	AMP	XP_013940239.1
0.0625	0.9375	AMP	XP_013940245.1
0.0625	0.9375	AMP	XP_013940269.1
0.0625	0.9375	AMP	XP_013940285.1
0.0625	0.9375	AMP	XP_013940294.1
0.0625	0.9375	AMP	XP_013940359.1
0.0625	0.9375	AMP	XP_013940367.1
0.0625	0.9375	AMP	XP_013940384.1
0.0625	0.9375	AMP	XP_013940385.1
0.0625	0.9375	AMP	XP_013940406.1
0.0625	0.9375	AMP	XP_013940412.1
0.0625	0.9375	AMP	XP_013940417.1
0.0625	0.9375	AMP	XP_013940466.1
0.0625	0.9375	AMP	XP_013940576.1
0.0625	0.9375	AMP	XP_013940580.1
0.0625	0.9375	AMP	XP_013940583.1
0.0625	0.9375	AMP	XP_013940584.1
0.0625	0.9375	AMP	XP_013940602.1
0.0625	0.9375	AMP	XP_013940604.1
0.0625	0.9375	AMP	XP_013940605.1
0.0625	0.9375	AMP	XP_013940615.1
0.0625	0.9375	AMP	XP_013940622.1
0.0625	0.9375	AMP	XP_013940625.1
0.0625	0.9375	AMP	XP_013940662.1
0.0625	0.9375	AMP	XP_013940683.1
0.0625	0.9375	AMP	XP_013940724.1
0.0625	0.9375	AMP	XP_013940726.1
0.0625	0.9375	AMP	XP_013940772.1
0.0625	0.9375	AMP	XP_013940791.1
0.0625	0.9375	AMP	XP_013940796.1
0.0625	0.9375	AMP	XP_013940816.1
0.0625	0.9375	AMP	XP_013940822.1
0.0625	0.9375	AMP	XP_013940824.1
0.0625	0.9375	AMP	XP_013940833.1
0.0625	0.9375	AMP	XP_013940840.1
0.0625	0.9375	AMP	XP_013940841.1
0.0625	0.9375	AMP	XP_013940867.1
0.0625	0.9375	AMP	XP_013940873.1
0.0625	0.9375	AMP	XP_013940885.1
0.0625	0.9375	AMP	XP_013940890.1
0.0625	0.9375	AMP	XP_013940893.1
0.0625	0.9375	AMP	XP_013940898.1
0.0625	0.9375	AMP	XP_013940957.1
0.0625	0.9375	AMP	XP_013940964.1
0.0625	0.9375	AMP	XP_013940987.1
0.0625	0.9375	AMP	XP_013941001.1
0.0625	0.9375	AMP	XP_013941122.1
0.0625	0.9375	AMP	XP_013941176.1
0.0625	0.9375	AMP	XP_013941199.1
0.0625	0.9375	AMP	XP_013941217.1
0.0625	0.9375	AMP	XP_013941274.1
0.0625	0.9375	AMP	XP_013941288.1
0.0625	0.9375	AMP	XP_013941307.1
0.0625	0.9375	AMP	XP_013941314.1
0.0625	0.9375	AMP	XP_013941321.1
0.0625	0.9375	AMP	XP_013941337.1
0.0625	0.9375	AMP	XP_013941345.1
0.0625	0.9375	AMP	XP_013941395.1
0.0625	0.9375	AMP	XP_013941408.1
0.0625	0.9375	AMP	XP_013941416.1
0.0625	0.9375	AMP	XP_013941478.1
0.0625	0.9375	AMP	XP_013941505.1
0.0625	0.9375	AMP	XP_013941517.1
0.0625	0.9375	AMP	XP_013941530.1
0.0625	0.9375	AMP	XP_013941554.1
0.0625	0.9375	AMP	XP_013941597.1
0.0625	0.9375	AMP	XP_013941640.1
0.0625	0.9375	AMP	XP_013941656.1
0.0625	0.9375	AMP	XP_013941659.1
0.0625	0.9375	AMP	XP_013941663.1
0.0625	0.9375	AMP	XP_013941678.1
0.0625	0.9375	AMP	XP_013941703.1
0.0625	0.9375	AMP	XP_013941795.1
0.0625	0.9375	AMP	XP_013941823.1
0.0625	0.9375	AMP	XP_013941864.1
0.0625	0.9375	AMP	XP_013941882.1
0.0625	0.9375	AMP	XP_013941887.1
0.0625	0.9375	AMP	XP_013941919.1
0.0625	0.9375	AMP	XP_013941936.1
0.0625	0.9375	AMP	XP_013941965.1
0.0625	0.9375	AMP	XP_013941971.1
0.0625	0.9375	AMP	XP_013941990.1
0.0625	0.9375	AMP	XP_013941996.1
0.0625	0.9375	AMP	XP_013942029.1
0.0625	0.9375	AMP	XP_013942035.1
0.0625	0.9375	AMP	XP_013942038.1
0.0625	0.9375	AMP	XP_013942062.1
0.0625	0.9375	AMP	XP_013942082.1
0.0625	0.9375	AMP	XP_013942097.1
0.0625	0.9375	AMP	XP_013942102.1
0.0625	0.9375	AMP	XP_013942151.1
0.0625	0.9375	AMP	XP_013942174.1
0.0625	0.9375	AMP	XP_013942221.1
0.0625	0.9375	AMP	XP_013942239.1
0.0625	0.9375	AMP	XP_013942276.1
0.0625	0.9375	AMP	XP_013942342.1
0.0625	0.9375	AMP	XP_013942351.1
0.0625	0.9375	AMP	XP_013942409.1
0.0625	0.9375	AMP	XP_013942420.1
0.0625	0.9375	AMP	XP_013942438.1
0.0625	0.9375	AMP	XP_013942439.1
0.0625	0.9375	AMP	XP_013942470.1
0.0625	0.9375	AMP	XP_013942503.1
0.0625	0.9375	AMP	XP_013942505.1
0.0625	0.9375	AMP	XP_013942534.1
0.0625	0.9375	AMP	XP_013942546.1
0.0625	0.9375	AMP	XP_013942590.1
0.0625	0.9375	AMP	XP_013942665.1
0.0625	0.9375	AMP	XP_013942696.1
0.0625	0.9375	AMP	XP_013942716.1
0.0625	0.9375	AMP	XP_013942717.1
0.0625	0.9375	AMP	XP_013942739.1
0.0625	0.9375	AMP	XP_013942755.1
0.0625	0.9375	AMP	XP_013942774.1
0.0625	0.9375	AMP	XP_013942785.1
0.0625	0.9375	AMP	XP_013942787.1
0.0625	0.9375	AMP	XP_013942818.1
0.0625	0.9375	AMP	XP_013942842.1
0.0625	0.9375	AMP	XP_013942844.1
0.0625	0.9375	AMP	XP_013942903.1
0.0625	0.9375	AMP	XP_013942904.1
0.0625	0.9375	AMP	XP_013942924.1
0.0625	0.9375	AMP	XP_013942960.1
0.0625	0.9375	AMP	XP_013942991.1
0.0625	0.9375	AMP	XP_013943026.1
0.0625	0.9375	AMP	XP_013943028.1
0.0625	0.9375	AMP	XP_013943056.1
0.0625	0.9375	AMP	XP_013943079.1
0.0625	0.9375	AMP	XP_013943082.1
0.0625	0.9375	AMP	XP_013943197.1
0.0625	0.9375	AMP	XP_013943256.1
0.0625	0.9375	AMP	XP_013943267.1
0.0625	0.9375	AMP	XP_013943277.1
0.0625	0.9375	AMP	XP_013943282.1
0.0625	0.9375	AMP	XP_013943306.1
0.0625	0.9375	AMP	XP_013943372.1
0.0625	0.9375	AMP	XP_013943402.1
0.0625	0.9375	AMP	XP_013943406.1
0.0625	0.9375	AMP	XP_013943506.1
0.0625	0.9375	AMP	XP_013943540.1
0.0625	0.9375	AMP	XP_013943556.1
0.0625	0.9375	AMP	XP_013943585.1
0.0625	0.9375	AMP	XP_013943752.1
0.0625	0.9375	AMP	XP_013943772.1
0.0625	0.9375	AMP	XP_013943791.1
0.0625	0.9375	AMP	XP_013943802.1
0.0625	0.9375	AMP	XP_013943823.1
0.0625	0.9375	AMP	XP_013943829.1
0.0625	0.9375	AMP	XP_013943834.1
0.0625	0.9375	AMP	XP_013943845.1
0.0625	0.9375	AMP	XP_013943858.1
0.0625	0.9375	AMP	XP_013943894.1
0.0625	0.9375	AMP	XP_013943896.1
0.0625	0.9375	AMP	XP_013943931.1
0.0625	0.9375	AMP	XP_013943981.1
0.0625	0.9375	AMP	XP_013943995.1
0.0625	0.9375	AMP	XP_013944029.1
0.0625	0.9375	AMP	XP_013944030.1
0.0625	0.9375	AMP	XP_013944081.1
0.0625	0.9375	AMP	XP_013944149.1
0.0625	0.9375	AMP	XP_013944161.1
0.0625	0.9375	AMP	XP_013944288.1
0.0625	0.9375	AMP	XP_013944292.1
0.0625	0.9375	AMP	XP_013944298.1
0.0625	0.9375	AMP	XP_013944308.1
0.0625	0.9375	AMP	XP_013944356.1
0.0625	0.9375	AMP	XP_013944363.1
0.0625	0.9375	AMP	XP_013944389.1
0.0625	0.9375	AMP	XP_013944401.1
0.0625	0.9375	AMP	XP_013944443.1
0.0625	0.9375	AMP	XP_013944498.1
0.0625	0.9375	AMP	XP_013944577.1
0.0625	0.9375	AMP	XP_013944691.1
0.0625	0.9375	AMP	XP_013944719.1
0.0625	0.9375	AMP	XP_013944723.1
0.0625	0.9375	AMP	XP_013944733.1
0.0625	0.9375	AMP	XP_013944825.1
0.0625	0.9375	AMP	XP_013944831.1
0.0625	0.9375	AMP	XP_013945038.1
0.0625	0.9375	AMP	XP_013945057.1
0.0625	0.9375	AMP	XP_013945066.1
0.0625	0.9375	AMP	XP_013945092.1
0.0625	0.9375	AMP	XP_013945095.1
0.0625	0.9375	AMP	XP_013945117.1
0.0625	0.9375	AMP	XP_013945142.1
0.0625	0.9375	AMP	XP_013945144.1
0.0625	0.9375	AMP	XP_013945164.1
0.0625	0.9375	AMP	XP_013945238.1
0.0625	0.9375	AMP	XP_013945256.1
0.0625	0.9375	AMP	XP_013945303.1
0.0625	0.9375	AMP	XP_013945305.1
0.0625	0.9375	AMP	XP_013945352.1
0.0625	0.9375	AMP	XP_013945396.1
0.0625	0.9375	AMP	XP_013945417.1
0.0625	0.9375	AMP	XP_013945424.1
0.0625	0.9375	AMP	XP_013945434.1
0.0625	0.9375	AMP	XP_013945511.1
0.0625	0.9375	AMP	XP_013945527.1
0.0625	0.9375	AMP	XP_013945542.1
0.0625	0.9375	AMP	XP_013945556.1
0.0625	0.9375	AMP	XP_013945575.1
0.0625	0.9375	AMP	XP_013945704.1
0.0625	0.9375	AMP	XP_013945708.1
0.0625	0.9375	AMP	XP_013945723.1
0.0625	0.9375	AMP	XP_013945759.1
0.0625	0.9375	AMP	XP_013945787.1
0.0625	0.9375	AMP	XP_013945813.1
0.0625	0.9375	AMP	XP_013945825.1
0.0625	0.9375	AMP	XP_013945859.1
0.0625	0.9375	AMP	XP_013945866.1
0.0625	0.9375	AMP	XP_013945868.1
0.0625	0.9375	AMP	XP_013945872.1
0.0625	0.9375	AMP	XP_013945885.1
0.0625	0.9375	AMP	XP_013945909.1
0.0625	0.9375	AMP	XP_013945911.1
0.0625	0.9375	AMP	XP_013945967.1
0.0625	0.9375	AMP	XP_013946024.1
0.0625	0.9375	AMP	XP_013946033.1
0.0625	0.9375	AMP	XP_013946059.1
0.0625	0.9375	AMP	XP_013946063.1
0.0625	0.9375	AMP	XP_013946117.1
0.0625	0.9375	AMP	XP_013946140.1
0.0625	0.9375	AMP	XP_013946150.1
0.0625	0.9375	AMP	XP_013946161.1
0.0625	0.9375	AMP	XP_013946165.1
0.0625	0.9375	AMP	XP_013946209.1
0.0625	0.9375	AMP	XP_013946218.1
0.0625	0.9375	AMP	XP_013946233.1
0.0625	0.9375	AMP	XP_013946239.1
0.0625	0.9375	AMP	XP_013946336.1
0.0625	0.9375	AMP	XP_013946337.1
0.0625	0.9375	AMP	XP_013946372.1
0.0625	0.9375	AMP	XP_013946375.1
0.0625	0.9375	AMP	XP_013946391.1
0.0625	0.9375	AMP	XP_013946399.1
0.0625	0.9375	AMP	XP_013946467.1
0.0625	0.9375	AMP	XP_013946474.1
0.0625	0.9375	AMP	XP_013946507.1
0.0625	0.9375	AMP	XP_013946523.1
0.0625	0.9375	AMP	XP_013946584.1
0.0625	0.9375	AMP	XP_013946619.1
0.0625	0.9375	AMP	XP_013946715.1
0.0625	0.9375	AMP	XP_013946810.1
0.0625	0.9375	AMP	XP_013946825.1
0.0625	0.9375	AMP	XP_013946914.1
0.0625	0.9375	AMP	XP_013946915.1
0.0625	0.9375	AMP	XP_013946964.1
0.0625	0.9375	AMP	XP_013946966.1
0.0625	0.9375	AMP	XP_013946987.1
0.0625	0.9375	AMP	XP_013947015.1
0.0625	0.9375	AMP	XP_013947021.1
0.0625	0.9375	AMP	XP_013947048.1
0.0625	0.9375	AMP	XP_013947114.1
0.0625	0.9375	AMP	XP_013947120.1
0.0625	0.9375	AMP	XP_013947156.1
0.0625	0.9375	AMP	XP_013947179.1
0.0625	0.9375	AMP	XP_013947196.1
0.0625	0.9375	AMP	XP_013947245.1
0.0625	0.9375	AMP	XP_013947306.1
0.0625	0.9375	AMP	XP_013947395.1
0.0625	0.9375	AMP	XP_013947453.1
0.0625	0.9375	AMP	XP_013947464.1
0.0625	0.9375	AMP	XP_013947493.1
0.0625	0.9375	AMP	XP_013947508.1
0.0625	0.9375	AMP	XP_013947510.1
0.0625	0.9375	AMP	XP_013947512.1
0.0625	0.9375	AMP	XP_013947513.1
0.0625	0.9375	AMP	XP_013947528.1
0.0625	0.9375	AMP	XP_013947548.1
0.0625	0.9375	AMP	XP_013947579.1
0.0625	0.9375	AMP	XP_013947604.1
0.0625	0.9375	AMP	XP_013947615.1
0.0625	0.9375	AMP	XP_013947627.1
0.0625	0.9375	AMP	XP_013947678.1
0.0625	0.9375	AMP	XP_013947713.1
0.0625	0.9375	AMP	XP_013947726.1
0.0625	0.9375	AMP	XP_013947755.1
0.0625	0.9375	AMP	XP_013947770.1
0.0625	0.9375	AMP	XP_013947793.1
0.0625	0.9375	AMP	XP_013947828.1
0.0625	0.9375	AMP	XP_013947836.1
0.0625	0.9375	AMP	XP_013947864.1
0.0625	0.9375	AMP	XP_013947877.1
0.0625	0.9375	AMP	XP_013947896.1
0.0625	0.9375	AMP	XP_013947915.1
0.0625	0.9375	AMP	XP_013947956.1
0.0625	0.9375	AMP	XP_013947981.1
0.0625	0.9375	AMP	XP_013947992.1
0.0625	0.9375	AMP	XP_013948010.1
0.0625	0.9375	AMP	XP_013948021.1
0.0625	0.9375	AMP	XP_013948037.1
0.0625	0.9375	AMP	XP_013948236.1
0.0625	0.9375	AMP	XP_013948245.1
0.0625	0.9375	AMP	XP_013948250.1
0.0625	0.9375	AMP	XP_013948276.1
0.0625	0.9375	AMP	XP_013948277.1
0.0625	0.9375	AMP	XP_013948293.1
0.0625	0.9375	AMP	XP_013948316.1
0.0625	0.9375	AMP	XP_013948326.1
0.0625	0.9375	AMP	XP_013948332.1
0.0625	0.9375	AMP	XP_013948390.1
0.0625	0.9375	AMP	XP_013948429.1
0.0625	0.9375	AMP	XP_013948461.1
0.0625	0.9375	AMP	XP_013948463.1
0.0625	0.9375	AMP	XP_013948466.1
0.0625	0.9375	AMP	XP_013948477.1
0.0625	0.9375	AMP	XP_013948481.1
0.0625	0.9375	AMP	XP_013948488.1
0.0625	0.9375	AMP	XP_013948505.1
0.0625	0.9375	AMP	XP_013948511.1
0.0625	0.9375	AMP	XP_013948537.1
0.0625	0.9375	AMP	XP_013948570.1
0.0625	0.9375	AMP	XP_013948623.1
0.0625	0.9375	AMP	XP_013948626.1
0.0625	0.9375	AMP	XP_013948682.1
0.0625	0.9375	AMP	XP_013948793.1
0.0625	0.9375	AMP	XP_013948858.1
0.0625	0.9375	AMP	XP_013948860.1
0.0625	0.9375	AMP	XP_013948904.1
0.0625	0.9375	AMP	XP_013948924.1
0.0625	0.9375	AMP	XP_013948932.1
0.0625	0.9375	AMP	XP_013948950.1
0.0625	0.9375	AMP	XP_013948956.1
0.0625	0.9375	AMP	XP_013948970.1
0.0625	0.9375	AMP	XP_013948994.1
0.0625	0.9375	AMP	XP_013949001.1
0.0625	0.9375	AMP	XP_013949002.1
0.0625	0.9375	AMP	XP_013949045.1
0.0625	0.9375	AMP	XP_013949149.1
0.0625	0.9375	AMP	XP_013949163.1
0.0625	0.9375	AMP	XP_013949167.1
0.0625	0.9375	AMP	XP_013949205.1
0.0625	0.9375	AMP	XP_013949254.1
0.06875	0.93125	AMP	XP_013937507.1
0.06875	0.93125	AMP	XP_013937510.1
0.06875	0.93125	AMP	XP_013937524.1
0.06875	0.93125	AMP	XP_013937526.1
0.06875	0.93125	AMP	XP_013937527.1
0.06875	0.93125	AMP	XP_013937536.1
0.06875	0.93125	AMP	XP_013937565.1
0.06875	0.93125	AMP	XP_013937572.1
0.06875	0.93125	AMP	XP_013937649.1
0.06875	0.93125	AMP	XP_013937677.1
0.06875	0.93125	AMP	XP_013937709.1
0.06875	0.93125	AMP	XP_013937744.1
0.06875	0.93125	AMP	XP_013937746.1
0.06875	0.93125	AMP	XP_013937768.1
0.06875	0.93125	AMP	XP_013937788.1
0.06875	0.93125	AMP	XP_013937823.1
0.06875	0.93125	AMP	XP_013937857.1
0.06875	0.93125	AMP	XP_013937917.1
0.06875	0.93125	AMP	XP_013937928.1
0.06875	0.93125	AMP	XP_013938001.1
0.06875	0.93125	AMP	XP_013938011.1
0.06875	0.93125	AMP	XP_013938018.1
0.06875	0.93125	AMP	XP_013938036.1
0.06875	0.93125	AMP	XP_013938041.1
0.06875	0.93125	AMP	XP_013938043.1
0.06875	0.93125	AMP	XP_013938051.1
0.06875	0.93125	AMP	XP_013938058.1
0.06875	0.93125	AMP	XP_013938094.1
0.06875	0.93125	AMP	XP_013938115.1
0.06875	0.93125	AMP	XP_013938125.1
0.06875	0.93125	AMP	XP_013938150.1
0.06875	0.93125	AMP	XP_013938189.1
0.06875	0.93125	AMP	XP_013938203.1
0.06875	0.93125	AMP	XP_013938235.1
0.06875	0.93125	AMP	XP_013938244.1
0.06875	0.93125	AMP	XP_013938248.1
0.06875	0.93125	AMP	XP_013938255.1
0.06875	0.93125	AMP	XP_013938273.1
0.06875	0.93125	AMP	XP_013938316.1
0.06875	0.93125	AMP	XP_013938348.1
0.06875	0.93125	AMP	XP_013938379.1
0.06875	0.93125	AMP	XP_013938383.1
0.06875	0.93125	AMP	XP_013938387.1
0.06875	0.93125	AMP	XP_013938392.1
0.06875	0.93125	AMP	XP_013938424.1
[truncated: 9,817 more rows]

## Sheet: aurndinaceum
probability_AMP	predicted	seq_id
1	AMP	RFU77176.1
0.99375	AMP	RFU81695.1
0.9875	AMP	RFU72096.1
0.9875	AMP	RFU75755.1
0.9875	AMP	RFU77115.1
0.9875	AMP	RFU78086.1
0.9875	AMP	RFU80394.1
0.9875	AMP	RFU81209.1
0.9875	AMP	RFU82062.1
0.98125	AMP	RFU71953.1
0.98125	AMP	RFU71995.1
0.98125	AMP	RFU72525.1
0.98125	AMP	RFU72819.1
0.98125	AMP	RFU73304.1
0.98125	AMP	RFU73416.1
0.98125	AMP	RFU74082.1
0.98125	AMP	RFU74927.1
0.98125	AMP	RFU74988.1
0.98125	AMP	RFU75577.1
0.98125	AMP	RFU76066.1
0.98125	AMP	RFU76664.1
0.98125	AMP	RFU77673.1
0.98125	AMP	RFU78082.1
0.98125	AMP	RFU79065.1
0.98125	AMP	RFU80431.1
0.98125	AMP	RFU80475.1
0.98125	AMP	RFU80984.1
0.98125	AMP	RFU81087.1
0.98125	AMP	RFU81149.1
0.98125	AMP	RFU81334.1
0.975	AMP	RFU72375.1
0.975	AMP	RFU72493.1
0.975	AMP	RFU72845.1
0.975	AMP	RFU72891.1
0.975	AMP	RFU73204.1
0.975	AMP	RFU73590.1
0.975	AMP	RFU73592.1
0.975	AMP	RFU73617.1
0.975	AMP	RFU73684.1
0.975	AMP	RFU73688.1
0.975	AMP	RFU73816.1
0.975	AMP	RFU73973.1
0.975	AMP	RFU74230.1
0.975	AMP	RFU74276.1
0.975	AMP	RFU74588.1
0.975	AMP	RFU74623.1
0.975	AMP	RFU74740.1
0.975	AMP	RFU74776.1
0.975	AMP	RFU74784.1
0.975	AMP	RFU74850.1
0.975	AMP	RFU74968.1
0.975	AMP	RFU75005.1
0.975	AMP	RFU75076.1
0.975	AMP	RFU75191.1
0.975	AMP	RFU75374.1
0.975	AMP	RFU75435.1
0.975	AMP	RFU75454.1
0.975	AMP	RFU75688.1
0.975	AMP	RFU76006.1
0.975	AMP	RFU76083.1
0.975	AMP	RFU76127.1
0.975	AMP	RFU76232.1
0.975	AMP	RFU76449.1
0.975	AMP	RFU76468.1
0.975	AMP	RFU76897.1
0.975	AMP	RFU76917.1
0.975	AMP	RFU77079.1
0.975	AMP	RFU77325.1
0.975	AMP	RFU77344.1
0.975	AMP	RFU77376.1
0.975	AMP	RFU77855.1
0.975	AMP	RFU78097.1
0.975	AMP	RFU78611.1
0.975	AMP	RFU78870.1
0.975	AMP	RFU78914.1
0.975	AMP	RFU78915.1
0.975	AMP	RFU78923.1
0.975	AMP	RFU79017.1
0.975	AMP	RFU79294.1
0.975	AMP	RFU79520.1
0.975	AMP	RFU79559.1
0.975	AMP	RFU79589.1
0.975	AMP	RFU79842.1
0.975	AMP	RFU80041.1
0.975	AMP	RFU80060.1
0.975	AMP	RFU80113.1
0.975	AMP	RFU80116.1
0.975	AMP	RFU80163.1
0.975	AMP	RFU80205.1
0.975	AMP	RFU80344.1
0.975	AMP	RFU80410.1
0.975	AMP	RFU80482.1
0.975	AMP	RFU80507.1
0.975	AMP	RFU80524.1
0.975	AMP	RFU80676.1
0.975	AMP	RFU80686.1
0.975	AMP	RFU80911.1
0.975	AMP	RFU81099.1
0.975	AMP	RFU81283.1
0.975	AMP	RFU81402.1
0.975	AMP	RFU81562.1
0.975	AMP	RFU81954.1
0.975	AMP	RFU82036.1
0.975	AMP	RFU82051.1
0.96875	AMP	RFU71869.1
0.96875	AMP	RFU71875.1
0.96875	AMP	RFU71905.1
0.96875	AMP	RFU72140.1
0.96875	AMP	RFU72154.1
0.96875	AMP	RFU72262.1
0.96875	AMP	RFU72311.1
0.96875	AMP	RFU72314.1
0.96875	AMP	RFU72394.1
0.96875	AMP	RFU72401.1
0.96875	AMP	RFU72417.1
0.96875	AMP	RFU72528.1
0.96875	AMP	RFU72736.1
0.96875	AMP	RFU72853.1
0.96875	AMP	RFU72972.1
0.96875	AMP	RFU72983.1
0.96875	AMP	RFU73005.1
0.96875	AMP	RFU73061.1
0.96875	AMP	RFU73184.1
0.96875	AMP	RFU73338.1
0.96875	AMP	RFU73368.1
0.96875	AMP	RFU73400.1
0.96875	AMP	RFU73429.1
0.96875	AMP	RFU73493.1
0.96875	AMP	RFU73506.1
0.96875	AMP	RFU73573.1
0.96875	AMP	RFU73595.1
0.96875	AMP	RFU73662.1
0.96875	AMP	RFU73777.1
0.96875	AMP	RFU73879.1
0.96875	AMP	RFU73966.1
0.96875	AMP	RFU73972.1
0.96875	AMP	RFU74096.1
0.96875	AMP	RFU74292.1
0.96875	AMP	RFU74438.1
0.96875	AMP	RFU74457.1
0.96875	AMP	RFU74513.1
0.96875	AMP	RFU74585.1
0.96875	AMP	RFU74857.1
0.96875	AMP	RFU74954.1
0.96875	AMP	RFU74992.1
0.96875	AMP	RFU75082.1
0.96875	AMP	RFU75130.1
0.96875	AMP	RFU75161.1
0.96875	AMP	RFU75271.1
0.96875	AMP	RFU75324.1
0.96875	AMP	RFU75326.1
0.96875	AMP	RFU75362.1
0.96875	AMP	RFU75401.1
0.96875	AMP	RFU75455.1
0.96875	AMP	RFU75723.1
0.96875	AMP	RFU75834.1
0.96875	AMP	RFU75908.1
0.96875	AMP	RFU75930.1
0.96875	AMP	RFU76104.1
0.96875	AMP	RFU76144.1
0.96875	AMP	RFU76201.1
0.96875	AMP	RFU76345.1
0.96875	AMP	RFU76491.1
0.96875	AMP	RFU76535.1
0.96875	AMP	RFU76621.1
0.96875	AMP	RFU76634.1
0.96875	AMP	RFU76660.1
0.96875	AMP	RFU76668.1
0.96875	AMP	RFU76731.1
0.96875	AMP	RFU76757.1
0.96875	AMP	RFU76818.1
0.96875	AMP	RFU76908.1
0.96875	AMP	RFU76958.1
0.96875	AMP	RFU77043.1
0.96875	AMP	RFU77049.1
0.96875	AMP	RFU77299.1
0.96875	AMP	RFU77308.1
0.96875	AMP	RFU77324.1
0.96875	AMP	RFU77539.1
0.96875	AMP	RFU77679.1
0.96875	AMP	RFU77791.1
0.96875	AMP	RFU77809.1
0.96875	AMP	RFU77858.1
0.96875	AMP	RFU77939.1
0.96875	AMP	RFU78079.1
0.96875	AMP	RFU78116.1
0.96875	AMP	RFU78289.1
0.96875	AMP	RFU78366.1
0.96875	AMP	RFU78446.1
0.96875	AMP	RFU78506.1
0.96875	AMP	RFU78711.1
0.96875	AMP	RFU78756.1
0.96875	AMP	RFU78840.1
0.96875	AMP	RFU78913.1
0.96875	AMP	RFU79021.1
0.96875	AMP	RFU79218.1
0.96875	AMP	RFU79342.1
0.96875	AMP	RFU79372.1
0.96875	AMP	RFU79418.1
0.96875	AMP	RFU79449.1
0.96875	AMP	RFU79465.1
0.96875	AMP	RFU79481.1
0.96875	AMP	RFU79488.1
0.96875	AMP	RFU79493.1
0.96875	AMP	RFU79506.1
0.96875	AMP	RFU79507.1
0.96875	AMP	RFU79536.1
0.96875	AMP	RFU79689.1
0.96875	AMP	RFU79715.1
0.96875	AMP	RFU79768.1
0.96875	AMP	RFU79859.1
0.96875	AMP	RFU79987.1
0.96875	AMP	RFU80056.1
0.96875	AMP	RFU80072.1
0.96875	AMP	RFU80087.1
0.96875	AMP	RFU80135.1
0.96875	AMP	RFU80272.1
0.96875	AMP	RFU80348.1
0.96875	AMP	RFU80378.1
0.96875	AMP	RFU80400.1
0.96875	AMP	RFU80460.1
0.96875	AMP	RFU80487.1
0.96875	AMP	RFU80509.1
0.96875	AMP	RFU80531.1
0.96875	AMP	RFU80579.1
0.96875	AMP	RFU80629.1
0.96875	AMP	RFU80687.1
0.96875	AMP	RFU80744.1
0.96875	AMP	RFU80776.1
0.96875	AMP	RFU80780.1
0.96875	AMP	RFU80798.1
0.96875	AMP	RFU80929.1
0.96875	AMP	RFU80933.1
0.96875	AMP	RFU80955.1
0.96875	AMP	RFU80997.1
0.96875	AMP	RFU81097.1
0.96875	AMP	RFU81121.1
0.96875	AMP	RFU81293.1
0.96875	AMP	RFU81361.1
0.96875	AMP	RFU81388.1
0.96875	AMP	RFU81401.1
0.96875	AMP	RFU81467.1
0.96875	AMP	RFU81485.1
0.96875	AMP	RFU81512.1
0.96875	AMP	RFU81613.1
0.96875	AMP	RFU81720.1
0.96875	AMP	RFU81831.1
0.96875	AMP	RFU82010.1
0.96875	AMP	RFU82113.1
0.9625	AMP	RFU71796.1
0.9625	AMP	RFU71840.1
0.9625	AMP	RFU71985.1
0.9625	AMP	RFU71988.1
0.9625	AMP	RFU72080.1
0.9625	AMP	RFU72103.1
0.9625	AMP	RFU72121.1
0.9625	AMP	RFU72291.1
0.9625	AMP	RFU72329.1
0.9625	AMP	RFU72343.1
0.9625	AMP	RFU72352.1
0.9625	AMP	RFU72419.1
0.9625	AMP	RFU72477.1
0.9625	AMP	RFU72497.1
0.9625	AMP	RFU72515.1
0.9625	AMP	RFU72523.1
0.9625	AMP	RFU72532.1
0.9625	AMP	RFU72571.1
0.9625	AMP	RFU72666.1
0.9625	AMP	RFU72673.1
0.9625	AMP	RFU72732.1
0.9625	AMP	RFU72973.1
0.9625	AMP	RFU73012.1
0.9625	AMP	RFU73020.1
0.9625	AMP	RFU73039.1
0.9625	AMP	RFU73045.1
0.9625	AMP	RFU73107.1
0.9625	AMP	RFU73114.1
0.9625	AMP	RFU73139.1
0.9625	AMP	RFU73163.1
0.9625	AMP	RFU73229.1
0.9625	AMP	RFU73251.1
0.9625	AMP	RFU73331.1
0.9625	AMP	RFU73375.1
0.9625	AMP	RFU73411.1
0.9625	AMP	RFU73445.1
0.9625	AMP	RFU73495.1
0.9625	AMP	RFU73568.1
0.9625	AMP	RFU73574.1
0.9625	AMP	RFU73649.1
0.9625	AMP	RFU73673.1
0.9625	AMP	RFU73683.1
0.9625	AMP	RFU73737.1
0.9625	AMP	RFU73773.1
0.9625	AMP	RFU73780.1
0.9625	AMP	RFU73834.1
0.9625	AMP	RFU73852.1
0.9625	AMP	RFU73855.1
0.9625	AMP	RFU73892.1
0.9625	AMP	RFU73988.1
0.9625	AMP	RFU73997.1
0.9625	AMP	RFU74105.1
0.9625	AMP	RFU74156.1
0.9625	AMP	RFU74173.1
0.9625	AMP	RFU74219.1
0.9625	AMP	RFU74225.1
0.9625	AMP	RFU74246.1
0.9625	AMP	RFU74248.1
0.9625	AMP	RFU74261.1
0.9625	AMP	RFU74300.1
0.9625	AMP	RFU74377.1
0.9625	AMP	RFU74452.1
0.9625	AMP	RFU74565.1
0.9625	AMP	RFU74581.1
0.9625	AMP	RFU74668.1
0.9625	AMP	RFU74691.1
0.9625	AMP	RFU74709.1
0.9625	AMP	RFU74724.1
0.9625	AMP	RFU74802.1
0.9625	AMP	RFU74819.1
0.9625	AMP	RFU74840.1
0.9625	AMP	RFU74937.1
0.9625	AMP	RFU74970.1
0.9625	AMP	RFU75008.1
0.9625	AMP	RFU75031.1
0.9625	AMP	RFU75055.1
0.9625	AMP	RFU75085.1
0.9625	AMP	RFU75194.1
0.9625	AMP	RFU75247.1
0.9625	AMP	RFU75256.1
0.9625	AMP	RFU75458.1
0.9625	AMP	RFU75464.1
0.9625	AMP	RFU75489.1
0.9625	AMP	RFU75523.1
0.9625	AMP	RFU75536.1
0.9625	AMP	RFU75550.1
0.9625	AMP	RFU75576.1
0.9625	AMP	RFU75578.1
0.9625	AMP	RFU75600.1
0.9625	AMP	RFU75636.1
0.9625	AMP	RFU75674.1
0.9625	AMP	RFU75687.1
0.9625	AMP	RFU75718.1
0.9625	AMP	RFU75733.1
0.9625	AMP	RFU75829.1
0.9625	AMP	RFU75879.1
0.9625	AMP	RFU75888.1
0.9625	AMP	RFU75956.1
0.9625	AMP	RFU75974.1
0.9625	AMP	RFU76005.1
0.9625	AMP	RFU76044.1
0.9625	AMP	RFU76094.1
0.9625	AMP	RFU76109.1
0.9625	AMP	RFU76169.1
0.9625	AMP	RFU76193.1
0.9625	AMP	RFU76231.1
0.9625	AMP	RFU76291.1
0.9625	AMP	RFU76303.1
0.9625	AMP	RFU76349.1
0.9625	AMP	RFU76355.1
0.9625	AMP	RFU76429.1
0.9625	AMP	RFU76431.1
0.9625	AMP	RFU76483.1
0.9625	AMP	RFU76502.1
0.9625	AMP	RFU76514.1
0.9625	AMP	RFU76517.1
0.9625	AMP	RFU76545.1
0.9625	AMP	RFU76622.1
0.9625	AMP	RFU76642.1
0.9625	AMP	RFU76654.1
0.9625	AMP	RFU76696.1
0.9625	AMP	RFU76797.1
0.9625	AMP	RFU76855.1
0.9625	AMP	RFU76899.1
0.9625	AMP	RFU76920.1
0.9625	AMP	RFU76990.1
0.9625	AMP	RFU77012.1
0.9625	AMP	RFU77015.1
0.9625	AMP	RFU77068.1
0.9625	AMP	RFU77147.1
0.9625	AMP	RFU77160.1
0.9625	AMP	RFU77189.1
0.9625	AMP	RFU77213.1
0.9625	AMP	RFU77214.1
0.9625	AMP	RFU77217.1
0.9625	AMP	RFU77260.1
0.9625	AMP	RFU77276.1
0.9625	AMP	RFU77362.1
0.9625	AMP	RFU77444.1
0.9625	AMP	RFU77465.1
0.9625	AMP	RFU77511.1
0.9625	AMP	RFU77669.1
0.9625	AMP	RFU77713.1
0.9625	AMP	RFU77757.1
0.9625	AMP	RFU77759.1
0.9625	AMP	RFU77943.1
0.9625	AMP	RFU77997.1
0.9625	AMP	RFU78018.1
0.9625	AMP	RFU78032.1
0.9625	AMP	RFU78047.1
0.9625	AMP	RFU78049.1
0.9625	AMP	RFU78084.1
0.9625	AMP	RFU78113.1
0.9625	AMP	RFU78114.1
0.9625	AMP	RFU78147.1
0.9625	AMP	RFU78166.1
0.9625	AMP	RFU78210.1
0.9625	AMP	RFU78212.1
0.9625	AMP	RFU78283.1
0.9625	AMP	RFU78315.1
0.9625	AMP	RFU78387.1
0.9625	AMP	RFU78409.1
0.9625	AMP	RFU78440.1
0.9625	AMP	RFU78442.1
0.9625	AMP	RFU78492.1
0.9625	AMP	RFU78546.1
0.9625	AMP	RFU78548.1
0.9625	AMP	RFU78582.1
0.9625	AMP	RFU78606.1
0.9625	AMP	RFU78630.1
0.9625	AMP	RFU78656.1
0.9625	AMP	RFU78767.1
0.9625	AMP	RFU78825.1
0.9625	AMP	RFU78859.1
0.9625	AMP	RFU78928.1
0.9625	AMP	RFU79003.1
0.9625	AMP	RFU79104.1
0.9625	AMP	RFU79124.1
0.9625	AMP	RFU79127.1
0.9625	AMP	RFU79155.1
0.9625	AMP	RFU79246.1
0.9625	AMP	RFU79255.1
0.9625	AMP	RFU79307.1
0.9625	AMP	RFU79324.1
0.9625	AMP	RFU79400.1
0.9625	AMP	RFU79462.1
0.9625	AMP	RFU79538.1
0.9625	AMP	RFU79541.1
0.9625	AMP	RFU79659.1
0.9625	AMP	RFU79695.1
0.9625	AMP	RFU79865.1
0.9625	AMP	RFU79900.1
0.9625	AMP	RFU79923.1
0.9625	AMP	RFU80070.1
0.9625	AMP	RFU80098.1
0.9625	AMP	RFU80157.1
0.9625	AMP	RFU80160.1
0.9625	AMP	RFU80211.1
0.9625	AMP	RFU80217.1
0.9625	AMP	RFU80291.1
0.9625	AMP	RFU80332.1
0.9625	AMP	RFU80335.1
0.9625	AMP	RFU80365.1
0.9625	AMP	RFU80374.1
0.9625	AMP	RFU80383.1
0.9625	AMP	RFU80439.1
0.9625	AMP	RFU80448.1
0.9625	AMP	RFU80501.1
0.9625	AMP	RFU80503.1
0.9625	AMP	RFU80516.1
0.9625	AMP	RFU80530.1
0.9625	AMP	RFU80561.1
0.9625	AMP	RFU80596.1
0.9625	AMP	RFU80711.1
0.9625	AMP	RFU80760.1
0.9625	AMP	RFU80772.1
0.9625	AMP	RFU80807.1
0.9625	AMP	RFU80910.1
0.9625	AMP	RFU80993.1
0.9625	AMP	RFU81051.1
0.9625	AMP	RFU81216.1
0.9625	AMP	RFU81240.1
0.9625	AMP	RFU81320.1
0.9625	AMP	RFU81322.1
0.9625	AMP	RFU81363.1
0.9625	AMP	RFU81446.1
0.9625	AMP	RFU81452.1
0.9625	AMP	RFU81476.1
0.9625	AMP	RFU81656.1
0.9625	AMP	RFU81716.1
0.9625	AMP	RFU81730.1
0.9625	AMP	RFU81750.1
0.9625	AMP	RFU81770.1
0.9625	AMP	RFU81841.1
0.9625	AMP	RFU81936.1
0.9625	AMP	RFU81975.1
0.9625	AMP	RFU81977.1
0.9625	AMP	RFU82024.1
0.9625	AMP	RFU82148.1
0.9625	AMP	RFU82152.1
0.9625	AMP	RFU82169.1
0.95625	AMP	RFU71878.1
0.95625	AMP	RFU71924.1
0.95625	AMP	RFU71968.1
0.95625	AMP	RFU71994.1
0.95625	AMP	RFU72011.1
0.95625	AMP	RFU72115.1
0.95625	AMP	RFU72117.1
0.95625	AMP	RFU72158.1
0.95625	AMP	RFU72170.1
0.95625	AMP	RFU72195.1
0.95625	AMP	RFU72288.1
0.95625	AMP	RFU72416.1
0.95625	AMP	RFU72544.1
0.95625	AMP	RFU72589.1
0.95625	AMP	RFU72624.1
0.95625	AMP	RFU72631.1
0.95625	AMP	RFU72646.1
0.95625	AMP	RFU72675.1
0.95625	AMP	RFU72685.1
0.95625	AMP	RFU72701.1
0.95625	AMP	RFU72708.1
0.95625	AMP	RFU72711.1
0.95625	AMP	RFU72721.1
0.95625	AMP	RFU72749.1
0.95625	AMP	RFU72773.1
0.95625	AMP	RFU72796.1
0.95625	AMP	RFU72808.1
0.95625	AMP	RFU72815.1
0.95625	AMP	RFU72830.1
0.95625	AMP	RFU72839.1
0.95625	AMP	RFU72888.1
0.95625	AMP	RFU72894.1
0.95625	AMP	RFU73112.1
0.95625	AMP	RFU73115.1
0.95625	AMP	RFU73130.1
0.95625	AMP	RFU73148.1
0.95625	AMP	RFU73222.1
0.95625	AMP	RFU73225.1
0.95625	AMP	RFU73237.1
0.95625	AMP	RFU73239.1
0.95625	AMP	RFU73322.1
0.95625	AMP	RFU73323.1
0.95625	AMP	RFU73364.1
0.95625	AMP	RFU73422.1
0.95625	AMP	RFU73431.1
0.95625	AMP	RFU73464.1
0.95625	AMP	RFU73510.1
0.95625	AMP	RFU73550.1
0.95625	AMP	RFU73736.1
0.95625	AMP	RFU73748.1
0.95625	AMP	RFU73785.1
0.95625	AMP	RFU73808.1
0.95625	AMP	RFU73826.1
0.95625	AMP	RFU73836.1
0.95625	AMP	RFU73848.1
0.95625	AMP	RFU73853.1
0.95625	AMP	RFU73866.1
0.95625	AMP	RFU73896.1
0.95625	AMP	RFU73930.1
0.95625	AMP	RFU73954.1
0.95625	AMP	RFU73975.1
0.95625	AMP	RFU74003.1
0.95625	AMP	RFU74054.1
0.95625	AMP	RFU74084.1
0.95625	AMP	RFU74102.1
0.95625	AMP	RFU74136.1
0.95625	AMP	RFU74137.1
0.95625	AMP	RFU74168.1
0.95625	AMP	RFU74209.1
0.95625	AMP	RFU74226.1
0.95625	AMP	RFU74234.1
0.95625	AMP	RFU74307.1
0.95625	AMP	RFU74344.1
0.95625	AMP	RFU74347.1
0.95625	AMP	RFU74372.1
0.95625	AMP	RFU74379.1
0.95625	AMP	RFU74380.1
0.95625	AMP	RFU74385.1
0.95625	AMP	RFU74422.1
0.95625	AMP	RFU74454.1
0.95625	AMP	RFU74514.1
0.95625	AMP	RFU74522.1
0.95625	AMP	RFU74536.1
0.95625	AMP	RFU74566.1
0.95625	AMP	RFU74606.1
0.95625	AMP	RFU74756.1
0.95625	AMP	RFU74765.1
0.95625	AMP	RFU74804.1
0.95625	AMP	RFU74818.1
0.95625	AMP	RFU74847.1
0.95625	AMP	RFU74893.1
0.95625	AMP	RFU74913.1
0.95625	AMP	RFU74991.1
0.95625	AMP	RFU75087.1
0.95625	AMP	RFU75099.1
0.95625	AMP	RFU75292.1
0.95625	AMP	RFU75303.1
0.95625	AMP	RFU75310.1
0.95625	AMP	RFU75386.1
0.95625	AMP	RFU75423.1
0.95625	AMP	RFU75436.1
0.95625	AMP	RFU75456.1
0.95625	AMP	RFU75495.1
0.95625	AMP	RFU75619.1
0.95625	AMP	RFU75664.1
0.95625	AMP	RFU75717.1
0.95625	AMP	RFU75728.1
0.95625	AMP	RFU75732.1
0.95625	AMP	RFU75754.1
0.95625	AMP	RFU75763.1
0.95625	AMP	RFU75792.1
0.95625	AMP	RFU75850.1
0.95625	AMP	RFU75863.1
0.95625	AMP	RFU75910.1
0.95625	AMP	RFU75945.1
0.95625	AMP	RFU75961.1
0.95625	AMP	RFU75968.1
0.95625	AMP	RFU75979.1
0.95625	AMP	RFU75986.1
0.95625	AMP	RFU76010.1
0.95625	AMP	RFU76048.1
0.95625	AMP	RFU76056.1
0.95625	AMP	RFU76077.1
0.95625	AMP	RFU76093.1
0.95625	AMP	RFU76098.1
0.95625	AMP	RFU76162.1
0.95625	AMP	RFU76255.1
0.95625	AMP	RFU76297.1
0.95625	AMP	RFU76310.1
0.95625	AMP	RFU76361.1
0.95625	AMP	RFU76394.1
0.95625	AMP	RFU76404.1
0.95625	AMP	RFU76407.1
0.95625	AMP	RFU76421.1
0.95625	AMP	RFU76428.1
0.95625	AMP	RFU76467.1
0.95625	AMP	RFU76499.1
0.95625	AMP	RFU76504.1
0.95625	AMP	RFU76568.1
0.95625	AMP	RFU76576.1
0.95625	AMP	RFU76591.1
0.95625	AMP	RFU76592.1
0.95625	AMP	RFU76619.1
0.95625	AMP	RFU76627.1
0.95625	AMP	RFU76645.1
0.95625	AMP	RFU76647.1
0.95625	AMP	RFU76748.1
0.95625	AMP	RFU76786.1
0.95625	AMP	RFU76787.1
0.95625	AMP	RFU76795.1
0.95625	AMP	RFU76859.1
0.95625	AMP	RFU76914.1
0.95625	AMP	RFU76934.1
0.95625	AMP	RFU76936.1
0.95625	AMP	RFU76964.1
0.95625	AMP	RFU77000.1
0.95625	AMP	RFU77020.1
0.95625	AMP	RFU77027.1
0.95625	AMP	RFU77057.1
0.95625	AMP	RFU77059.1
0.95625	AMP	RFU77065.1
0.95625	AMP	RFU77117.1
0.95625	AMP	RFU77198.1
0.95625	AMP	RFU77202.1
0.95625	AMP	RFU77282.1
0.95625	AMP	RFU77283.1
0.95625	AMP	RFU77291.1
0.95625	AMP	RFU77335.1
0.95625	AMP	RFU77360.1
0.95625	AMP	RFU77372.1
0.95625	AMP	RFU77378.1
0.95625	AMP	RFU77474.1
0.95625	AMP	RFU77500.1
0.95625	AMP	RFU77505.1
0.95625	AMP	RFU77582.1
0.95625	AMP	RFU77592.1
0.95625	AMP	RFU77616.1
0.95625	AMP	RFU77644.1
0.95625	AMP	RFU77690.1
0.95625	AMP	RFU77707.1
0.95625	AMP	RFU77716.1
0.95625	AMP	RFU77741.1
0.95625	AMP	RFU77766.1
0.95625	AMP	RFU77780.1
0.95625	AMP	RFU77796.1
0.95625	AMP	RFU77847.1
0.95625	AMP	RFU77874.1
0.95625	AMP	RFU77906.1
0.95625	AMP	RFU77929.1
0.95625	AMP	RFU77945.1
0.95625	AMP	RFU77954.1
0.95625	AMP	RFU77985.1
0.95625	AMP	RFU78023.1
0.95625	AMP	RFU78029.1
0.95625	AMP	RFU78031.1
0.95625	AMP	RFU78080.1
0.95625	AMP	RFU78083.1
0.95625	AMP	RFU78092.1
0.95625	AMP	RFU78094.1
0.95625	AMP	RFU78098.1
0.95625	AMP	RFU78119.1
0.95625	AMP	RFU78168.1
0.95625	AMP	RFU78173.1
0.95625	AMP	RFU78293.1
0.95625	AMP	RFU78294.1
0.95625	AMP	RFU78339.1
0.95625	AMP	RFU78364.1
0.95625	AMP	RFU78386.1
0.95625	AMP	RFU78389.1
0.95625	AMP	RFU78395.1
0.95625	AMP	RFU78407.1
0.95625	AMP	RFU78507.1
0.95625	AMP	RFU78519.1
0.95625	AMP	RFU78534.1
0.95625	AMP	RFU78539.1
0.95625	AMP	RFU78551.1
0.95625	AMP	RFU78639.1
0.95625	AMP	RFU78712.1
0.95625	AMP	RFU78725.1
0.95625	AMP	RFU78731.1
0.95625	AMP	RFU78749.1
0.95625	AMP	RFU78750.1
0.95625	AMP	RFU78805.1
0.95625	AMP	RFU78811.1
0.95625	AMP	RFU78819.1
0.95625	AMP	RFU78830.1
0.95625	AMP	RFU78839.1
0.95625	AMP	RFU78864.1
0.95625	AMP	RFU78898.1
0.95625	AMP	RFU78933.1
0.95625	AMP	RFU78969.1
0.95625	AMP	RFU78975.1
0.95625	AMP	RFU78998.1
0.95625	AMP	RFU79036.1
0.95625	AMP	RFU79043.1
0.95625	AMP	RFU79063.1
0.95625	AMP	RFU79087.1
0.95625	AMP	RFU79128.1
0.95625	AMP	RFU79136.1
0.95625	AMP	RFU79139.1
0.95625	AMP	RFU79158.1
0.95625	AMP	RFU79215.1
0.95625	AMP	RFU79308.1
0.95625	AMP	RFU79343.1
0.95625	AMP	RFU79387.1
0.95625	AMP	RFU79388.1
0.95625	AMP	RFU79441.1
0.95625	AMP	RFU79445.1
0.95625	AMP	RFU79471.1
0.95625	AMP	RFU79494.1
0.95625	AMP	RFU79515.1
0.95625	AMP	RFU79518.1
0.95625	AMP	RFU79566.1
0.95625	AMP	RFU79568.1
0.95625	AMP	RFU79614.1
0.95625	AMP	RFU79632.1
0.95625	AMP	RFU79730.1
0.95625	AMP	RFU79738.1
0.95625	AMP	RFU79777.1
0.95625	AMP	RFU79830.1
0.95625	AMP	RFU79917.1
0.95625	AMP	RFU79924.1
0.95625	AMP	RFU79934.1
0.95625	AMP	RFU79958.1
0.95625	AMP	RFU79959.1
0.95625	AMP	RFU79988.1
0.95625	AMP	RFU80036.1
0.95625	AMP	RFU80044.1
0.95625	AMP	RFU80059.1
0.95625	AMP	RFU80063.1
0.95625	AMP	RFU80155.1
0.95625	AMP	RFU80218.1
0.95625	AMP	RFU80223.1
0.95625	AMP	RFU80224.1
0.95625	AMP	RFU80252.1
0.95625	AMP	RFU80259.1
0.95625	AMP	RFU80261.1
0.95625	AMP	RFU80285.1
0.95625	AMP	RFU80293.1
0.95625	AMP	RFU80377.1
0.95625	AMP	RFU80450.1
0.95625	AMP	RFU80470.1
0.95625	AMP	RFU80498.1
0.95625	AMP	RFU80504.1
0.95625	AMP	RFU80547.1
0.95625	AMP	RFU80576.1
0.95625	AMP	RFU80586.1
0.95625	AMP	RFU80594.1
0.95625	AMP	RFU80625.1
0.95625	AMP	RFU80634.1
0.95625	AMP	RFU80649.1
0.95625	AMP	RFU80689.1
0.95625	AMP	RFU80779.1
0.95625	AMP	RFU80781.1
0.95625	AMP	RFU80784.1
0.95625	AMP	RFU80834.1
0.95625	AMP	RFU80874.1
0.95625	AMP	RFU80878.1
0.95625	AMP	RFU80900.1
0.95625	AMP	RFU80949.1
0.95625	AMP	RFU81002.1
0.95625	AMP	RFU81003.1
0.95625	AMP	RFU81010.1
0.95625	AMP	RFU81035.1
0.95625	AMP	RFU81098.1
0.95625	AMP	RFU81101.1
0.95625	AMP	RFU81103.1
0.95625	AMP	RFU81129.1
0.95625	AMP	RFU81331.1
0.95625	AMP	RFU81351.1
0.95625	AMP	RFU81372.1
0.95625	AMP	RFU81374.1
0.95625	AMP	RFU81375.1
0.95625	AMP	RFU81419.1
0.95625	AMP	RFU81426.1
0.95625	AMP	RFU81443.1
0.95625	AMP	RFU81517.1
0.95625	AMP	RFU81557.1
0.95625	AMP	RFU81620.1
0.95625	AMP	RFU81651.1
0.95625	AMP	RFU81663.1
0.95625	AMP	RFU81674.1
0.95625	AMP	RFU81723.1
0.95625	AMP	RFU81743.1
0.95625	AMP	RFU81859.1
0.95625	AMP	RFU81874.1
0.95625	AMP	RFU81918.1
0.95625	AMP	RFU82007.1
0.95625	AMP	RFU82116.1
0.95625	AMP	RFU82136.1
0.95625	AMP	RFU82137.1
0.95625	AMP	RFU82158.1
0.95	AMP	RFU71751.1
0.95	AMP	RFU71789.1
0.95	AMP	RFU71868.1
0.95	AMP	RFU71923.1
0.95	AMP	RFU71934.1
0.95	AMP	RFU71951.1
0.95	AMP	RFU71954.1
0.95	AMP	RFU72020.1
0.95	AMP	RFU72046.1
0.95	AMP	RFU72192.1
0.95	AMP	RFU72224.1
0.95	AMP	RFU72229.1
0.95	AMP	RFU72247.1
0.95	AMP	RFU72299.1
0.95	AMP	RFU72300.1
0.95	AMP	RFU72320.1
0.95	AMP	RFU72347.1
0.95	AMP	RFU72382.1
0.95	AMP	RFU72438.1
0.95	AMP	RFU72475.1
0.95	AMP	RFU72507.1
0.95	AMP	RFU72565.1
0.95	AMP	RFU72663.1
0.95	AMP	RFU72691.1
0.95	AMP	RFU72731.1
0.95	AMP	RFU72748.1
0.95	AMP	RFU72772.1
0.95	AMP	RFU72775.1
0.95	AMP	RFU72790.1
0.95	AMP	RFU72802.1
0.95	AMP	RFU72857.1
0.95	AMP	RFU72927.1
0.95	AMP	RFU72943.1
0.95	AMP	RFU73042.1
0.95	AMP	RFU73043.1
0.95	AMP	RFU73055.1
0.95	AMP	RFU73076.1
0.95	AMP	RFU73078.1
0.95	AMP	RFU73170.1
0.95	AMP	RFU73183.1
0.95	AMP	RFU73211.1
0.95	AMP	RFU73254.1
0.95	AMP	RFU73277.1
0.95	AMP	RFU73290.1
0.95	AMP	RFU73294.1
0.95	AMP	RFU73309.1
0.95	AMP	RFU73332.1
0.95	AMP	RFU73337.1
0.95	AMP	RFU73359.1
0.95	AMP	RFU73379.1
0.95	AMP	RFU73402.1
0.95	AMP	RFU73428.1
0.95	AMP	RFU73432.1
0.95	AMP	RFU73468.1
0.95	AMP	RFU73516.1
0.95	AMP	RFU73522.1
0.95	AMP	RFU73532.1
0.95	AMP	RFU73561.1
0.95	AMP	RFU73562.1
0.95	AMP	RFU73569.1
0.95	AMP	RFU73610.1
0.95	AMP	RFU73691.1
0.95	AMP	RFU73731.1
0.95	AMP	RFU73790.1
0.95	AMP	RFU73798.1
0.95	AMP	RFU73831.1
0.95	AMP	RFU73869.1
0.95	AMP	RFU73961.1
0.95	AMP	RFU74019.1
0.95	AMP	RFU74094.1
0.95	AMP	RFU74104.1
0.95	AMP	RFU74118.1
0.95	AMP	RFU74159.1
0.95	AMP	RFU74169.1
0.95	AMP	RFU74176.1
0.95	AMP	RFU74191.1
0.95	AMP	RFU74194.1
0.95	AMP	RFU74206.1
0.95	AMP	RFU74229.1
0.95	AMP	RFU74251.1
0.95	AMP	RFU74255.1
0.95	AMP	RFU74260.1
0.95	AMP	RFU74264.1
0.95	AMP	RFU74293.1
0.95	AMP	RFU74301.1
0.95	AMP	RFU74303.1
0.95	AMP	RFU74304.1
0.95	AMP	RFU74333.1
0.95	AMP	RFU74363.1
0.95	AMP	RFU74366.1
0.95	AMP	RFU74369.1
0.95	AMP	RFU74371.1
0.95	AMP	RFU74391.1
0.95	AMP	RFU74395.1
0.95	AMP	RFU74403.1
0.95	AMP	RFU74440.1
0.95	AMP	RFU74458.1
0.95	AMP	RFU74502.1
0.95	AMP	RFU74521.1
0.95	AMP	RFU74636.1
0.95	AMP	RFU74639.1
0.95	AMP	RFU74652.1
0.95	AMP	RFU74698.1
0.95	AMP	RFU74707.1
0.95	AMP	RFU74725.1
0.95	AMP	RFU74743.1
0.95	AMP	RFU74745.1
0.95	AMP	RFU74810.1
0.95	AMP	RFU74813.1
0.95	AMP	RFU74820.1
0.95	AMP	RFU74865.1
0.95	AMP	RFU74880.1
0.95	AMP	RFU74901.1
0.95	AMP	RFU74963.1
0.95	AMP	RFU75006.1
0.95	AMP	RFU75063.1
0.95	AMP	RFU75096.1
0.95	AMP	RFU75101.1
0.95	AMP	RFU75121.1
0.95	AMP	RFU75169.1
0.95	AMP	RFU75172.1
0.95	AMP	RFU75186.1
0.95	AMP	RFU75204.1
0.95	AMP	RFU75206.1
0.95	AMP	RFU75207.1
0.95	AMP	RFU75217.1
0.95	AMP	RFU75243.1
0.95	AMP	RFU75252.1
0.95	AMP	RFU75280.1
0.95	AMP	RFU75290.1
0.95	AMP	RFU75369.1
0.95	AMP	RFU75372.1
0.95	AMP	RFU75442.1
0.95	AMP	RFU75443.1
0.95	AMP	RFU75486.1
0.95	AMP	RFU75503.1
0.95	AMP	RFU75531.1
0.95	AMP	RFU75556.1
0.95	AMP	RFU75557.1
0.95	AMP	RFU75595.1
0.95	AMP	RFU75608.1
0.95	AMP	RFU75617.1
0.95	AMP	RFU75649.1
0.95	AMP	RFU75721.1
0.95	AMP	RFU75764.1
0.95	AMP	RFU75778.1
0.95	AMP	RFU75789.1
0.95	AMP	RFU75790.1
0.95	AMP	RFU75818.1
0.95	AMP	RFU75819.1
0.95	AMP	RFU75833.1
0.95	AMP	RFU75839.1
0.95	AMP	RFU75881.1
0.95	AMP	RFU75890.1
0.95	AMP	RFU75898.1
0.95	AMP	RFU75922.1
0.95	AMP	RFU75925.1
0.95	AMP	RFU75951.1
0.95	AMP	RFU75962.1
0.95	AMP	RFU76026.1
0.95	AMP	RFU76030.1
0.95	AMP	RFU76047.1
0.95	AMP	RFU76080.1
0.95	AMP	RFU76161.1
0.95	AMP	RFU76176.1
0.95	AMP	RFU76223.1
0.95	AMP	RFU76259.1
0.95	AMP	RFU76344.1
0.95	AMP	RFU76364.1
0.95	AMP	RFU76371.1
0.95	AMP	RFU76373.1
0.95	AMP	RFU76380.1
0.95	AMP	RFU76401.1
0.95	AMP	RFU76412.1
0.95	AMP	RFU76530.1
0.95	AMP	RFU76544.1
0.95	AMP	RFU76555.1
0.95	AMP	RFU76595.1
0.95	AMP	RFU76652.1
0.95	AMP	RFU76703.1
0.95	AMP	RFU76705.1
0.95	AMP	RFU76708.1
0.95	AMP	RFU76826.1
0.95	AMP	RFU76832.1
0.95	AMP	RFU76886.1
0.95	AMP	RFU76924.1
0.95	AMP	RFU76966.1
0.95	AMP	RFU76977.1
0.95	AMP	RFU77025.1
0.95	AMP	RFU77031.1
0.95	AMP	RFU77075.1
0.95	AMP	RFU77077.1
0.95	AMP	RFU77111.1
0.95	AMP	RFU77139.1
0.95	AMP	RFU77156.1
0.95	AMP	RFU77166.1
0.95	AMP	RFU77175.1
0.95	AMP	RFU77196.1
0.95	AMP	RFU77270.1
0.95	AMP	RFU77370.1
0.95	AMP	RFU77380.1
0.95	AMP	RFU77466.1
0.95	AMP	RFU77491.1
0.95	AMP	RFU77492.1
0.95	AMP	RFU77513.1
0.95	AMP	RFU77524.1
0.95	AMP	RFU77559.1
0.95	AMP	RFU77570.1
0.95	AMP	RFU77576.1
0.95	AMP	RFU77624.1
0.95	AMP	RFU77626.1
0.95	AMP	RFU77637.1
0.95	AMP	RFU77694.1
0.95	AMP	RFU77717.1
0.95	AMP	RFU77784.1
0.95	AMP	RFU77827.1
0.95	AMP	RFU77842.1
0.95	AMP	RFU77899.1
0.95	AMP	RFU77909.1
0.95	AMP	RFU77950.1
0.95	AMP	RFU77952.1
0.95	AMP	RFU77953.1
0.95	AMP	RFU77955.1
0.95	AMP	RFU77975.1
0.95	AMP	RFU78042.1
0.95	AMP	RFU78062.1
0.95	AMP	RFU78063.1
0.95	AMP	RFU78066.1
0.95	AMP	RFU78077.1
0.95	AMP	RFU78085.1
0.95	AMP	RFU78095.1
0.95	AMP	RFU78108.1
0.95	AMP	RFU78130.1
0.95	AMP	RFU78172.1
0.95	AMP	RFU78220.1
0.95	AMP	RFU78239.1
0.95	AMP	RFU78247.1
0.95	AMP	RFU78284.1
0.95	AMP	RFU78305.1
0.95	AMP	RFU78354.1
0.95	AMP	RFU78373.1
0.95	AMP	RFU78392.1
0.95	AMP	RFU78444.1
0.95	AMP	RFU78472.1
0.95	AMP	RFU78552.1
0.95	AMP	RFU78566.1
0.95	AMP	RFU78587.1
0.95	AMP	RFU78593.1
0.95	AMP	RFU78633.1
0.95	AMP	RFU78635.1
0.95	AMP	RFU78641.1
0.95	AMP	RFU78677.1
0.95	AMP	RFU78744.1
0.95	AMP	RFU78745.1
0.95	AMP	RFU78764.1
0.95	AMP	RFU78765.1
0.95	AMP	RFU78773.1
0.95	AMP	RFU78798.1
0.95	AMP	RFU78858.1
0.95	AMP	RFU78885.1
0.95	AMP	RFU78917.1
0.95	AMP	RFU78954.1
0.95	AMP	RFU78956.1
0.95	AMP	RFU78985.1
0.95	AMP	RFU78990.1
0.95	AMP	RFU79029.1
0.95	AMP	RFU79085.1
0.95	AMP	RFU79116.1
0.95	AMP	RFU79129.1
0.95	AMP	RFU79164.1
0.95	AMP	RFU79170.1
0.95	AMP	RFU79171.1
0.95	AMP	RFU79179.1
0.95	AMP	RFU79183.1
0.95	AMP	RFU79188.1
0.95	AMP	RFU79222.1
0.95	AMP	RFU79284.1
0.95	AMP	RFU79325.1
0.95	AMP	RFU79335.1
0.95	AMP	RFU79354.1
0.95	AMP	RFU79381.1
0.95	AMP	RFU79486.1
0.95	AMP	RFU79581.1
0.95	AMP	RFU79584.1
0.95	AMP	RFU79667.1
0.95	AMP	RFU79671.1
0.95	AMP	RFU79698.1
0.95	AMP	RFU79721.1
0.95	AMP	RFU79727.1
0.95	AMP	RFU79741.1
0.95	AMP	RFU79807.1
0.95	AMP	RFU79815.1
0.95	AMP	RFU79834.1
0.95	AMP	RFU79850.1
0.95	AMP	RFU79864.1
0.95	AMP	RFU79876.1
0.95	AMP	RFU79892.1
0.95	AMP	RFU79918.1
0.95	AMP	RFU79941.1
0.95	AMP	RFU79979.1
0.95	AMP	RFU80005.1
0.95	AMP	RFU80015.1
0.95	AMP	RFU80051.1
0.95	AMP	RFU80076.1
0.95	AMP	RFU80148.1
0.95	AMP	RFU80149.1
0.95	AMP	RFU80215.1
0.95	AMP	RFU80219.1
0.95	AMP	RFU80306.1
0.95	AMP	RFU80308.1
0.95	AMP	RFU80337.1
0.95	AMP	RFU80379.1
0.95	AMP	RFU80381.1
0.95	AMP	RFU80416.1
0.95	AMP	RFU80506.1
0.95	AMP	RFU80508.1
0.95	AMP	RFU80566.1
0.95	AMP	RFU80599.1
0.95	AMP	RFU80627.1
0.95	AMP	RFU80632.1
0.95	AMP	RFU80669.1
0.95	AMP	RFU80684.1
0.95	AMP	RFU80691.1
0.95	AMP	RFU80716.1
0.95	AMP	RFU80736.1
0.95	AMP	RFU80770.1
0.95	AMP	RFU80789.1
0.95	AMP	RFU80793.1
0.95	AMP	RFU80851.1
0.95	AMP	RFU80853.1
0.95	AMP	RFU80856.1
0.95	AMP	RFU80881.1
0.95	AMP	RFU80883.1
0.95	AMP	RFU80935.1
0.95	AMP	RFU80992.1
0.95	AMP	RFU80995.1
0.95	AMP	RFU81006.1
0.95	AMP	RFU81060.1
0.95	AMP	RFU81073.1
0.95	AMP	RFU81078.1
0.95	AMP	RFU81079.1
0.95	AMP	RFU81084.1
0.95	AMP	RFU81118.1
0.95	AMP	RFU81150.1
0.95	AMP	RFU81185.1
0.95	AMP	RFU81190.1
0.95	AMP	RFU81203.1
0.95	AMP	RFU81220.1
0.95	AMP	RFU81235.1
0.95	AMP	RFU81254.1
0.95	AMP	RFU81305.1
0.95	AMP	RFU81352.1
0.95	AMP	RFU81365.1
0.95	AMP	RFU81377.1
0.95	AMP	RFU81381.1
0.95	AMP	RFU81412.1
0.95	AMP	RFU81457.1
0.95	AMP	RFU81470.1
0.95	AMP	RFU81555.1
0.95	AMP	RFU81559.1
0.95	AMP	RFU81586.1
0.95	AMP	RFU81612.1
0.95	AMP	RFU81617.1
0.95	AMP	RFU81686.1
0.95	AMP	RFU81757.1
0.95	AMP	RFU81772.1
0.95	AMP	RFU81792.1
0.95	AMP	RFU81801.1
0.95	AMP	RFU81820.1
0.95	AMP	RFU81846.1
0.95	AMP	RFU81872.1
0.95	AMP	RFU81890.1
0.95	AMP	RFU81894.1
0.95	AMP	RFU81906.1
0.95	AMP	RFU81921.1
0.95	AMP	RFU81947.1
0.95	AMP	RFU81948.1
0.95	AMP	RFU82005.1
0.95	AMP	RFU82046.1
0.95	AMP	RFU82060.1
0.95	AMP	RFU82063.1
0.95	AMP	RFU82079.1
0.95	AMP	RFU82082.1
0.947917	AMP	RFU77638.1
0.947917	AMP	RFU81880.1
0.94375	AMP	RFU71881.1
0.94375	AMP	RFU71891.1
0.94375	AMP	RFU71917.1
0.94375	AMP	RFU71918.1
0.94375	AMP	RFU72025.1
0.94375	AMP	RFU72085.1
0.94375	AMP	RFU72153.1
0.94375	AMP	RFU72159.1
0.94375	AMP	RFU72162.1
0.94375	AMP	RFU72201.1
0.94375	AMP	RFU72214.1
0.94375	AMP	RFU72233.1
0.94375	AMP	RFU72236.1
0.94375	AMP	RFU72266.1
0.94375	AMP	RFU72282.1
0.94375	AMP	RFU72293.1
0.94375	AMP	RFU72318.1
0.94375	AMP	RFU72323.1
0.94375	AMP	RFU72325.1
0.94375	AMP	RFU72326.1
0.94375	AMP	RFU72360.1
0.94375	AMP	RFU72460.1
0.94375	AMP	RFU72490.1
0.94375	AMP	RFU72522.1
0.94375	AMP	RFU72541.1
0.94375	AMP	RFU72630.1
0.94375	AMP	RFU72635.1
0.94375	AMP	RFU72668.1
0.94375	AMP	RFU72702.1
0.94375	AMP	RFU72733.1
0.94375	AMP	RFU72852.1
0.94375	AMP	RFU72880.1
0.94375	AMP	RFU72963.1
0.94375	AMP	RFU72993.1
0.94375	AMP	RFU72995.1
0.94375	AMP	RFU73066.1
0.94375	AMP	RFU73101.1
0.94375	AMP	RFU73121.1
0.94375	AMP	RFU73131.1
0.94375	AMP	RFU73152.1
0.94375	AMP	RFU73159.1
0.94375	AMP	RFU73221.1
0.94375	AMP	RFU73228.1
0.94375	AMP	RFU73244.1
0.94375	AMP	RFU73301.1
0.94375	AMP	RFU73421.1
0.94375	AMP	RFU73423.1
0.94375	AMP	RFU73434.1
0.94375	AMP	RFU73436.1
0.94375	AMP	RFU73478.1
0.94375	AMP	RFU73524.1
0.94375	AMP	RFU73579.1
0.94375	AMP	RFU73602.1
0.94375	AMP	RFU73607.1
0.94375	AMP	RFU73729.1
0.94375	AMP	RFU73743.1
0.94375	AMP	RFU73759.1
0.94375	AMP	RFU73856.1
0.94375	AMP	RFU73876.1
0.94375	AMP	RFU73914.1
0.94375	AMP	RFU73917.1
0.94375	AMP	RFU73965.1
0.94375	AMP	RFU73983.1
0.94375	AMP	RFU74000.1
0.94375	AMP	RFU74025.1
0.94375	AMP	RFU74053.1
0.94375	AMP	RFU74059.1
0.94375	AMP	RFU74068.1
0.94375	AMP	RFU74100.1
0.94375	AMP	RFU74103.1
0.94375	AMP	RFU74140.1
0.94375	AMP	RFU74227.1
0.94375	AMP	RFU74244.1
0.94375	AMP	RFU74257.1
0.94375	AMP	RFU74296.1
0.94375	AMP	RFU74312.1
0.94375	AMP	RFU74335.1
0.94375	AMP	RFU74362.1
0.94375	AMP	RFU74418.1
0.94375	AMP	RFU74441.1
0.94375	AMP	RFU74500.1
0.94375	AMP	RFU74528.1
0.94375	AMP	RFU74556.1
0.94375	AMP	RFU74569.1
0.94375	AMP	RFU74577.1
0.94375	AMP	RFU74600.1
0.94375	AMP	RFU74611.1
0.94375	AMP	RFU74679.1
0.94375	AMP	RFU74694.1
0.94375	AMP	RFU74710.1
0.94375	AMP	RFU74751.1
0.94375	AMP	RFU74759.1
0.94375	AMP	RFU74761.1
0.94375	AMP	RFU74770.1
0.94375	AMP	RFU74778.1
0.94375	AMP	RFU74854.1
0.94375	AMP	RFU74878.1
0.94375	AMP	RFU74908.1
0.94375	AMP	RFU74933.1
0.94375	AMP	RFU74975.1
0.94375	AMP	RFU75027.1
0.94375	AMP	RFU75049.1
0.94375	AMP	RFU75062.1
0.94375	AMP	RFU75091.1
0.94375	AMP	RFU75118.1
0.94375	AMP	RFU75198.1
0.94375	AMP	RFU75240.1
0.94375	AMP	RFU75289.1
0.94375	AMP	RFU75305.1
0.94375	AMP	RFU75311.1
0.94375	AMP	RFU75316.1
0.94375	AMP	RFU75321.1
0.94375	AMP	RFU75361.1
0.94375	AMP	RFU75389.1
0.94375	AMP	RFU75402.1
0.94375	AMP	RFU75413.1
0.94375	AMP	RFU75444.1
0.94375	AMP	RFU75448.1
0.94375	AMP	RFU75465.1
0.94375	AMP	RFU75480.1
0.94375	AMP	RFU75511.1
0.94375	AMP	RFU75574.1
0.94375	AMP	RFU75580.1
0.94375	AMP	RFU75621.1
0.94375	AMP	RFU75627.1
0.94375	AMP	RFU75653.1
0.94375	AMP	RFU75679.1
0.94375	AMP	RFU75727.1
0.94375	AMP	RFU75770.1
0.94375	AMP	RFU75794.1
0.94375	AMP	RFU75795.1
0.94375	AMP	RFU75821.1
0.94375	AMP	RFU75827.1
0.94375	AMP	RFU75841.1
0.94375	AMP	RFU75844.1
0.94375	AMP	RFU75866.1
0.94375	AMP	RFU75869.1
0.94375	AMP	RFU75885.1
0.94375	AMP	RFU75887.1
0.94375	AMP	RFU75921.1
0.94375	AMP	RFU75940.1
0.94375	AMP	RFU75952.1
0.94375	AMP	RFU75969.1
0.94375	AMP	RFU76027.1
0.94375	AMP	RFU76058.1
0.94375	AMP	RFU76122.1
0.94375	AMP	RFU76145.1
0.94375	AMP	RFU76205.1
0.94375	AMP	RFU76210.1
0.94375	AMP	RFU76218.1
0.94375	AMP	RFU76225.1
0.94375	AMP	RFU76242.1
0.94375	AMP	RFU76244.1
0.94375	AMP	RFU76266.1
0.94375	AMP	RFU76271.1
0.94375	AMP	RFU76278.1
0.94375	AMP	RFU76309.1
0.94375	AMP	RFU76340.1
0.94375	AMP	RFU76390.1
0.94375	AMP	RFU76393.1
0.94375	AMP	RFU76423.1
0.94375	AMP	RFU76439.1
0.94375	AMP	RFU76453.1
0.94375	AMP	RFU76481.1
0.94375	AMP	RFU76518.1
0.94375	AMP	RFU76587.1
0.94375	AMP	RFU76606.1
0.94375	AMP	RFU76612.1
0.94375	AMP	RFU76616.1
0.94375	AMP	RFU76629.1
0.94375	AMP	RFU76687.1
0.94375	AMP	RFU76732.1
0.94375	AMP	RFU76760.1
0.94375	AMP	RFU76785.1
0.94375	AMP	RFU76816.1
0.94375	AMP	RFU76861.1
0.94375	AMP	RFU76880.1
0.94375	AMP	RFU76900.1
0.94375	AMP	RFU76901.1
0.94375	AMP	RFU76912.1
0.94375	AMP	RFU76926.1
0.94375	AMP	RFU76955.1
0.94375	AMP	RFU76957.1
0.94375	AMP	RFU76984.1
0.94375	AMP	RFU77017.1
0.94375	AMP	RFU77018.1
0.94375	AMP	RFU77019.1
0.94375	AMP	RFU77026.1
0.94375	AMP	RFU77032.1
0.94375	AMP	RFU77034.1
0.94375	AMP	RFU77094.1
0.94375	AMP	RFU77143.1
0.94375	AMP	RFU77149.1
0.94375	AMP	RFU77174.1
0.94375	AMP	RFU77220.1
0.94375	AMP	RFU77239.1
0.94375	AMP	RFU77263.1
0.94375	AMP	RFU77281.1
0.94375	AMP	RFU77363.1
0.94375	AMP	RFU77368.1
0.94375	AMP	RFU77375.1
0.94375	AMP	RFU77390.1
0.94375	AMP	RFU77412.1
0.94375	AMP	RFU77421.1
0.94375	AMP	RFU77428.1
0.94375	AMP	RFU77434.1
0.94375	AMP	RFU77445.1
0.94375	AMP	RFU77467.1
0.94375	AMP	RFU77468.1
0.94375	AMP	RFU77490.1
0.94375	AMP	RFU77496.1
0.94375	AMP	RFU77526.1
0.94375	AMP	RFU77721.1
0.94375	AMP	RFU77727.1
0.94375	AMP	RFU77828.1
0.94375	AMP	RFU77843.1
0.94375	AMP	RFU77853.1
0.94375	AMP	RFU77863.1
0.94375	AMP	RFU77883.1
0.94375	AMP	RFU77922.1
0.94375	AMP	RFU77923.1
0.94375	AMP	RFU77936.1
0.94375	AMP	RFU77959.1
0.94375	AMP	RFU77969.1
0.94375	AMP	RFU77977.1
0.94375	AMP	RFU77981.1
0.94375	AMP	RFU78046.1
0.94375	AMP	RFU78048.1
0.94375	AMP	RFU78056.1
0.94375	AMP	RFU78060.1
0.94375	AMP	RFU78121.1
0.94375	AMP	RFU78131.1
0.94375	AMP	RFU78136.1
0.94375	AMP	RFU78138.1
0.94375	AMP	RFU78149.1
0.94375	AMP	RFU78165.1
0.94375	AMP	RFU78174.1
0.94375	AMP	RFU78215.1
0.94375	AMP	RFU78222.1
0.94375	AMP	RFU78225.1
0.94375	AMP	RFU78237.1
0.94375	AMP	RFU78255.1
0.94375	AMP	RFU78303.1
0.94375	AMP	RFU78355.1
0.94375	AMP	RFU78377.1
0.94375	AMP	RFU78420.1
0.94375	AMP	RFU78427.1
0.94375	AMP	RFU78445.1
0.94375	AMP	RFU78450.1
0.94375	AMP	RFU78517.1
0.94375	AMP	RFU78528.1
0.94375	AMP	RFU78530.1
0.94375	AMP	RFU78542.1
0.94375	AMP	RFU78553.1
0.94375	AMP	RFU78610.1
0.94375	AMP	RFU78646.1
0.94375	AMP	RFU78709.1
0.94375	AMP	RFU78743.1
0.94375	AMP	RFU78790.1
0.94375	AMP	RFU78809.1
0.94375	AMP	RFU78828.1
0.94375	AMP	RFU78945.1
0.94375	AMP	RFU78950.1
0.94375	AMP	RFU78953.1
0.94375	AMP	RFU78980.1
0.94375	AMP	RFU78981.1
0.94375	AMP	RFU78988.1
0.94375	AMP	RFU78995.1
0.94375	AMP	RFU79004.1
0.94375	AMP	RFU79014.1
0.94375	AMP	RFU79022.1
0.94375	AMP	RFU79023.1
0.94375	AMP	RFU79047.1
0.94375	AMP	RFU79090.1
0.94375	AMP	RFU79137.1
0.94375	AMP	RFU79151.1
0.94375	AMP	RFU79184.1
0.94375	AMP	RFU79202.1
0.94375	AMP	RFU79211.1
0.94375	AMP	RFU79243.1
0.94375	AMP	RFU79282.1
0.94375	AMP	RFU79318.1
0.94375	AMP	RFU79347.1
0.94375	AMP	RFU79367.1
0.94375	AMP	RFU79406.1
0.94375	AMP	RFU79410.1
0.94375	AMP	RFU79475.1
0.94375	AMP	RFU79524.1
0.94375	AMP	RFU79539.1
0.94375	AMP	RFU79548.1
0.94375	AMP	RFU79588.1
0.94375	AMP	RFU79604.1
0.94375	AMP	RFU79643.1
0.94375	AMP	RFU79697.1
0.94375	AMP	RFU79798.1
0.94375	AMP	RFU79814.1
0.94375	AMP	RFU79827.1
0.94375	AMP	RFU79857.1
0.94375	AMP	RFU79945.1
0.94375	AMP	RFU79962.1
0.94375	AMP	RFU79967.1
0.94375	AMP	RFU79970.1
0.94375	AMP	RFU79975.1
0.94375	AMP	RFU79990.1
0.94375	AMP	RFU80046.1
0.94375	AMP	RFU80052.1
0.94375	AMP	RFU80101.1
0.94375	AMP	RFU80106.1
0.94375	AMP	RFU80114.1
0.94375	AMP	RFU80147.1
0.94375	AMP	RFU80168.1
0.94375	AMP	RFU80250.1
0.94375	AMP	RFU80324.1
0.94375	AMP	RFU80330.1
0.94375	AMP	RFU80334.1
0.94375	AMP	RFU80354.1
0.94375	AMP	RFU80360.1
0.94375	AMP	RFU80368.1
0.94375	AMP	RFU80392.1
0.94375	AMP	RFU80401.1
0.94375	AMP	RFU80412.1
0.94375	AMP	RFU80418.1
0.94375	AMP	RFU80457.1
0.94375	AMP	RFU80511.1
0.94375	AMP	RFU80523.1
0.94375	AMP	RFU80528.1
0.94375	AMP	RFU80571.1
0.94375	AMP	RFU80605.1
0.94375	AMP	RFU80633.1
0.94375	AMP	RFU80664.1
0.94375	AMP	RFU80710.1
0.94375	AMP	RFU80714.1
0.94375	AMP	RFU80757.1
0.94375	AMP	RFU80761.1
0.94375	AMP	RFU80787.1
0.94375	AMP	RFU80790.1
0.94375	AMP	RFU80791.1
0.94375	AMP	RFU80802.1
0.94375	AMP	RFU80809.1
0.94375	AMP	RFU80812.1
0.94375	AMP	RFU80888.1
0.94375	AMP	RFU80999.1
0.94375	AMP	RFU81023.1
0.94375	AMP	RFU81030.1
0.94375	AMP	RFU81038.1
0.94375	AMP	RFU81056.1
0.94375	AMP	RFU81105.1
0.94375	AMP	RFU81112.1
0.94375	AMP	RFU81122.1
0.94375	AMP	RFU81134.1
0.94375	AMP	RFU81140.1
0.94375	AMP	RFU81174.1
0.94375	AMP	RFU81226.1
0.94375	AMP	RFU81241.1
0.94375	AMP	RFU81249.1
0.94375	AMP	RFU81253.1
0.94375	AMP	RFU81256.1
0.94375	AMP	RFU81282.1
0.94375	AMP	RFU81309.1
0.94375	AMP	RFU81310.1
0.94375	AMP	RFU81362.1
0.94375	AMP	RFU81367.1
0.94375	AMP	RFU81386.1
0.94375	AMP	RFU81477.1
0.94375	AMP	RFU81504.1
0.94375	AMP	RFU81505.1
0.94375	AMP	RFU81526.1
0.94375	AMP	RFU81538.1
0.94375	AMP	RFU81540.1
0.94375	AMP	RFU81546.1
0.94375	AMP	RFU81564.1
0.94375	AMP	RFU81574.1
0.94375	AMP	RFU81580.1
0.94375	AMP	RFU81633.1
0.94375	AMP	RFU81672.1
0.94375	AMP	RFU81692.1
0.94375	AMP	RFU81708.1
0.94375	AMP	RFU81725.1
0.94375	AMP	RFU81767.1
0.94375	AMP	RFU81847.1
0.94375	AMP	RFU81865.1
0.94375	AMP	RFU81876.1
0.94375	AMP	RFU81987.1
0.94375	AMP	RFU81990.1
0.94375	AMP	RFU82011.1
0.94375	AMP	RFU82076.1
0.94375	AMP	RFU82088.1
0.94375	AMP	RFU82153.1
0.94375	AMP	RFU82164.1
0.94375	AMP	RFU82165.1
0.9375	AMP	RFU71790.1
0.9375	AMP	RFU71801.1
0.9375	AMP	RFU71832.1
0.9375	AMP	RFU71912.1
0.9375	AMP	RFU71942.1
0.9375	AMP	RFU71946.1
0.9375	AMP	RFU72027.1
0.9375	AMP	RFU72029.1
0.9375	AMP	RFU72073.1
0.9375	AMP	RFU72077.1
0.9375	AMP	RFU72123.1
0.9375	AMP	RFU72165.1
0.9375	AMP	RFU72198.1
0.9375	AMP	RFU72231.1
0.9375	AMP	RFU72248.1
0.9375	AMP	RFU72251.1
0.9375	AMP	RFU72297.1
0.9375	AMP	RFU72322.1
0.9375	AMP	RFU72344.1
0.9375	AMP	RFU72371.1
0.9375	AMP	RFU72376.1
0.9375	AMP	RFU72453.1
0.9375	AMP	RFU72472.1
0.9375	AMP	RFU72489.1
0.9375	AMP	RFU72500.1
0.9375	AMP	RFU72504.1
0.9375	AMP	RFU72535.1
0.9375	AMP	RFU72558.1
0.9375	AMP	RFU72577.1
0.9375	AMP	RFU72587.1
0.9375	AMP	RFU72612.1
0.9375	AMP	RFU72642.1
0.9375	AMP	RFU72667.1
0.9375	AMP	RFU72671.1
0.9375	AMP	RFU72758.1
0.9375	AMP	RFU72795.1
0.9375	AMP	RFU72907.1
0.9375	AMP	RFU72940.1
0.9375	AMP	RFU72954.1
0.9375	AMP	RFU72968.1
0.9375	AMP	RFU72999.1
0.9375	AMP	RFU73010.1
0.9375	AMP	RFU73016.1
0.9375	AMP	RFU73024.1
0.9375	AMP	RFU73026.1
0.9375	AMP	RFU73105.1
0.9375	AMP	RFU73111.1
0.9375	AMP	RFU73119.1
0.9375	AMP	RFU73138.1
0.9375	AMP	RFU73161.1
0.9375	AMP	RFU73166.1
0.9375	AMP	RFU73168.1
0.9375	AMP	RFU73238.1
0.9375	AMP	RFU73261.1
0.9375	AMP	RFU73308.1
0.9375	AMP	RFU73367.1
0.9375	AMP	RFU73397.1
0.9375	AMP	RFU73529.1
0.9375	AMP	RFU73541.1
0.9375	AMP	RFU73546.1
0.9375	AMP	RFU73556.1
0.9375	AMP	RFU73558.1
0.9375	AMP	RFU73584.1
0.9375	AMP	RFU73608.1
0.9375	AMP	RFU73711.1
0.9375	AMP	RFU73718.1
0.9375	AMP	RFU73778.1
0.9375	AMP	RFU73782.1
0.9375	AMP	RFU73788.1
0.9375	AMP	RFU73810.1
0.9375	AMP	RFU73894.1
0.9375	AMP	RFU73957.1
0.9375	AMP	RFU73967.1
0.9375	AMP	RFU73985.1
0.9375	AMP	RFU73996.1
0.9375	AMP	RFU74009.1
0.9375	AMP	RFU74043.1
0.9375	AMP	RFU74073.1
0.9375	AMP	RFU74076.1
0.9375	AMP	RFU74110.1
0.9375	AMP	RFU74130.1
0.9375	AMP	RFU74152.1
0.9375	AMP	RFU74174.1
0.9375	AMP	RFU74242.1
0.9375	AMP	RFU74314.1
0.9375	AMP	RFU74317.1
0.9375	AMP	RFU74329.1
0.9375	AMP	RFU74346.1
0.9375	AMP	RFU74378.1
0.9375	AMP	RFU74425.1
0.9375	AMP	RFU74429.1
0.9375	AMP	RFU74469.1
0.9375	AMP	RFU74504.1
0.9375	AMP	RFU74516.1
0.9375	AMP	RFU74599.1
0.9375	AMP	RFU74661.1
0.9375	AMP	RFU74680.1
0.9375	AMP	RFU74711.1
0.9375	AMP	RFU74712.1
0.9375	AMP	RFU74716.1
0.9375	AMP	RFU74717.1
0.9375	AMP	RFU74723.1
0.9375	AMP	RFU74741.1
0.9375	AMP	RFU74763.1
0.9375	AMP	RFU74821.1
0.9375	AMP	RFU74875.1
0.9375	AMP	RFU74895.1
0.9375	AMP	RFU74921.1
0.9375	AMP	RFU74923.1
0.9375	AMP	RFU74978.1
0.9375	AMP	RFU75018.1
0.9375	AMP	RFU75032.1
0.9375	AMP	RFU75093.1
0.9375	AMP	RFU75100.1
0.9375	AMP	RFU75148.1
0.9375	AMP	RFU75154.1
0.9375	AMP	RFU75163.1
0.9375	AMP	RFU75193.1
0.9375	AMP	RFU75215.1
0.9375	AMP	RFU75238.1
0.9375	AMP	RFU75241.1
0.9375	AMP	RFU75251.1
0.9375	AMP	RFU75278.1
0.9375	AMP	RFU75286.1
0.9375	AMP	RFU75293.1
0.9375	AMP	RFU75302.1
0.9375	AMP	RFU75347.1
0.9375	AMP	RFU75351.1
0.9375	AMP	RFU75358.1
0.9375	AMP	RFU75367.1
0.9375	AMP	RFU75379.1
0.9375	AMP	RFU75421.1
0.9375	AMP	RFU75440.1
0.9375	AMP	RFU75463.1
0.9375	AMP	RFU75469.1
0.9375	AMP	RFU75481.1
0.9375	AMP	RFU75483.1
0.9375	AMP	RFU75494.1
0.9375	AMP	RFU75527.1
0.9375	AMP	RFU75603.1
0.9375	AMP	RFU75606.1
0.9375	AMP	RFU75629.1
0.9375	AMP	RFU75748.1
0.9375	AMP	RFU75777.1
0.9375	AMP	RFU75779.1
0.9375	AMP	RFU75793.1
0.9375	AMP	RFU75798.1
0.9375	AMP	RFU75800.1
0.9375	AMP	RFU75803.1
0.9375	AMP	RFU75817.1
0.9375	AMP	RFU75825.1
0.9375	AMP	RFU75842.1
0.9375	AMP	RFU75846.1
0.9375	AMP	RFU75849.1
0.9375	AMP	RFU75911.1
0.9375	AMP	RFU75929.1
0.9375	AMP	RFU75936.1
0.9375	AMP	RFU76007.1
0.9375	AMP	RFU76034.1
0.9375	AMP	RFU76086.1
0.9375	AMP	RFU76095.1
0.9375	AMP	RFU76151.1
0.9375	AMP	RFU76153.1
0.9375	AMP	RFU76202.1
0.9375	AMP	RFU76226.1
0.9375	AMP	RFU76227.1
0.9375	AMP	RFU76260.1
0.9375	AMP	RFU76296.1
0.9375	AMP	RFU76324.1
0.9375	AMP	RFU76351.1
0.9375	AMP	RFU76385.1
0.9375	AMP	RFU76417.1
0.9375	AMP	RFU76455.1
0.9375	AMP	RFU76513.1
0.9375	AMP	RFU76594.1
0.9375	AMP	RFU76656.1
0.9375	AMP	RFU76733.1
0.9375	AMP	RFU76735.1
0.9375	AMP	RFU76740.1
0.9375	AMP	RFU76755.1
0.9375	AMP	RFU76844.1
0.9375	AMP	RFU76848.1
0.9375	AMP	RFU76870.1
0.9375	AMP	RFU76927.1
0.9375	AMP	RFU76940.1
0.9375	AMP	RFU76944.1
0.9375	AMP	RFU76949.1
0.9375	AMP	RFU76981.1
0.9375	AMP	RFU77089.1
0.9375	AMP	RFU77091.1
0.9375	AMP	RFU77112.1
0.9375	AMP	RFU77172.1
0.9375	AMP	RFU77237.1
0.9375	AMP	RFU77238.1
0.9375	AMP	RFU77240.1
0.9375	AMP	RFU77244.1
0.9375	AMP	RFU77285.1
0.9375	AMP	RFU77322.1
0.9375	AMP	RFU77327.1
0.9375	AMP	RFU77328.1
0.9375	AMP	RFU77356.1
0.9375	AMP	RFU77386.1
0.9375	AMP	RFU77388.1
0.9375	AMP	RFU77456.1
0.9375	AMP	RFU77460.1
0.9375	AMP	RFU77481.1
0.9375	AMP	RFU77484.1
0.9375	AMP	RFU77521.1
0.9375	AMP	RFU77538.1
0.9375	AMP	RFU77545.1
0.9375	AMP	RFU77560.1
0.9375	AMP	RFU77586.1
0.9375	AMP	RFU77608.1
0.9375	AMP	RFU77622.1
0.9375	AMP	RFU77722.1
0.9375	AMP	RFU77798.1
0.9375	AMP	RFU77829.1
0.9375	AMP	RFU77830.1
0.9375	AMP	RFU77849.1
0.9375	AMP	RFU77856.1
0.9375	AMP	RFU77917.1
0.9375	AMP	RFU77926.1
0.9375	AMP	RFU77938.1
0.9375	AMP	RFU77965.1
0.9375	AMP	RFU78000.1
0.9375	AMP	RFU78026.1
0.9375	AMP	RFU78035.1
0.9375	AMP	RFU78064.1
0.9375	AMP	RFU78122.1
0.9375	AMP	RFU78135.1
0.9375	AMP	RFU78137.1
0.9375	AMP	RFU78144.1
0.9375	AMP	RFU78155.1
0.9375	AMP	RFU78162.1
0.9375	AMP	RFU78208.1
0.9375	AMP	RFU78219.1
0.9375	AMP	RFU78242.1
0.9375	AMP	RFU78288.1
0.9375	AMP	RFU78295.1
0.9375	AMP	RFU78307.1
0.9375	AMP	RFU78314.1
0.9375	AMP	RFU78317.1
0.9375	AMP	RFU78344.1
0.9375	AMP	RFU78399.1
0.9375	AMP	RFU78434.1
0.9375	AMP	RFU78451.1
0.9375	AMP	RFU78500.1
0.9375	AMP	RFU78600.1
0.9375	AMP	RFU78605.1
0.9375	AMP	RFU78615.1
0.9375	AMP	RFU78619.1
0.9375	AMP	RFU78653.1
0.9375	AMP	RFU78689.1
0.9375	AMP	RFU78717.1
0.9375	AMP	RFU78810.1
0.9375	AMP	RFU78843.1
0.9375	AMP	RFU78853.1
0.9375	AMP	RFU78866.1
0.9375	AMP	RFU78893.1
0.9375	AMP	RFU78927.1
0.9375	AMP	RFU78972.1
0.9375	AMP	RFU79042.1
0.9375	AMP	RFU79062.1
0.9375	AMP	RFU79088.1
0.9375	AMP	RFU79191.1
0.9375	AMP	RFU79296.1
0.9375	AMP	RFU79366.1
0.9375	AMP	RFU79402.1
0.9375	AMP	RFU79430.1
0.9375	AMP	RFU79460.1
0.9375	AMP	RFU79484.1
0.9375	AMP	RFU79502.1
0.9375	AMP	RFU79523.1
0.9375	AMP	RFU79565.1
0.9375	AMP	RFU79576.1
0.9375	AMP	RFU79591.1
0.9375	AMP	RFU79626.1
0.9375	AMP	RFU79628.1
0.9375	AMP	RFU79665.1
0.9375	AMP	RFU79692.1
0.9375	AMP	RFU79709.1
0.9375	AMP	RFU79720.1
0.9375	AMP	RFU79735.1
0.9375	AMP	RFU79743.1
0.9375	AMP	RFU79776.1
0.9375	AMP	RFU79841.1
0.9375	AMP	RFU79995.1
0.9375	AMP	RFU80028.1
0.9375	AMP	RFU80095.1
0.9375	AMP	RFU80100.1
0.9375	AMP	RFU80110.1
0.9375	AMP	RFU80118.1
0.9375	AMP	RFU80133.1
0.9375	AMP	RFU80204.1
0.9375	AMP	RFU80225.1
0.9375	AMP	RFU80229.1
0.9375	AMP	RFU80289.1
0.9375	AMP	RFU80290.1
0.9375	AMP	RFU80300.1
0.9375	AMP	RFU80315.1
0.9375	AMP	RFU80341.1
0.9375	AMP	RFU80356.1
0.9375	AMP	RFU80373.1
0.9375	AMP	RFU80399.1
0.9375	AMP	RFU80417.1
0.9375	AMP	RFU80440.1
0.9375	AMP	RFU80476.1
0.9375	AMP	RFU80479.1
0.9375	AMP	RFU80552.1
0.9375	AMP	RFU80568.1
0.9375	AMP	RFU80617.1
0.9375	AMP	RFU80635.1
0.9375	AMP	RFU80672.1
0.9375	AMP	RFU80708.1
0.9375	AMP	RFU80723.1
0.9375	AMP	RFU80733.1
0.9375	AMP	RFU80743.1
0.9375	AMP	RFU80792.1
0.9375	AMP	RFU80796.1
0.9375	AMP	RFU80805.1
0.9375	AMP	RFU80838.1
0.9375	AMP	RFU80899.1
0.9375	AMP	RFU80904.1
0.9375	AMP	RFU80918.1
0.9375	AMP	RFU80973.1
0.9375	AMP	RFU80974.1
0.9375	AMP	RFU80982.1
0.9375	AMP	RFU80987.1
0.9375	AMP	RFU80998.1
0.9375	AMP	RFU81036.1
0.9375	AMP	RFU81043.1
0.9375	AMP	RFU81131.1
0.9375	AMP	RFU81142.1
0.9375	AMP	RFU81151.1
0.9375	AMP	RFU81154.1
0.9375	AMP	RFU81155.1
0.9375	AMP	RFU81172.1
0.9375	AMP	RFU81218.1
0.9375	AMP	RFU81238.1
0.9375	AMP	RFU81239.1
0.9375	AMP	RFU81248.1
0.9375	AMP	RFU81318.1
0.9375	AMP	RFU81325.1
0.9375	AMP	RFU81346.1
0.9375	AMP	RFU81390.1
0.9375	AMP	RFU81425.1
0.9375	AMP	RFU81466.1
0.9375	AMP	RFU81492.1
0.9375	AMP	RFU81530.1
0.9375	AMP	RFU81539.1
0.9375	AMP	RFU81596.1
0.9375	AMP	RFU81599.1
0.9375	AMP	RFU81629.1
0.9375	AMP	RFU81637.1
0.9375	AMP	RFU81679.1
0.9375	AMP	RFU81683.1
0.9375	AMP	RFU81718.1
0.9375	AMP	RFU81739.1
0.9375	AMP	RFU81788.1
0.9375	AMP	RFU81807.1
0.9375	AMP	RFU81873.1
0.9375	AMP	RFU81879.1
0.9375	AMP	RFU81887.1
0.9375	AMP	RFU81888.1
0.9375	AMP	RFU81901.1
0.9375	AMP	RFU81926.1
0.9375	AMP	RFU81955.1
0.9375	AMP	RFU81957.1
0.9375	AMP	RFU82043.1
0.9375	AMP	RFU82094.1
0.9375	AMP	RFU82111.1
0.9375	AMP	RFU82167.1
0.9375	AMP	RFU82170.1
0.9375	AMP	RFU82174.1
0.9375	AMP	RFU82189.1
0.935417	AMP	RFU73051.1
0.93125	AMP	RFU71754.1
0.93125	AMP	RFU71791.1
0.93125	AMP	RFU71795.1
0.93125	AMP	RFU71853.1
0.93125	AMP	RFU71874.1
0.93125	AMP	RFU71884.1
0.93125	AMP	RFU71886.1
0.93125	AMP	RFU71935.1
0.93125	AMP	RFU71966.1
0.93125	AMP	RFU72008.1
0.93125	AMP	RFU72031.1
0.93125	AMP	RFU72066.1
0.93125	AMP	RFU72072.1
0.93125	AMP	RFU72102.1
0.93125	AMP	RFU72134.1
0.93125	AMP	RFU72135.1
0.93125	AMP	RFU72150.1
0.93125	AMP	RFU72226.1
0.93125	AMP	RFU72252.1
0.93125	AMP	RFU72307.1
0.93125	AMP	RFU72309.1
0.93125	AMP	RFU72363.1
0.93125	AMP	RFU72418.1
0.93125	AMP	RFU72428.1
0.93125	AMP	RFU72485.1
0.93125	AMP	RFU72510.1
[truncated: 8,474 more rows]

## Sheet: citrinoviride
probability_nonAMP	probability_AMP	predicted	seq_id
0.0125	0.9875	AMP	XP_024746372.1
0.0125	0.9875	AMP	XP_024746552.1
0.0125	0.9875	AMP	XP_024752276.1
0.0125	0.9875	AMP	XP_024752782.1
0.0125	0.9875	AMP	XP_024752822.1
0.01875	0.98125	AMP	XP_024745003.1
0.01875	0.98125	AMP	XP_024745108.1
0.01875	0.98125	AMP	XP_024745180.1
0.01875	0.98125	AMP	XP_024746035.1
0.01875	0.98125	AMP	XP_024746322.1
0.01875	0.98125	AMP	XP_024747372.1
0.01875	0.98125	AMP	XP_024747501.1
0.01875	0.98125	AMP	XP_024747762.1
0.01875	0.98125	AMP	XP_024747875.1
0.01875	0.98125	AMP	XP_024748048.1
0.01875	0.98125	AMP	XP_024749580.1
0.01875	0.98125	AMP	XP_024749667.1
0.01875	0.98125	AMP	XP_024749789.1
0.01875	0.98125	AMP	XP_024750004.1
0.01875	0.98125	AMP	XP_024750289.1
0.01875	0.98125	AMP	XP_024750639.1
0.01875	0.98125	AMP	XP_024750900.1
0.01875	0.98125	AMP	XP_024751169.1
0.01875	0.98125	AMP	XP_024752555.1
0.025	0.975	AMP	XP_024745046.1
0.025	0.975	AMP	XP_024745103.1
0.025	0.975	AMP	XP_024745263.1
0.025	0.975	AMP	XP_024745298.1
0.025	0.975	AMP	XP_024745636.1
0.025	0.975	AMP	XP_024745763.1
0.025	0.975	AMP	XP_024745934.1
0.025	0.975	AMP	XP_024745962.1
0.025	0.975	AMP	XP_024745975.1
0.025	0.975	AMP	XP_024746271.1
0.025	0.975	AMP	XP_024746415.1
0.025	0.975	AMP	XP_024746599.1
0.025	0.975	AMP	XP_024747024.1
0.025	0.975	AMP	XP_024747305.1
0.025	0.975	AMP	XP_024747326.1
0.025	0.975	AMP	XP_024747885.1
0.025	0.975	AMP	XP_024747995.1
0.025	0.975	AMP	XP_024748255.1
0.025	0.975	AMP	XP_024748288.1
0.025	0.975	AMP	XP_024748691.1
0.025	0.975	AMP	XP_024748709.1
0.025	0.975	AMP	XP_024748795.1
0.025	0.975	AMP	XP_024748811.1
0.025	0.975	AMP	XP_024748886.1
0.025	0.975	AMP	XP_024749028.1
0.025	0.975	AMP	XP_024749039.1
0.025	0.975	AMP	XP_024749211.1
0.025	0.975	AMP	XP_024749289.1
0.025	0.975	AMP	XP_024749294.1
0.025	0.975	AMP	XP_024749512.1
0.025	0.975	AMP	XP_024749655.1
0.025	0.975	AMP	XP_024749732.1
0.025	0.975	AMP	XP_024749976.1
0.025	0.975	AMP	XP_024750251.1
0.025	0.975	AMP	XP_024750253.1
0.025	0.975	AMP	XP_024750398.1
0.025	0.975	AMP	XP_024750704.1
0.025	0.975	AMP	XP_024750784.1
0.025	0.975	AMP	XP_024750795.1
0.025	0.975	AMP	XP_024751202.1
0.025	0.975	AMP	XP_024751237.1
0.025	0.975	AMP	XP_024751301.1
0.025	0.975	AMP	XP_024751373.1
0.025	0.975	AMP	XP_024751539.1
0.025	0.975	AMP	XP_024751684.1
0.025	0.975	AMP	XP_024752052.1
0.025	0.975	AMP	XP_024752120.1
0.025	0.975	AMP	XP_024752177.1
0.025	0.975	AMP	XP_024752190.1
0.025	0.975	AMP	XP_024752216.1
0.025	0.975	AMP	XP_024752441.1
0.025	0.975	AMP	XP_024752445.1
0.025	0.975	AMP	XP_024752579.1
0.025	0.975	AMP	XP_024752930.1
0.025	0.975	AMP	XP_024753125.1
0.025	0.975	AMP	XP_024753463.1
0.025	0.975	AMP	XP_024753678.1
0.025	0.975	AMP	XP_024753894.1
0.025	0.975	AMP	XP_024754038.1
0.025	0.975	AMP	XP_024754121.1
0.025	0.975	AMP	XP_024754230.1
0.025	0.975	AMP	XP_024754329.1
0.025	0.975	AMP	XP_024754335.1
0.03125	0.96875	AMP	XP_024744673.1
0.03125	0.96875	AMP	XP_024744870.1
0.03125	0.96875	AMP	XP_024745026.1
0.03125	0.96875	AMP	XP_024745072.1
0.03125	0.96875	AMP	XP_024745132.1
0.03125	0.96875	AMP	XP_024745139.1
0.03125	0.96875	AMP	XP_024745178.1
0.03125	0.96875	AMP	XP_024745245.1
0.03125	0.96875	AMP	XP_024745370.1
0.03125	0.96875	AMP	XP_024745375.1
0.03125	0.96875	AMP	XP_024745389.1
0.03125	0.96875	AMP	XP_024745546.1
0.03125	0.96875	AMP	XP_024745557.1
0.03125	0.96875	AMP	XP_024745616.1
0.03125	0.96875	AMP	XP_024745637.1
0.03125	0.96875	AMP	XP_024745644.1
0.03125	0.96875	AMP	XP_024745718.1
0.03125	0.96875	AMP	XP_024746101.1
0.03125	0.96875	AMP	XP_024746102.1
0.03125	0.96875	AMP	XP_024746156.1
0.03125	0.96875	AMP	XP_024746236.1
0.03125	0.96875	AMP	XP_024746302.1
0.03125	0.96875	AMP	XP_024746448.1
0.03125	0.96875	AMP	XP_024746579.1
0.03125	0.96875	AMP	XP_024746581.1
0.03125	0.96875	AMP	XP_024746606.1
0.03125	0.96875	AMP	XP_024746786.1
0.03125	0.96875	AMP	XP_024747023.1
0.03125	0.96875	AMP	XP_024747120.1
0.03125	0.96875	AMP	XP_024747131.1
0.03125	0.96875	AMP	XP_024747234.1
0.03125	0.96875	AMP	XP_024747246.1
0.03125	0.96875	AMP	XP_024747320.1
0.03125	0.96875	AMP	XP_024747366.1
0.03125	0.96875	AMP	XP_024747466.1
0.03125	0.96875	AMP	XP_024747470.1
0.03125	0.96875	AMP	XP_024747566.1
0.03125	0.96875	AMP	XP_024747587.1
0.03125	0.96875	AMP	XP_024747620.1
0.03125	0.96875	AMP	XP_024747717.1
0.03125	0.96875	AMP	XP_024747789.1
0.03125	0.96875	AMP	XP_024747810.1
0.03125	0.96875	AMP	XP_024747838.1
0.03125	0.96875	AMP	XP_024747841.1
0.03125	0.96875	AMP	XP_024747982.1
0.03125	0.96875	AMP	XP_024748081.1
0.03125	0.96875	AMP	XP_024748394.1
0.03125	0.96875	AMP	XP_024748612.1
0.03125	0.96875	AMP	XP_024748650.1
0.03125	0.96875	AMP	XP_024748727.1
0.03125	0.96875	AMP	XP_024748796.1
0.03125	0.96875	AMP	XP_024748803.1
0.03125	0.96875	AMP	XP_024748880.1
0.03125	0.96875	AMP	XP_024748935.1
0.03125	0.96875	AMP	XP_024748999.1
0.03125	0.96875	AMP	XP_024749197.1
0.03125	0.96875	AMP	XP_024749470.1
0.03125	0.96875	AMP	XP_024749539.1
0.03125	0.96875	AMP	XP_024749659.1
0.03125	0.96875	AMP	XP_024749790.1
0.03125	0.96875	AMP	XP_024749822.1
0.03125	0.96875	AMP	XP_024749860.1
0.03125	0.96875	AMP	XP_024749915.1
0.03125	0.96875	AMP	XP_024749939.1
0.03125	0.96875	AMP	XP_024750061.1
0.03125	0.96875	AMP	XP_024750124.1
0.03125	0.96875	AMP	XP_024750135.1
0.03125	0.96875	AMP	XP_024750301.1
0.03125	0.96875	AMP	XP_024750518.1
0.03125	0.96875	AMP	XP_024750751.1
0.03125	0.96875	AMP	XP_024750889.1
0.03125	0.96875	AMP	XP_024750967.1
0.03125	0.96875	AMP	XP_024751123.1
0.03125	0.96875	AMP	XP_024751410.1
0.03125	0.96875	AMP	XP_024751476.1
0.03125	0.96875	AMP	XP_024751630.1
0.03125	0.96875	AMP	XP_024751666.1
0.03125	0.96875	AMP	XP_024751749.1
0.03125	0.96875	AMP	XP_024751783.1
0.03125	0.96875	AMP	XP_024752136.1
0.03125	0.96875	AMP	XP_024752275.1
0.03125	0.96875	AMP	XP_024752339.1
0.03125	0.96875	AMP	XP_024752355.1
0.03125	0.96875	AMP	XP_024752439.1
0.03125	0.96875	AMP	XP_024752573.1
0.03125	0.96875	AMP	XP_024752710.1
0.03125	0.96875	AMP	XP_024752717.1
0.03125	0.96875	AMP	XP_024752757.1
0.03125	0.96875	AMP	XP_024752906.1
0.03125	0.96875	AMP	XP_024753004.1
0.03125	0.96875	AMP	XP_024753078.1
0.03125	0.96875	AMP	XP_024753215.1
0.03125	0.96875	AMP	XP_024753235.1
0.03125	0.96875	AMP	XP_024753241.1
0.03125	0.96875	AMP	XP_024753476.1
0.03125	0.96875	AMP	XP_024753650.1
0.03125	0.96875	AMP	XP_024753687.1
0.03125	0.96875	AMP	XP_024753879.1
0.03125	0.96875	AMP	XP_024753902.1
0.03125	0.96875	AMP	XP_024754019.1
0.03125	0.96875	AMP	XP_024754086.1
0.03125	0.96875	AMP	XP_024754099.1
0.03125	0.96875	AMP	XP_024754174.1
0.03125	0.96875	AMP	XP_024754200.1
0.03125	0.96875	AMP	XP_024754297.1
0.0333333	0.966667	AMP	XP_024753843.1
0.0375	0.9625	AMP	XP_024744707.1
0.0375	0.9625	AMP	XP_024744947.1
0.0375	0.9625	AMP	XP_024745028.1
0.0375	0.9625	AMP	XP_024745077.1
0.0375	0.9625	AMP	XP_024745154.1
0.0375	0.9625	AMP	XP_024745317.1
0.0375	0.9625	AMP	XP_024745322.1
0.0375	0.9625	AMP	XP_024745402.1
0.0375	0.9625	AMP	XP_024745440.1
0.0375	0.9625	AMP	XP_024745447.1
0.0375	0.9625	AMP	XP_024745479.1
0.0375	0.9625	AMP	XP_024745492.1
0.0375	0.9625	AMP	XP_024745503.1
0.0375	0.9625	AMP	XP_024745558.1
0.0375	0.9625	AMP	XP_024745634.1
0.0375	0.9625	AMP	XP_024745641.1
0.0375	0.9625	AMP	XP_024745727.1
0.0375	0.9625	AMP	XP_024745765.1
0.0375	0.9625	AMP	XP_024745798.1
0.0375	0.9625	AMP	XP_024745862.1
0.0375	0.9625	AMP	XP_024745921.1
0.0375	0.9625	AMP	XP_024745979.1
0.0375	0.9625	AMP	XP_024746175.1
0.0375	0.9625	AMP	XP_024746212.1
0.0375	0.9625	AMP	XP_024746252.1
0.0375	0.9625	AMP	XP_024746380.1
0.0375	0.9625	AMP	XP_024746434.1
0.0375	0.9625	AMP	XP_024746493.1
0.0375	0.9625	AMP	XP_024746502.1
0.0375	0.9625	AMP	XP_024746515.1
0.0375	0.9625	AMP	XP_024746554.1
0.0375	0.9625	AMP	XP_024746592.1
0.0375	0.9625	AMP	XP_024746625.1
0.0375	0.9625	AMP	XP_024746644.1
0.0375	0.9625	AMP	XP_024746691.1
0.0375	0.9625	AMP	XP_024746750.1
0.0375	0.9625	AMP	XP_024746828.1
0.0375	0.9625	AMP	XP_024746911.1
0.0375	0.9625	AMP	XP_024746918.1
0.0375	0.9625	AMP	XP_024746930.1
0.0375	0.9625	AMP	XP_024746935.1
0.0375	0.9625	AMP	XP_024746983.1
0.0375	0.9625	AMP	XP_024746996.1
0.0375	0.9625	AMP	XP_024747065.1
0.0375	0.9625	AMP	XP_024747218.1
0.0375	0.9625	AMP	XP_024747224.1
0.0375	0.9625	AMP	XP_024747259.1
0.0375	0.9625	AMP	XP_024747287.1
0.0375	0.9625	AMP	XP_024747331.1
0.0375	0.9625	AMP	XP_024747411.1
0.0375	0.9625	AMP	XP_024747562.1
0.0375	0.9625	AMP	XP_024747576.1
0.0375	0.9625	AMP	XP_024747604.1
0.0375	0.9625	AMP	XP_024747788.1
0.0375	0.9625	AMP	XP_024747834.1
0.0375	0.9625	AMP	XP_024747933.1
0.0375	0.9625	AMP	XP_024748039.1
0.0375	0.9625	AMP	XP_024748089.1
0.0375	0.9625	AMP	XP_024748133.1
0.0375	0.9625	AMP	XP_024748160.1
0.0375	0.9625	AMP	XP_024748177.1
0.0375	0.9625	AMP	XP_024748222.1
0.0375	0.9625	AMP	XP_024748302.1
0.0375	0.9625	AMP	XP_024748319.1
0.0375	0.9625	AMP	XP_024748337.1
0.0375	0.9625	AMP	XP_024748477.1
0.0375	0.9625	AMP	XP_024748565.1
0.0375	0.9625	AMP	XP_024748580.1
0.0375	0.9625	AMP	XP_024748582.1
0.0375	0.9625	AMP	XP_024748608.1
0.0375	0.9625	AMP	XP_024748670.1
0.0375	0.9625	AMP	XP_024748684.1
0.0375	0.9625	AMP	XP_024748721.1
0.0375	0.9625	AMP	XP_024748808.1
0.0375	0.9625	AMP	XP_024748812.1
0.0375	0.9625	AMP	XP_024748897.1
0.0375	0.9625	AMP	XP_024748966.1
0.0375	0.9625	AMP	XP_024748974.1
0.0375	0.9625	AMP	XP_024749101.1
0.0375	0.9625	AMP	XP_024749151.1
0.0375	0.9625	AMP	XP_024749157.1
0.0375	0.9625	AMP	XP_024749160.1
0.0375	0.9625	AMP	XP_024749212.1
0.0375	0.9625	AMP	XP_024749267.1
0.0375	0.9625	AMP	XP_024749298.1
0.0375	0.9625	AMP	XP_024749335.1
0.0375	0.9625	AMP	XP_024749411.1
0.0375	0.9625	AMP	XP_024749449.1
0.0375	0.9625	AMP	XP_024749456.1
0.0375	0.9625	AMP	XP_024749473.1
0.0375	0.9625	AMP	XP_024749642.1
0.0375	0.9625	AMP	XP_024749702.1
0.0375	0.9625	AMP	XP_024749741.1
0.0375	0.9625	AMP	XP_024749767.1
0.0375	0.9625	AMP	XP_024749841.1
0.0375	0.9625	AMP	XP_024749842.1
0.0375	0.9625	AMP	XP_024749925.1
0.0375	0.9625	AMP	XP_024750058.1
0.0375	0.9625	AMP	XP_024750112.1
0.0375	0.9625	AMP	XP_024750119.1
0.0375	0.9625	AMP	XP_024750121.1
0.0375	0.9625	AMP	XP_024750222.1
0.0375	0.9625	AMP	XP_024750238.1
0.0375	0.9625	AMP	XP_024750332.1
0.0375	0.9625	AMP	XP_024750347.1
0.0375	0.9625	AMP	XP_024750360.1
0.0375	0.9625	AMP	XP_024750373.1
0.0375	0.9625	AMP	XP_024750406.1
0.0375	0.9625	AMP	XP_024750515.1
0.0375	0.9625	AMP	XP_024750544.1
0.0375	0.9625	AMP	XP_024750589.1
0.0375	0.9625	AMP	XP_024750669.1
0.0375	0.9625	AMP	XP_024750695.1
0.0375	0.9625	AMP	XP_024750698.1
0.0375	0.9625	AMP	XP_024750804.1
0.0375	0.9625	AMP	XP_024750921.1
0.0375	0.9625	AMP	XP_024751088.1
0.0375	0.9625	AMP	XP_024751091.1
0.0375	0.9625	AMP	XP_024751135.1
0.0375	0.9625	AMP	XP_024751175.1
0.0375	0.9625	AMP	XP_024751197.1
0.0375	0.9625	AMP	XP_024751224.1
0.0375	0.9625	AMP	XP_024751232.1
0.0375	0.9625	AMP	XP_024751259.1
0.0375	0.9625	AMP	XP_024751263.1
0.0375	0.9625	AMP	XP_024751308.1
0.0375	0.9625	AMP	XP_024751315.1
0.0375	0.9625	AMP	XP_024751405.1
0.0375	0.9625	AMP	XP_024751450.1
0.0375	0.9625	AMP	XP_024751461.1
0.0375	0.9625	AMP	XP_024751510.1
0.0375	0.9625	AMP	XP_024751610.1
0.0375	0.9625	AMP	XP_024751643.1
0.0375	0.9625	AMP	XP_024751694.1
0.0375	0.9625	AMP	XP_024751700.1
0.0375	0.9625	AMP	XP_024751782.1
0.0375	0.9625	AMP	XP_024751815.1
0.0375	0.9625	AMP	XP_024751833.1
0.0375	0.9625	AMP	XP_024751876.1
0.0375	0.9625	AMP	XP_024751957.1
0.0375	0.9625	AMP	XP_024751979.1
0.0375	0.9625	AMP	XP_024752090.1
0.0375	0.9625	AMP	XP_024752132.1
0.0375	0.9625	AMP	XP_024752236.1
0.0375	0.9625	AMP	XP_024752370.1
0.0375	0.9625	AMP	XP_024752391.1
0.0375	0.9625	AMP	XP_024752398.1
0.0375	0.9625	AMP	XP_024752451.1
0.0375	0.9625	AMP	XP_024752458.1
0.0375	0.9625	AMP	XP_024752484.1
0.0375	0.9625	AMP	XP_024752567.1
0.0375	0.9625	AMP	XP_024752578.1
0.0375	0.9625	AMP	XP_024752648.1
0.0375	0.9625	AMP	XP_024752672.1
0.0375	0.9625	AMP	XP_024752709.1
0.0375	0.9625	AMP	XP_024752722.1
0.0375	0.9625	AMP	XP_024752806.1
0.0375	0.9625	AMP	XP_024752821.1
0.0375	0.9625	AMP	XP_024753187.1
0.0375	0.9625	AMP	XP_024753197.1
0.0375	0.9625	AMP	XP_024753242.1
0.0375	0.9625	AMP	XP_024753292.1
0.0375	0.9625	AMP	XP_024753306.1
0.0375	0.9625	AMP	XP_024753344.1
0.0375	0.9625	AMP	XP_024753346.1
0.0375	0.9625	AMP	XP_024753359.1
0.0375	0.9625	AMP	XP_024753437.1
0.0375	0.9625	AMP	XP_024753439.1
0.0375	0.9625	AMP	XP_024753446.1
0.0375	0.9625	AMP	XP_024753478.1
0.0375	0.9625	AMP	XP_024753533.1
0.0375	0.9625	AMP	XP_024753564.1
0.0375	0.9625	AMP	XP_024753590.1
0.0375	0.9625	AMP	XP_024753619.1
0.0375	0.9625	AMP	XP_024753703.1
0.0375	0.9625	AMP	XP_024753732.1
0.0375	0.9625	AMP	XP_024753741.1
0.0375	0.9625	AMP	XP_024753758.1
0.0375	0.9625	AMP	XP_024753793.1
0.0375	0.9625	AMP	XP_024753827.1
0.0375	0.9625	AMP	XP_024753856.1
0.0375	0.9625	AMP	XP_024753959.1
0.0375	0.9625	AMP	XP_024754004.1
0.0375	0.9625	AMP	XP_024754035.1
0.0375	0.9625	AMP	XP_024754040.1
0.0375	0.9625	AMP	XP_024754072.1
0.0375	0.9625	AMP	XP_024754217.1
0.0375	0.9625	AMP	XP_024754229.1
0.0375	0.9625	AMP	XP_024754348.1
0.0395833	0.960417	AMP	XP_024752143.1
0.04375	0.95625	AMP	XP_024744807.1
0.04375	0.95625	AMP	XP_024744848.1
0.04375	0.95625	AMP	XP_024744891.1
0.04375	0.95625	AMP	XP_024744974.1
0.04375	0.95625	AMP	XP_024745109.1
0.04375	0.95625	AMP	XP_024745165.1
0.04375	0.95625	AMP	XP_024745186.1
0.04375	0.95625	AMP	XP_024745267.1
0.04375	0.95625	AMP	XP_024745270.1
0.04375	0.95625	AMP	XP_024745378.1
0.04375	0.95625	AMP	XP_024745381.1
0.04375	0.95625	AMP	XP_024745403.1
0.04375	0.95625	AMP	XP_024745426.1
0.04375	0.95625	AMP	XP_024745481.1
0.04375	0.95625	AMP	XP_024745494.1
0.04375	0.95625	AMP	XP_024745511.1
0.04375	0.95625	AMP	XP_024745528.1
0.04375	0.95625	AMP	XP_024745545.1
0.04375	0.95625	AMP	XP_024745630.1
0.04375	0.95625	AMP	XP_024745649.1
0.04375	0.95625	AMP	XP_024745655.1
0.04375	0.95625	AMP	XP_024745663.1
0.04375	0.95625	AMP	XP_024745737.1
0.04375	0.95625	AMP	XP_024745805.1
0.04375	0.95625	AMP	XP_024745911.1
0.04375	0.95625	AMP	XP_024745973.1
0.04375	0.95625	AMP	XP_024745987.1
0.04375	0.95625	AMP	XP_024746050.1
0.04375	0.95625	AMP	XP_024746124.1
0.04375	0.95625	AMP	XP_024746149.1
0.04375	0.95625	AMP	XP_024746152.1
0.04375	0.95625	AMP	XP_024746176.1
0.04375	0.95625	AMP	XP_024746206.1
0.04375	0.95625	AMP	XP_024746213.1
0.04375	0.95625	AMP	XP_024746245.1
0.04375	0.95625	AMP	XP_024746255.1
0.04375	0.95625	AMP	XP_024746290.1
0.04375	0.95625	AMP	XP_024746318.1
0.04375	0.95625	AMP	XP_024746325.1
0.04375	0.95625	AMP	XP_024746358.1
0.04375	0.95625	AMP	XP_024746375.1
0.04375	0.95625	AMP	XP_024746398.1
0.04375	0.95625	AMP	XP_024746548.1
0.04375	0.95625	AMP	XP_024746591.1
0.04375	0.95625	AMP	XP_024746600.1
0.04375	0.95625	AMP	XP_024746633.1
0.04375	0.95625	AMP	XP_024746686.1
0.04375	0.95625	AMP	XP_024746740.1
0.04375	0.95625	AMP	XP_024746836.1
0.04375	0.95625	AMP	XP_024746927.1
0.04375	0.95625	AMP	XP_024747051.1
0.04375	0.95625	AMP	XP_024747068.1
0.04375	0.95625	AMP	XP_024747084.1
0.04375	0.95625	AMP	XP_024747087.1
0.04375	0.95625	AMP	XP_024747102.1
0.04375	0.95625	AMP	XP_024747104.1
0.04375	0.95625	AMP	XP_024747107.1
0.04375	0.95625	AMP	XP_024747136.1
0.04375	0.95625	AMP	XP_024747143.1
0.04375	0.95625	AMP	XP_024747286.1
0.04375	0.95625	AMP	XP_024747312.1
0.04375	0.95625	AMP	XP_024747405.1
0.04375	0.95625	AMP	XP_024747446.1
0.04375	0.95625	AMP	XP_024747460.1
0.04375	0.95625	AMP	XP_024747480.1
0.04375	0.95625	AMP	XP_024747489.1
0.04375	0.95625	AMP	XP_024747496.1
0.04375	0.95625	AMP	XP_024747512.1
0.04375	0.95625	AMP	XP_024747532.1
0.04375	0.95625	AMP	XP_024747539.1
0.04375	0.95625	AMP	XP_024747624.1
0.04375	0.95625	AMP	XP_024747647.1
0.04375	0.95625	AMP	XP_024747721.1
0.04375	0.95625	AMP	XP_024747795.1
0.04375	0.95625	AMP	XP_024747805.1
0.04375	0.95625	AMP	XP_024747820.1
0.04375	0.95625	AMP	XP_024747843.1
0.04375	0.95625	AMP	XP_024747894.1
0.04375	0.95625	AMP	XP_024747903.1
0.04375	0.95625	AMP	XP_024747952.1
0.04375	0.95625	AMP	XP_024748041.1
0.04375	0.95625	AMP	XP_024748082.1
0.04375	0.95625	AMP	XP_024748111.1
0.04375	0.95625	AMP	XP_024748127.1
0.04375	0.95625	AMP	XP_024748143.1
0.04375	0.95625	AMP	XP_024748190.1
0.04375	0.95625	AMP	XP_024748221.1
0.04375	0.95625	AMP	XP_024748239.1
0.04375	0.95625	AMP	XP_024748251.1
0.04375	0.95625	AMP	XP_024748253.1
0.04375	0.95625	AMP	XP_024748318.1
0.04375	0.95625	AMP	XP_024748324.1
0.04375	0.95625	AMP	XP_024748326.1
0.04375	0.95625	AMP	XP_024748374.1
0.04375	0.95625	AMP	XP_024748450.1
0.04375	0.95625	AMP	XP_024748481.1
0.04375	0.95625	AMP	XP_024748502.1
0.04375	0.95625	AMP	XP_024748519.1
0.04375	0.95625	AMP	XP_024748529.1
0.04375	0.95625	AMP	XP_024748532.1
0.04375	0.95625	AMP	XP_024748533.1
0.04375	0.95625	AMP	XP_024748631.1
0.04375	0.95625	AMP	XP_024748667.1
0.04375	0.95625	AMP	XP_024748679.1
0.04375	0.95625	AMP	XP_024748698.1
0.04375	0.95625	AMP	XP_024748730.1
0.04375	0.95625	AMP	XP_024748768.1
0.04375	0.95625	AMP	XP_024748823.1
0.04375	0.95625	AMP	XP_024748827.1
0.04375	0.95625	AMP	XP_024748828.1
0.04375	0.95625	AMP	XP_024748869.1
0.04375	0.95625	AMP	XP_024748977.1
0.04375	0.95625	AMP	XP_024748981.1
0.04375	0.95625	AMP	XP_024748998.1
0.04375	0.95625	AMP	XP_024749008.1
0.04375	0.95625	AMP	XP_024749037.1
0.04375	0.95625	AMP	XP_024749046.1
0.04375	0.95625	AMP	XP_024749066.1
0.04375	0.95625	AMP	XP_024749082.1
0.04375	0.95625	AMP	XP_024749168.1
0.04375	0.95625	AMP	XP_024749177.1
0.04375	0.95625	AMP	XP_024749180.1
0.04375	0.95625	AMP	XP_024749200.1
0.04375	0.95625	AMP	XP_024749225.1
0.04375	0.95625	AMP	XP_024749257.1
0.04375	0.95625	AMP	XP_024749283.1
0.04375	0.95625	AMP	XP_024749364.1
0.04375	0.95625	AMP	XP_024749365.1
0.04375	0.95625	AMP	XP_024749392.1
0.04375	0.95625	AMP	XP_024749407.1
0.04375	0.95625	AMP	XP_024749448.1
0.04375	0.95625	AMP	XP_024749461.1
0.04375	0.95625	AMP	XP_024749586.1
0.04375	0.95625	AMP	XP_024749672.1
0.04375	0.95625	AMP	XP_024749684.1
0.04375	0.95625	AMP	XP_024749720.1
0.04375	0.95625	AMP	XP_024749730.1
0.04375	0.95625	AMP	XP_024749847.1
0.04375	0.95625	AMP	XP_024749872.1
0.04375	0.95625	AMP	XP_024749965.1
0.04375	0.95625	AMP	XP_024749975.1
0.04375	0.95625	AMP	XP_024749999.1
0.04375	0.95625	AMP	XP_024750077.1
0.04375	0.95625	AMP	XP_024750158.1
0.04375	0.95625	AMP	XP_024750278.1
0.04375	0.95625	AMP	XP_024750287.1
0.04375	0.95625	AMP	XP_024750298.1
0.04375	0.95625	AMP	XP_024750302.1
0.04375	0.95625	AMP	XP_024750545.1
0.04375	0.95625	AMP	XP_024750566.1
0.04375	0.95625	AMP	XP_024750582.1
0.04375	0.95625	AMP	XP_024750586.1
0.04375	0.95625	AMP	XP_024750588.1
0.04375	0.95625	AMP	XP_024750617.1
0.04375	0.95625	AMP	XP_024750622.1
0.04375	0.95625	AMP	XP_024750634.1
0.04375	0.95625	AMP	XP_024750659.1
0.04375	0.95625	AMP	XP_024750732.1
0.04375	0.95625	AMP	XP_024750761.1
0.04375	0.95625	AMP	XP_024750803.1
0.04375	0.95625	AMP	XP_024750855.1
0.04375	0.95625	AMP	XP_024750874.1
0.04375	0.95625	AMP	XP_024750990.1
0.04375	0.95625	AMP	XP_024751038.1
0.04375	0.95625	AMP	XP_024751040.1
0.04375	0.95625	AMP	XP_024751057.1
0.04375	0.95625	AMP	XP_024751079.1
0.04375	0.95625	AMP	XP_024751133.1
0.04375	0.95625	AMP	XP_024751153.1
0.04375	0.95625	AMP	XP_024751195.1
0.04375	0.95625	AMP	XP_024751205.1
0.04375	0.95625	AMP	XP_024751218.1
0.04375	0.95625	AMP	XP_024751226.1
0.04375	0.95625	AMP	XP_024751233.1
0.04375	0.95625	AMP	XP_024751375.1
0.04375	0.95625	AMP	XP_024751432.1
0.04375	0.95625	AMP	XP_024751448.1
0.04375	0.95625	AMP	XP_024751466.1
0.04375	0.95625	AMP	XP_024751502.1
0.04375	0.95625	AMP	XP_024751517.1
0.04375	0.95625	AMP	XP_024751611.1
0.04375	0.95625	AMP	XP_024751639.1
0.04375	0.95625	AMP	XP_024751714.1
0.04375	0.95625	AMP	XP_024751718.1
0.04375	0.95625	AMP	XP_024751787.1
0.04375	0.95625	AMP	XP_024751798.1
0.04375	0.95625	AMP	XP_024751800.1
0.04375	0.95625	AMP	XP_024751852.1
0.04375	0.95625	AMP	XP_024751889.1
0.04375	0.95625	AMP	XP_024751928.1
0.04375	0.95625	AMP	XP_024751950.1
0.04375	0.95625	AMP	XP_024751986.1
0.04375	0.95625	AMP	XP_024752080.1
0.04375	0.95625	AMP	XP_024752121.1
0.04375	0.95625	AMP	XP_024752151.1
0.04375	0.95625	AMP	XP_024752207.1
0.04375	0.95625	AMP	XP_024752223.1
0.04375	0.95625	AMP	XP_024752251.1
0.04375	0.95625	AMP	XP_024752268.1
0.04375	0.95625	AMP	XP_024752271.1
0.04375	0.95625	AMP	XP_024752281.1
0.04375	0.95625	AMP	XP_024752305.1
0.04375	0.95625	AMP	XP_024752317.1
0.04375	0.95625	AMP	XP_024752342.1
0.04375	0.95625	AMP	XP_024752346.1
0.04375	0.95625	AMP	XP_024752401.1
0.04375	0.95625	AMP	XP_024752415.1
0.04375	0.95625	AMP	XP_024752438.1
0.04375	0.95625	AMP	XP_024752495.1
0.04375	0.95625	AMP	XP_024752511.1
0.04375	0.95625	AMP	XP_024752520.1
0.04375	0.95625	AMP	XP_024752564.1
0.04375	0.95625	AMP	XP_024752636.1
0.04375	0.95625	AMP	XP_024752639.1
0.04375	0.95625	AMP	XP_024752758.1
0.04375	0.95625	AMP	XP_024752776.1
0.04375	0.95625	AMP	XP_024752826.1
0.04375	0.95625	AMP	XP_024752863.1
0.04375	0.95625	AMP	XP_024752949.1
0.04375	0.95625	AMP	XP_024753178.1
0.04375	0.95625	AMP	XP_024753279.1
0.04375	0.95625	AMP	XP_024753315.1
0.04375	0.95625	AMP	XP_024753343.1
0.04375	0.95625	AMP	XP_024753361.1
0.04375	0.95625	AMP	XP_024753396.1
0.04375	0.95625	AMP	XP_024753402.1
0.04375	0.95625	AMP	XP_024753407.1
0.04375	0.95625	AMP	XP_024753424.1
0.04375	0.95625	AMP	XP_024753451.1
0.04375	0.95625	AMP	XP_024753452.1
0.04375	0.95625	AMP	XP_024753470.1
0.04375	0.95625	AMP	XP_024753484.1
0.04375	0.95625	AMP	XP_024753507.1
0.04375	0.95625	AMP	XP_024753558.1
0.04375	0.95625	AMP	XP_024753569.1
0.04375	0.95625	AMP	XP_024753683.1
0.04375	0.95625	AMP	XP_024753742.1
0.04375	0.95625	AMP	XP_024753813.1
0.04375	0.95625	AMP	XP_024753895.1
0.04375	0.95625	AMP	XP_024753896.1
0.04375	0.95625	AMP	XP_024753995.1
0.04375	0.95625	AMP	XP_024754093.1
0.04375	0.95625	AMP	XP_024754115.1
0.04375	0.95625	AMP	XP_024754179.1
0.04375	0.95625	AMP	XP_024754226.1
0.04375	0.95625	AMP	XP_024754239.1
0.04375	0.95625	AMP	XP_024754246.1
0.04375	0.95625	AMP	XP_024754249.1
0.04375	0.95625	AMP	XP_024754253.1
0.04375	0.95625	AMP	XP_024754304.1
0.04375	0.95625	AMP	XP_024754314.1
0.0458333	0.954167	AMP	XP_024745860.1
0.05	0.95	AMP	XP_024744678.1
0.05	0.95	AMP	XP_024744751.1
0.05	0.95	AMP	XP_024744904.1
0.05	0.95	AMP	XP_024744924.1
0.05	0.95	AMP	XP_024745030.1
0.05	0.95	AMP	XP_024745051.1
0.05	0.95	AMP	XP_024745062.1
0.05	0.95	AMP	XP_024745121.1
0.05	0.95	AMP	XP_024745144.1
0.05	0.95	AMP	XP_024745182.1
0.05	0.95	AMP	XP_024745195.1
0.05	0.95	AMP	XP_024745229.1
0.05	0.95	AMP	XP_024745343.1
0.05	0.95	AMP	XP_024745387.1
0.05	0.95	AMP	XP_024745400.1
0.05	0.95	AMP	XP_024745407.1
0.05	0.95	AMP	XP_024745422.1
0.05	0.95	AMP	XP_024745486.1
0.05	0.95	AMP	XP_024745493.1
0.05	0.95	AMP	XP_024745512.1
0.05	0.95	AMP	XP_024745551.1
0.05	0.95	AMP	XP_024745568.1
0.05	0.95	AMP	XP_024745586.1
0.05	0.95	AMP	XP_024745622.1
0.05	0.95	AMP	XP_024745643.1
0.05	0.95	AMP	XP_024745670.1
0.05	0.95	AMP	XP_024745673.1
0.05	0.95	AMP	XP_024745691.1
0.05	0.95	AMP	XP_024745716.1
0.05	0.95	AMP	XP_024745731.1
0.05	0.95	AMP	XP_024745746.1
0.05	0.95	AMP	XP_024745785.1
0.05	0.95	AMP	XP_024745790.1
0.05	0.95	AMP	XP_024745826.1
0.05	0.95	AMP	XP_024745843.1
0.05	0.95	AMP	XP_024745852.1
0.05	0.95	AMP	XP_024745856.1
0.05	0.95	AMP	XP_024745915.1
0.05	0.95	AMP	XP_024745918.1
0.05	0.95	AMP	XP_024745919.1
0.05	0.95	AMP	XP_024745952.1
0.05	0.95	AMP	XP_024745960.1
0.05	0.95	AMP	XP_024746013.1
0.05	0.95	AMP	XP_024746042.1
0.05	0.95	AMP	XP_024746049.1
0.05	0.95	AMP	XP_024746068.1
0.05	0.95	AMP	XP_024746070.1
0.05	0.95	AMP	XP_024746166.1
0.05	0.95	AMP	XP_024746167.1
0.05	0.95	AMP	XP_024746208.1
0.05	0.95	AMP	XP_024746248.1
0.05	0.95	AMP	XP_024746280.1
0.05	0.95	AMP	XP_024746282.1
0.05	0.95	AMP	XP_024746308.1
0.05	0.95	AMP	XP_024746336.1
0.05	0.95	AMP	XP_024746348.1
0.05	0.95	AMP	XP_024746470.1
0.05	0.95	AMP	XP_024746587.1
0.05	0.95	AMP	XP_024746609.1
0.05	0.95	AMP	XP_024746612.1
0.05	0.95	AMP	XP_024746663.1
0.05	0.95	AMP	XP_024746697.1
0.05	0.95	AMP	XP_024746761.1
0.05	0.95	AMP	XP_024746802.1
0.05	0.95	AMP	XP_024746938.1
0.05	0.95	AMP	XP_024746975.1
0.05	0.95	AMP	XP_024746981.1
0.05	0.95	AMP	XP_024747002.1
0.05	0.95	AMP	XP_024747019.1
0.05	0.95	AMP	XP_024747039.1
0.05	0.95	AMP	XP_024747076.1
0.05	0.95	AMP	XP_024747086.1
0.05	0.95	AMP	XP_024747092.1
0.05	0.95	AMP	XP_024747125.1
0.05	0.95	AMP	XP_024747142.1
0.05	0.95	AMP	XP_024747145.1
0.05	0.95	AMP	XP_024747162.1
0.05	0.95	AMP	XP_024747212.1
0.05	0.95	AMP	XP_024747330.1
0.05	0.95	AMP	XP_024747336.1
0.05	0.95	AMP	XP_024747339.1
0.05	0.95	AMP	XP_024747347.1
0.05	0.95	AMP	XP_024747376.1
0.05	0.95	AMP	XP_024747384.1
0.05	0.95	AMP	XP_024747409.1
0.05	0.95	AMP	XP_024747577.1
0.05	0.95	AMP	XP_024747593.1
0.05	0.95	AMP	XP_024747640.1
0.05	0.95	AMP	XP_024747652.1
0.05	0.95	AMP	XP_024747656.1
0.05	0.95	AMP	XP_024747657.1
0.05	0.95	AMP	XP_024747696.1
0.05	0.95	AMP	XP_024747763.1
0.05	0.95	AMP	XP_024747832.1
0.05	0.95	AMP	XP_024747935.1
0.05	0.95	AMP	XP_024747983.1
0.05	0.95	AMP	XP_024748002.1
0.05	0.95	AMP	XP_024748038.1
0.05	0.95	AMP	XP_024748040.1
0.05	0.95	AMP	XP_024748050.1
0.05	0.95	AMP	XP_024748051.1
0.05	0.95	AMP	XP_024748068.1
0.05	0.95	AMP	XP_024748094.1
0.05	0.95	AMP	XP_024748118.1
0.05	0.95	AMP	XP_024748125.1
0.05	0.95	AMP	XP_024748137.1
0.05	0.95	AMP	XP_024748172.1
0.05	0.95	AMP	XP_024748174.1
0.05	0.95	AMP	XP_024748185.1
0.05	0.95	AMP	XP_024748211.1
0.05	0.95	AMP	XP_024748220.1
0.05	0.95	AMP	XP_024748280.1
0.05	0.95	AMP	XP_024748286.1
0.05	0.95	AMP	XP_024748338.1
0.05	0.95	AMP	XP_024748341.1
0.05	0.95	AMP	XP_024748388.1
0.05	0.95	AMP	XP_024748414.1
0.05	0.95	AMP	XP_024748443.1
0.05	0.95	AMP	XP_024748579.1
0.05	0.95	AMP	XP_024748595.1
0.05	0.95	AMP	XP_024748619.1
0.05	0.95	AMP	XP_024748655.1
0.05	0.95	AMP	XP_024748662.1
0.05	0.95	AMP	XP_024748687.1
0.05	0.95	AMP	XP_024748705.1
0.05	0.95	AMP	XP_024748825.1
0.05	0.95	AMP	XP_024748866.1
0.05	0.95	AMP	XP_024748884.1
0.05	0.95	AMP	XP_024748918.1
0.05	0.95	AMP	XP_024748958.1
0.05	0.95	AMP	XP_024749010.1
0.05	0.95	AMP	XP_024749043.1
0.05	0.95	AMP	XP_024749105.1
0.05	0.95	AMP	XP_024749108.1
0.05	0.95	AMP	XP_024749121.1
0.05	0.95	AMP	XP_024749129.1
0.05	0.95	AMP	XP_024749185.1
0.05	0.95	AMP	XP_024749186.1
0.05	0.95	AMP	XP_024749272.1
0.05	0.95	AMP	XP_024749349.1
0.05	0.95	AMP	XP_024749393.1
0.05	0.95	AMP	XP_024749414.1
0.05	0.95	AMP	XP_024749444.1
0.05	0.95	AMP	XP_024749455.1
0.05	0.95	AMP	XP_024749534.1
0.05	0.95	AMP	XP_024749567.1
0.05	0.95	AMP	XP_024749589.1
0.05	0.95	AMP	XP_024749652.1
0.05	0.95	AMP	XP_024749656.1
0.05	0.95	AMP	XP_024749746.1
0.05	0.95	AMP	XP_024749753.1
0.05	0.95	AMP	XP_024749769.1
0.05	0.95	AMP	XP_024749771.1
0.05	0.95	AMP	XP_024749833.1
0.05	0.95	AMP	XP_024749834.1
0.05	0.95	AMP	XP_024749843.1
0.05	0.95	AMP	XP_024749910.1
0.05	0.95	AMP	XP_024749916.1
0.05	0.95	AMP	XP_024749930.1
0.05	0.95	AMP	XP_024749981.1
0.05	0.95	AMP	XP_024749982.1
0.05	0.95	AMP	XP_024750012.1
0.05	0.95	AMP	XP_024750014.1
0.05	0.95	AMP	XP_024750033.1
0.05	0.95	AMP	XP_024750056.1
0.05	0.95	AMP	XP_024750076.1
0.05	0.95	AMP	XP_024750087.1
0.05	0.95	AMP	XP_024750131.1
0.05	0.95	AMP	XP_024750182.1
0.05	0.95	AMP	XP_024750246.1
0.05	0.95	AMP	XP_024750296.1
0.05	0.95	AMP	XP_024750350.1
0.05	0.95	AMP	XP_024750358.1
0.05	0.95	AMP	XP_024750482.1
0.05	0.95	AMP	XP_024750494.1
0.05	0.95	AMP	XP_024750500.1
0.05	0.95	AMP	XP_024750543.1
0.05	0.95	AMP	XP_024750583.1
0.05	0.95	AMP	XP_024750604.1
0.05	0.95	AMP	XP_024750626.1
0.05	0.95	AMP	XP_024750668.1
0.05	0.95	AMP	XP_024750690.1
0.05	0.95	AMP	XP_024750703.1
0.05	0.95	AMP	XP_024750706.1
0.05	0.95	AMP	XP_024750718.1
0.05	0.95	AMP	XP_024750766.1
0.05	0.95	AMP	XP_024750819.1
0.05	0.95	AMP	XP_024750864.1
0.05	0.95	AMP	XP_024750871.1
0.05	0.95	AMP	XP_024750907.1
0.05	0.95	AMP	XP_024750914.1
0.05	0.95	AMP	XP_024750919.1
0.05	0.95	AMP	XP_024750999.1
0.05	0.95	AMP	XP_024751011.1
0.05	0.95	AMP	XP_024751051.1
0.05	0.95	AMP	XP_024751070.1
0.05	0.95	AMP	XP_024751089.1
0.05	0.95	AMP	XP_024751097.1
0.05	0.95	AMP	XP_024751148.1
0.05	0.95	AMP	XP_024751186.1
0.05	0.95	AMP	XP_024751189.1
0.05	0.95	AMP	XP_024751194.1
0.05	0.95	AMP	XP_024751227.1
0.05	0.95	AMP	XP_024751230.1
0.05	0.95	AMP	XP_024751235.1
0.05	0.95	AMP	XP_024751261.1
0.05	0.95	AMP	XP_024751278.1
0.05	0.95	AMP	XP_024751289.1
0.05	0.95	AMP	XP_024751313.1
0.05	0.95	AMP	XP_024751323.1
0.05	0.95	AMP	XP_024751351.1
0.05	0.95	AMP	XP_024751406.1
0.05	0.95	AMP	XP_024751458.1
0.05	0.95	AMP	XP_024751494.1
0.05	0.95	AMP	XP_024751506.1
0.05	0.95	AMP	XP_024751533.1
0.05	0.95	AMP	XP_024751614.1
0.05	0.95	AMP	XP_024751638.1
0.05	0.95	AMP	XP_024751701.1
0.05	0.95	AMP	XP_024751717.1
0.05	0.95	AMP	XP_024751721.1
0.05	0.95	AMP	XP_024751730.1
0.05	0.95	AMP	XP_024751736.1
0.05	0.95	AMP	XP_024751817.1
0.05	0.95	AMP	XP_024751831.1
0.05	0.95	AMP	XP_024751860.1
0.05	0.95	AMP	XP_024751899.1
0.05	0.95	AMP	XP_024751931.1
0.05	0.95	AMP	XP_024751963.1
0.05	0.95	AMP	XP_024752022.1
0.05	0.95	AMP	XP_024752102.1
0.05	0.95	AMP	XP_024752115.1
0.05	0.95	AMP	XP_024752192.1
0.05	0.95	AMP	XP_024752230.1
0.05	0.95	AMP	XP_024752238.1
0.05	0.95	AMP	XP_024752289.1
0.05	0.95	AMP	XP_024752314.1
0.05	0.95	AMP	XP_024752320.1
0.05	0.95	AMP	XP_024752350.1
0.05	0.95	AMP	XP_024752351.1
0.05	0.95	AMP	XP_024752358.1
0.05	0.95	AMP	XP_024752416.1
0.05	0.95	AMP	XP_024752424.1
0.05	0.95	AMP	XP_024752486.1
0.05	0.95	AMP	XP_024752489.1
0.05	0.95	AMP	XP_024752509.1
0.05	0.95	AMP	XP_024752560.1
0.05	0.95	AMP	XP_024752603.1
0.05	0.95	AMP	XP_024752624.1
0.05	0.95	AMP	XP_024752654.1
0.05	0.95	AMP	XP_024752684.1
0.05	0.95	AMP	XP_024752690.1
0.05	0.95	AMP	XP_024752699.1
0.05	0.95	AMP	XP_024752704.1
0.05	0.95	AMP	XP_024752705.1
0.05	0.95	AMP	XP_024752714.1
0.05	0.95	AMP	XP_024752738.1
0.05	0.95	AMP	XP_024752823.1
0.05	0.95	AMP	XP_024752898.1
0.05	0.95	AMP	XP_024752899.1
0.05	0.95	AMP	XP_024752909.1
0.05	0.95	AMP	XP_024752920.1
0.05	0.95	AMP	XP_024752925.1
0.05	0.95	AMP	XP_024752960.1
0.05	0.95	AMP	XP_024752971.1
0.05	0.95	AMP	XP_024753017.1
0.05	0.95	AMP	XP_024753084.1
0.05	0.95	AMP	XP_024753092.1
0.05	0.95	AMP	XP_024753181.1
0.05	0.95	AMP	XP_024753183.1
0.05	0.95	AMP	XP_024753228.1
0.05	0.95	AMP	XP_024753233.1
0.05	0.95	AMP	XP_024753239.1
0.05	0.95	AMP	XP_024753255.1
0.05	0.95	AMP	XP_024753303.1
0.05	0.95	AMP	XP_024753314.1
0.05	0.95	AMP	XP_024753337.1
0.05	0.95	AMP	XP_024753363.1
0.05	0.95	AMP	XP_024753405.1
0.05	0.95	AMP	XP_024753409.1
0.05	0.95	AMP	XP_024753433.1
0.05	0.95	AMP	XP_024753434.1
0.05	0.95	AMP	XP_024753464.1
0.05	0.95	AMP	XP_024753474.1
0.05	0.95	AMP	XP_024753508.1
0.05	0.95	AMP	XP_024753521.1
0.05	0.95	AMP	XP_024753529.1
0.05	0.95	AMP	XP_024753557.1
0.05	0.95	AMP	XP_024753572.1
0.05	0.95	AMP	XP_024753573.1
0.05	0.95	AMP	XP_024753597.1
0.05	0.95	AMP	XP_024753598.1
0.05	0.95	AMP	XP_024753676.1
0.05	0.95	AMP	XP_024753681.1
0.05	0.95	AMP	XP_024753746.1
0.05	0.95	AMP	XP_024753783.1
0.05	0.95	AMP	XP_024753804.1
0.05	0.95	AMP	XP_024753890.1
0.05	0.95	AMP	XP_024753903.1
0.05	0.95	AMP	XP_024753911.1
0.05	0.95	AMP	XP_024753924.1
0.05	0.95	AMP	XP_024753945.1
0.05	0.95	AMP	XP_024753970.1
0.05	0.95	AMP	XP_024754047.1
0.05	0.95	AMP	XP_024754056.1
0.05	0.95	AMP	XP_024754063.1
0.05	0.95	AMP	XP_024754075.1
0.05	0.95	AMP	XP_024754092.1
0.05	0.95	AMP	XP_024754113.1
0.05	0.95	AMP	XP_024754118.1
0.05	0.95	AMP	XP_024754126.1
0.05	0.95	AMP	XP_024754154.1
0.05	0.95	AMP	XP_024754186.1
0.05	0.95	AMP	XP_024754198.1
0.05	0.95	AMP	XP_024754206.1
0.05	0.95	AMP	XP_024754241.1
0.05	0.95	AMP	XP_024754251.1
0.05	0.95	AMP	XP_024754261.1
0.05	0.95	AMP	XP_024754345.1
0.05	0.95	AMP	XP_024754358.1
0.0520833	0.947917	AMP	XP_024747193.1
0.05625	0.94375	AMP	XP_024744760.1
0.05625	0.94375	AMP	XP_024744892.1
0.05625	0.94375	AMP	XP_024744903.1
0.05625	0.94375	AMP	XP_024744905.1
0.05625	0.94375	AMP	XP_024744916.1
0.05625	0.94375	AMP	XP_024744953.1
0.05625	0.94375	AMP	XP_024745047.1
0.05625	0.94375	AMP	XP_024745052.1
0.05625	0.94375	AMP	XP_024745053.1
0.05625	0.94375	AMP	XP_024745079.1
0.05625	0.94375	AMP	XP_024745082.1
0.05625	0.94375	AMP	XP_024745143.1
0.05625	0.94375	AMP	XP_024745150.1
0.05625	0.94375	AMP	XP_024745155.1
0.05625	0.94375	AMP	XP_024745243.1
0.05625	0.94375	AMP	XP_024745275.1
0.05625	0.94375	AMP	XP_024745350.1
0.05625	0.94375	AMP	XP_024745352.1
0.05625	0.94375	AMP	XP_024745446.1
0.05625	0.94375	AMP	XP_024745538.1
0.05625	0.94375	AMP	XP_024745561.1
0.05625	0.94375	AMP	XP_024745572.1
0.05625	0.94375	AMP	XP_024745585.1
0.05625	0.94375	AMP	XP_024745642.1
0.05625	0.94375	AMP	XP_024745703.1
0.05625	0.94375	AMP	XP_024745708.1
0.05625	0.94375	AMP	XP_024745733.1
0.05625	0.94375	AMP	XP_024745752.1
0.05625	0.94375	AMP	XP_024745753.1
0.05625	0.94375	AMP	XP_024745782.1
0.05625	0.94375	AMP	XP_024745943.1
0.05625	0.94375	AMP	XP_024745967.1
0.05625	0.94375	AMP	XP_024745971.1
0.05625	0.94375	AMP	XP_024745986.1
0.05625	0.94375	AMP	XP_024746024.1
0.05625	0.94375	AMP	XP_024746060.1
0.05625	0.94375	AMP	XP_024746082.1
0.05625	0.94375	AMP	XP_024746099.1
0.05625	0.94375	AMP	XP_024746111.1
0.05625	0.94375	AMP	XP_024746113.1
0.05625	0.94375	AMP	XP_024746199.1
0.05625	0.94375	AMP	XP_024746203.1
0.05625	0.94375	AMP	XP_024746273.1
0.05625	0.94375	AMP	XP_024746276.1
0.05625	0.94375	AMP	XP_024746292.1
0.05625	0.94375	AMP	XP_024746309.1
0.05625	0.94375	AMP	XP_024746330.1
0.05625	0.94375	AMP	XP_024746338.1
0.05625	0.94375	AMP	XP_024746351.1
0.05625	0.94375	AMP	XP_024746355.1
0.05625	0.94375	AMP	XP_024746373.1
0.05625	0.94375	AMP	XP_024746379.1
0.05625	0.94375	AMP	XP_024746395.1
0.05625	0.94375	AMP	XP_024746477.1
0.05625	0.94375	AMP	XP_024746481.1
0.05625	0.94375	AMP	XP_024746483.1
0.05625	0.94375	AMP	XP_024746484.1
0.05625	0.94375	AMP	XP_024746488.1
0.05625	0.94375	AMP	XP_024746504.1
0.05625	0.94375	AMP	XP_024746512.1
0.05625	0.94375	AMP	XP_024746531.1
0.05625	0.94375	AMP	XP_024746549.1
0.05625	0.94375	AMP	XP_024746570.1
0.05625	0.94375	AMP	XP_024746588.1
0.05625	0.94375	AMP	XP_024746613.1
0.05625	0.94375	AMP	XP_024746616.1
0.05625	0.94375	AMP	XP_024746641.1
0.05625	0.94375	AMP	XP_024746673.1
0.05625	0.94375	AMP	XP_024746680.1
0.05625	0.94375	AMP	XP_024746834.1
0.05625	0.94375	AMP	XP_024746842.1
0.05625	0.94375	AMP	XP_024746868.1
0.05625	0.94375	AMP	XP_024746878.1
0.05625	0.94375	AMP	XP_024746887.1
0.05625	0.94375	AMP	XP_024746977.1
0.05625	0.94375	AMP	XP_024747031.1
0.05625	0.94375	AMP	XP_024747032.1
0.05625	0.94375	AMP	XP_024747071.1
0.05625	0.94375	AMP	XP_024747072.1
0.05625	0.94375	AMP	XP_024747089.1
0.05625	0.94375	AMP	XP_024747113.1
0.05625	0.94375	AMP	XP_024747122.1
0.05625	0.94375	AMP	XP_024747128.1
0.05625	0.94375	AMP	XP_024747188.1
0.05625	0.94375	AMP	XP_024747229.1
0.05625	0.94375	AMP	XP_024747241.1
0.05625	0.94375	AMP	XP_024747250.1
0.05625	0.94375	AMP	XP_024747260.1
0.05625	0.94375	AMP	XP_024747275.1
0.05625	0.94375	AMP	XP_024747292.1
0.05625	0.94375	AMP	XP_024747308.1
0.05625	0.94375	AMP	XP_024747315.1
0.05625	0.94375	AMP	XP_024747322.1
0.05625	0.94375	AMP	XP_024747346.1
0.05625	0.94375	AMP	XP_024747350.1
0.05625	0.94375	AMP	XP_024747358.1
0.05625	0.94375	AMP	XP_024747456.1
0.05625	0.94375	AMP	XP_024747463.1
0.05625	0.94375	AMP	XP_024747479.1
0.05625	0.94375	AMP	XP_024747495.1
0.05625	0.94375	AMP	XP_024747506.1
0.05625	0.94375	AMP	XP_024747544.1
0.05625	0.94375	AMP	XP_024747545.1
0.05625	0.94375	AMP	XP_024747555.1
0.05625	0.94375	AMP	XP_024747557.1
0.05625	0.94375	AMP	XP_024747560.1
0.05625	0.94375	AMP	XP_024747592.1
0.05625	0.94375	AMP	XP_024747617.1
0.05625	0.94375	AMP	XP_024747664.1
0.05625	0.94375	AMP	XP_024747668.1
0.05625	0.94375	AMP	XP_024747689.1
0.05625	0.94375	AMP	XP_024747698.1
0.05625	0.94375	AMP	XP_024747769.1
0.05625	0.94375	AMP	XP_024747791.1
0.05625	0.94375	AMP	XP_024747874.1
0.05625	0.94375	AMP	XP_024747924.1
0.05625	0.94375	AMP	XP_024747949.1
0.05625	0.94375	AMP	XP_024747996.1
0.05625	0.94375	AMP	XP_024748045.1
0.05625	0.94375	AMP	XP_024748057.1
0.05625	0.94375	AMP	XP_024748083.1
0.05625	0.94375	AMP	XP_024748090.1
0.05625	0.94375	AMP	XP_024748115.1
0.05625	0.94375	AMP	XP_024748124.1
0.05625	0.94375	AMP	XP_024748154.1
0.05625	0.94375	AMP	XP_024748183.1
0.05625	0.94375	AMP	XP_024748224.1
0.05625	0.94375	AMP	XP_024748269.1
0.05625	0.94375	AMP	XP_024748275.1
0.05625	0.94375	AMP	XP_024748330.1
0.05625	0.94375	AMP	XP_024748384.1
0.05625	0.94375	AMP	XP_024748399.1
0.05625	0.94375	AMP	XP_024748401.1
0.05625	0.94375	AMP	XP_024748405.1
0.05625	0.94375	AMP	XP_024748413.1
0.05625	0.94375	AMP	XP_024748433.1
0.05625	0.94375	AMP	XP_024748434.1
0.05625	0.94375	AMP	XP_024748447.1
0.05625	0.94375	AMP	XP_024748473.1
0.05625	0.94375	AMP	XP_024748530.1
0.05625	0.94375	AMP	XP_024748538.1
0.05625	0.94375	AMP	XP_024748549.1
0.05625	0.94375	AMP	XP_024748566.1
0.05625	0.94375	AMP	XP_024748583.1
0.05625	0.94375	AMP	XP_024748648.1
0.05625	0.94375	AMP	XP_024748666.1
0.05625	0.94375	AMP	XP_024748677.1
0.05625	0.94375	AMP	XP_024748678.1
0.05625	0.94375	AMP	XP_024748753.1
0.05625	0.94375	AMP	XP_024748771.1
0.05625	0.94375	AMP	XP_024748776.1
0.05625	0.94375	AMP	XP_024748779.1
0.05625	0.94375	AMP	XP_024748801.1
0.05625	0.94375	AMP	XP_024748813.1
0.05625	0.94375	AMP	XP_024748818.1
0.05625	0.94375	AMP	XP_024748837.1
0.05625	0.94375	AMP	XP_024748851.1
0.05625	0.94375	AMP	XP_024748881.1
0.05625	0.94375	AMP	XP_024748893.1
0.05625	0.94375	AMP	XP_024748905.1
0.05625	0.94375	AMP	XP_024748910.1
0.05625	0.94375	AMP	XP_024748936.1
0.05625	0.94375	AMP	XP_024748946.1
0.05625	0.94375	AMP	XP_024748950.1
0.05625	0.94375	AMP	XP_024748951.1
0.05625	0.94375	AMP	XP_024748954.1
0.05625	0.94375	AMP	XP_024748975.1
0.05625	0.94375	AMP	XP_024749031.1
0.05625	0.94375	AMP	XP_024749042.1
0.05625	0.94375	AMP	XP_024749047.1
0.05625	0.94375	AMP	XP_024749124.1
0.05625	0.94375	AMP	XP_024749181.1
0.05625	0.94375	AMP	XP_024749215.1
0.05625	0.94375	AMP	XP_024749224.1
0.05625	0.94375	AMP	XP_024749229.1
0.05625	0.94375	AMP	XP_024749249.1
0.05625	0.94375	AMP	XP_024749254.1
0.05625	0.94375	AMP	XP_024749268.1
0.05625	0.94375	AMP	XP_024749275.1
0.05625	0.94375	AMP	XP_024749309.1
0.05625	0.94375	AMP	XP_024749312.1
0.05625	0.94375	AMP	XP_024749347.1
0.05625	0.94375	AMP	XP_024749436.1
0.05625	0.94375	AMP	XP_024749480.1
0.05625	0.94375	AMP	XP_024749491.1
0.05625	0.94375	AMP	XP_024749511.1
0.05625	0.94375	AMP	XP_024749553.1
0.05625	0.94375	AMP	XP_024749557.1
0.05625	0.94375	AMP	XP_024749565.1
0.05625	0.94375	AMP	XP_024749611.1
0.05625	0.94375	AMP	XP_024749623.1
0.05625	0.94375	AMP	XP_024749651.1
0.05625	0.94375	AMP	XP_024749744.1
0.05625	0.94375	AMP	XP_024749818.1
0.05625	0.94375	AMP	XP_024749838.1
0.05625	0.94375	AMP	XP_024749868.1
0.05625	0.94375	AMP	XP_024749933.1
0.05625	0.94375	AMP	XP_024749978.1
0.05625	0.94375	AMP	XP_024750043.1
0.05625	0.94375	AMP	XP_024750062.1
0.05625	0.94375	AMP	XP_024750127.1
0.05625	0.94375	AMP	XP_024750133.1
0.05625	0.94375	AMP	XP_024750177.1
0.05625	0.94375	AMP	XP_024750179.1
0.05625	0.94375	AMP	XP_024750193.1
0.05625	0.94375	AMP	XP_024750200.1
0.05625	0.94375	AMP	XP_024750204.1
0.05625	0.94375	AMP	XP_024750259.1
0.05625	0.94375	AMP	XP_024750269.1
0.05625	0.94375	AMP	XP_024750305.1
0.05625	0.94375	AMP	XP_024750319.1
0.05625	0.94375	AMP	XP_024750331.1
0.05625	0.94375	AMP	XP_024750334.1
0.05625	0.94375	AMP	XP_024750339.1
0.05625	0.94375	AMP	XP_024750341.1
0.05625	0.94375	AMP	XP_024750352.1
0.05625	0.94375	AMP	XP_024750407.1
0.05625	0.94375	AMP	XP_024750424.1
0.05625	0.94375	AMP	XP_024750437.1
0.05625	0.94375	AMP	XP_024750441.1
0.05625	0.94375	AMP	XP_024750448.1
0.05625	0.94375	AMP	XP_024750540.1
0.05625	0.94375	AMP	XP_024750551.1
0.05625	0.94375	AMP	XP_024750580.1
0.05625	0.94375	AMP	XP_024750603.1
0.05625	0.94375	AMP	XP_024750629.1
0.05625	0.94375	AMP	XP_024750641.1
0.05625	0.94375	AMP	XP_024750717.1
0.05625	0.94375	AMP	XP_024750729.1
0.05625	0.94375	AMP	XP_024750745.1
0.05625	0.94375	AMP	XP_024750748.1
0.05625	0.94375	AMP	XP_024750772.1
0.05625	0.94375	AMP	XP_024750783.1
0.05625	0.94375	AMP	XP_024750814.1
0.05625	0.94375	AMP	XP_024750936.1
0.05625	0.94375	AMP	XP_024750947.1
0.05625	0.94375	AMP	XP_024750962.1
0.05625	0.94375	AMP	XP_024751029.1
0.05625	0.94375	AMP	XP_024751062.1
0.05625	0.94375	AMP	XP_024751068.1
0.05625	0.94375	AMP	XP_024751077.1
0.05625	0.94375	AMP	XP_024751139.1
0.05625	0.94375	AMP	XP_024751164.1
0.05625	0.94375	AMP	XP_024751167.1
0.05625	0.94375	AMP	XP_024751176.1
0.05625	0.94375	AMP	XP_024751198.1
0.05625	0.94375	AMP	XP_024751199.1
0.05625	0.94375	AMP	XP_024751223.1
0.05625	0.94375	AMP	XP_024751239.1
0.05625	0.94375	AMP	XP_024751246.1
0.05625	0.94375	AMP	XP_024751287.1
0.05625	0.94375	AMP	XP_024751290.1
0.05625	0.94375	AMP	XP_024751390.1
0.05625	0.94375	AMP	XP_024751428.1
0.05625	0.94375	AMP	XP_024751463.1
0.05625	0.94375	AMP	XP_024751532.1
0.05625	0.94375	AMP	XP_024751606.1
0.05625	0.94375	AMP	XP_024751659.1
0.05625	0.94375	AMP	XP_024751665.1
0.05625	0.94375	AMP	XP_024751667.1
0.05625	0.94375	AMP	XP_024751795.1
0.05625	0.94375	AMP	XP_024751797.1
0.05625	0.94375	AMP	XP_024751810.1
0.05625	0.94375	AMP	XP_024751836.1
0.05625	0.94375	AMP	XP_024751907.1
0.05625	0.94375	AMP	XP_024751936.1
0.05625	0.94375	AMP	XP_024751956.1
0.05625	0.94375	AMP	XP_024752000.1
0.05625	0.94375	AMP	XP_024752061.1
0.05625	0.94375	AMP	XP_024752084.1
0.05625	0.94375	AMP	XP_024752140.1
0.05625	0.94375	AMP	XP_024752183.1
0.05625	0.94375	AMP	XP_024752195.1
0.05625	0.94375	AMP	XP_024752227.1
0.05625	0.94375	AMP	XP_024752240.1
0.05625	0.94375	AMP	XP_024752300.1
0.05625	0.94375	AMP	XP_024752306.1
0.05625	0.94375	AMP	XP_024752364.1
0.05625	0.94375	AMP	XP_024752367.1
0.05625	0.94375	AMP	XP_024752377.1
0.05625	0.94375	AMP	XP_024752395.1
0.05625	0.94375	AMP	XP_024752405.1
0.05625	0.94375	AMP	XP_024752417.1
0.05625	0.94375	AMP	XP_024752459.1
0.05625	0.94375	AMP	XP_024752531.1
0.05625	0.94375	AMP	XP_024752561.1
0.05625	0.94375	AMP	XP_024752577.1
0.05625	0.94375	AMP	XP_024752615.1
0.05625	0.94375	AMP	XP_024752666.1
0.05625	0.94375	AMP	XP_024752736.1
0.05625	0.94375	AMP	XP_024752741.1
0.05625	0.94375	AMP	XP_024752783.1
0.05625	0.94375	AMP	XP_024752784.1
0.05625	0.94375	AMP	XP_024752786.1
0.05625	0.94375	AMP	XP_024752791.1
0.05625	0.94375	AMP	XP_024752801.1
0.05625	0.94375	AMP	XP_024752836.1
0.05625	0.94375	AMP	XP_024752885.1
0.05625	0.94375	AMP	XP_024752912.1
0.05625	0.94375	AMP	XP_024752934.1
0.05625	0.94375	AMP	XP_024752983.1
0.05625	0.94375	AMP	XP_024752986.1
0.05625	0.94375	AMP	XP_024752996.1
0.05625	0.94375	AMP	XP_024753010.1
0.05625	0.94375	AMP	XP_024753018.1
0.05625	0.94375	AMP	XP_024753055.1
0.05625	0.94375	AMP	XP_024753063.1
0.05625	0.94375	AMP	XP_024753094.1
0.05625	0.94375	AMP	XP_024753102.1
0.05625	0.94375	AMP	XP_024753132.1
0.05625	0.94375	AMP	XP_024753339.1
0.05625	0.94375	AMP	XP_024753427.1
0.05625	0.94375	AMP	XP_024753453.1
0.05625	0.94375	AMP	XP_024753469.1
0.05625	0.94375	AMP	XP_024753471.1
0.05625	0.94375	AMP	XP_024753479.1
0.05625	0.94375	AMP	XP_024753547.1
0.05625	0.94375	AMP	XP_024753551.1
0.05625	0.94375	AMP	XP_024753584.1
0.05625	0.94375	AMP	XP_024753592.1
0.05625	0.94375	AMP	XP_024753607.1
0.05625	0.94375	AMP	XP_024753623.1
0.05625	0.94375	AMP	XP_024753731.1
0.05625	0.94375	AMP	XP_024753736.1
0.05625	0.94375	AMP	XP_024753781.1
0.05625	0.94375	AMP	XP_024753790.1
0.05625	0.94375	AMP	XP_024753817.1
0.05625	0.94375	AMP	XP_024753819.1
0.05625	0.94375	AMP	XP_024753821.1
0.05625	0.94375	AMP	XP_024753838.1
0.05625	0.94375	AMP	XP_024753885.1
0.05625	0.94375	AMP	XP_024753891.1
0.05625	0.94375	AMP	XP_024753927.1
0.05625	0.94375	AMP	XP_024753944.1
0.05625	0.94375	AMP	XP_024753946.1
0.05625	0.94375	AMP	XP_024753987.1
0.05625	0.94375	AMP	XP_024753994.1
0.05625	0.94375	AMP	XP_024754016.1
0.05625	0.94375	AMP	XP_024754044.1
0.05625	0.94375	AMP	XP_024754060.1
0.05625	0.94375	AMP	XP_024754064.1
0.05625	0.94375	AMP	XP_024754096.1
0.05625	0.94375	AMP	XP_024754098.1
0.05625	0.94375	AMP	XP_024754214.1
0.05625	0.94375	AMP	XP_024754223.1
0.05625	0.94375	AMP	XP_024754237.1
0.05625	0.94375	AMP	XP_024754240.1
0.05625	0.94375	AMP	XP_024754247.1
0.05625	0.94375	AMP	XP_024754268.1
0.05625	0.94375	AMP	XP_024754271.1
0.05625	0.94375	AMP	XP_024754274.1
0.05625	0.94375	AMP	XP_024754298.1
0.05625	0.94375	AMP	XP_024754321.1
0.05625	0.94375	AMP	XP_024754332.1
0.05625	0.94375	AMP	XP_024754341.1
0.05625	0.94375	AMP	XP_024754342.1
0.059375	0.940625	AMP	XP_024749923.1
0.0625	0.9375	AMP	XP_024744655.1
0.0625	0.9375	AMP	XP_024744689.1
0.0625	0.9375	AMP	XP_024744949.1
0.0625	0.9375	AMP	XP_024744950.1
0.0625	0.9375	AMP	XP_024744988.1
0.0625	0.9375	AMP	XP_024744990.1
0.0625	0.9375	AMP	XP_024745021.1
0.0625	0.9375	AMP	XP_024745041.1
0.0625	0.9375	AMP	XP_024745081.1
0.0625	0.9375	AMP	XP_024745099.1
0.0625	0.9375	AMP	XP_024745147.1
0.0625	0.9375	AMP	XP_024745148.1
0.0625	0.9375	AMP	XP_024745170.1
0.0625	0.9375	AMP	XP_024745175.1
0.0625	0.9375	AMP	XP_024745188.1
0.0625	0.9375	AMP	XP_024745228.1
0.0625	0.9375	AMP	XP_024745268.1
0.0625	0.9375	AMP	XP_024745271.1
0.0625	0.9375	AMP	XP_024745300.1
0.0625	0.9375	AMP	XP_024745315.1
0.0625	0.9375	AMP	XP_024745327.1
0.0625	0.9375	AMP	XP_024745404.1
0.0625	0.9375	AMP	XP_024745507.1
0.0625	0.9375	AMP	XP_024745526.1
0.0625	0.9375	AMP	XP_024745575.1
0.0625	0.9375	AMP	XP_024745588.1
0.0625	0.9375	AMP	XP_024745608.1
0.0625	0.9375	AMP	XP_024745623.1
0.0625	0.9375	AMP	XP_024745657.1
0.0625	0.9375	AMP	XP_024745666.1
0.0625	0.9375	AMP	XP_024745721.1
0.0625	0.9375	AMP	XP_024745734.1
0.0625	0.9375	AMP	XP_024745823.1
0.0625	0.9375	AMP	XP_024745833.1
0.0625	0.9375	AMP	XP_024745844.1
0.0625	0.9375	AMP	XP_024745848.1
0.0625	0.9375	AMP	XP_024745888.1
0.0625	0.9375	AMP	XP_024745938.1
0.0625	0.9375	AMP	XP_024745950.1
0.0625	0.9375	AMP	XP_024746000.1
0.0625	0.9375	AMP	XP_024746014.1
0.0625	0.9375	AMP	XP_024746030.1
0.0625	0.9375	AMP	XP_024746034.1
0.0625	0.9375	AMP	XP_024746047.1
0.0625	0.9375	AMP	XP_024746061.1
0.0625	0.9375	AMP	XP_024746067.1
0.0625	0.9375	AMP	XP_024746090.1
0.0625	0.9375	AMP	XP_024746091.1
0.0625	0.9375	AMP	XP_024746127.1
0.0625	0.9375	AMP	XP_024746143.1
0.0625	0.9375	AMP	XP_024746179.1
0.0625	0.9375	AMP	XP_024746182.1
0.0625	0.9375	AMP	XP_024746201.1
0.0625	0.9375	AMP	XP_024746249.1
0.0625	0.9375	AMP	XP_024746305.1
0.0625	0.9375	AMP	XP_024746332.1
0.0625	0.9375	AMP	XP_024746364.1
0.0625	0.9375	AMP	XP_024746384.1
0.0625	0.9375	AMP	XP_024746408.1
0.0625	0.9375	AMP	XP_024746409.1
0.0625	0.9375	AMP	XP_024746432.1
0.0625	0.9375	AMP	XP_024746439.1
0.0625	0.9375	AMP	XP_024746468.1
0.0625	0.9375	AMP	XP_024746534.1
0.0625	0.9375	AMP	XP_024746564.1
0.0625	0.9375	AMP	XP_024746569.1
0.0625	0.9375	AMP	XP_024746578.1
0.0625	0.9375	AMP	XP_024746604.1
0.0625	0.9375	AMP	XP_024746636.1
0.0625	0.9375	AMP	XP_024746770.1
0.0625	0.9375	AMP	XP_024746777.1
0.0625	0.9375	AMP	XP_024746798.1
0.0625	0.9375	AMP	XP_024746850.1
0.0625	0.9375	AMP	XP_024746859.1
0.0625	0.9375	AMP	XP_024746881.1
0.0625	0.9375	AMP	XP_024746999.1
0.0625	0.9375	AMP	XP_024747007.1
0.0625	0.9375	AMP	XP_024747074.1
0.0625	0.9375	AMP	XP_024747118.1
0.0625	0.9375	AMP	XP_024747130.1
0.0625	0.9375	AMP	XP_024747170.1
0.0625	0.9375	AMP	XP_024747191.1
0.0625	0.9375	AMP	XP_024747225.1
0.0625	0.9375	AMP	XP_024747242.1
0.0625	0.9375	AMP	XP_024747263.1
0.0625	0.9375	AMP	XP_024747291.1
0.0625	0.9375	AMP	XP_024747332.1
0.0625	0.9375	AMP	XP_024747333.1
0.0625	0.9375	AMP	XP_024747343.1
0.0625	0.9375	AMP	XP_024747353.1
0.0625	0.9375	AMP	XP_024747357.1
0.0625	0.9375	AMP	XP_024747361.1
0.0625	0.9375	AMP	XP_024747421.1
0.0625	0.9375	AMP	XP_024747459.1
0.0625	0.9375	AMP	XP_024747481.1
0.0625	0.9375	AMP	XP_024747498.1
0.0625	0.9375	AMP	XP_024747507.1
0.0625	0.9375	AMP	XP_024747558.1
0.0625	0.9375	AMP	XP_024747575.1
0.0625	0.9375	AMP	XP_024747585.1
0.0625	0.9375	AMP	XP_024747608.1
0.0625	0.9375	AMP	XP_024747615.1
0.0625	0.9375	AMP	XP_024747618.1
0.0625	0.9375	AMP	XP_024747637.1
0.0625	0.9375	AMP	XP_024747666.1
0.0625	0.9375	AMP	XP_024747722.1
0.0625	0.9375	AMP	XP_024747733.1
0.0625	0.9375	AMP	XP_024747785.1
0.0625	0.9375	AMP	XP_024747849.1
0.0625	0.9375	AMP	XP_024747925.1
0.0625	0.9375	AMP	XP_024747927.1
0.0625	0.9375	AMP	XP_024747950.1
0.0625	0.9375	AMP	XP_024747969.1
0.0625	0.9375	AMP	XP_024747971.1
0.0625	0.9375	AMP	XP_024747992.1
0.0625	0.9375	AMP	XP_024748015.1
0.0625	0.9375	AMP	XP_024748033.1
0.0625	0.9375	AMP	XP_024748036.1
0.0625	0.9375	AMP	XP_024748087.1
0.0625	0.9375	AMP	XP_024748196.1
0.0625	0.9375	AMP	XP_024748213.1
0.0625	0.9375	AMP	XP_024748249.1
0.0625	0.9375	AMP	XP_024748299.1
0.0625	0.9375	AMP	XP_024748356.1
0.0625	0.9375	AMP	XP_024748369.1
0.0625	0.9375	AMP	XP_024748387.1
0.0625	0.9375	AMP	XP_024748412.1
0.0625	0.9375	AMP	XP_024748418.1
0.0625	0.9375	AMP	XP_024748428.1
0.0625	0.9375	AMP	XP_024748453.1
0.0625	0.9375	AMP	XP_024748469.1
0.0625	0.9375	AMP	XP_024748484.1
0.0625	0.9375	AMP	XP_024748496.1
0.0625	0.9375	AMP	XP_024748497.1
0.0625	0.9375	AMP	XP_024748507.1
0.0625	0.9375	AMP	XP_024748521.1
0.0625	0.9375	AMP	XP_024748561.1
0.0625	0.9375	AMP	XP_024748587.1
0.0625	0.9375	AMP	XP_024748596.1
0.0625	0.9375	AMP	XP_024748647.1
0.0625	0.9375	AMP	XP_024748663.1
0.0625	0.9375	AMP	XP_024748726.1
0.0625	0.9375	AMP	XP_024748739.1
0.0625	0.9375	AMP	XP_024748745.1
0.0625	0.9375	AMP	XP_024748826.1
0.0625	0.9375	AMP	XP_024748904.1
0.0625	0.9375	AMP	XP_024748960.1
0.0625	0.9375	AMP	XP_024748963.1
0.0625	0.9375	AMP	XP_024748990.1
0.0625	0.9375	AMP	XP_024749003.1
0.0625	0.9375	AMP	XP_024749076.1
0.0625	0.9375	AMP	XP_024749089.1
0.0625	0.9375	AMP	XP_024749123.1
0.0625	0.9375	AMP	XP_024749222.1
0.0625	0.9375	AMP	XP_024749228.1
0.0625	0.9375	AMP	XP_024749247.1
0.0625	0.9375	AMP	XP_024749252.1
0.0625	0.9375	AMP	XP_024749317.1
0.0625	0.9375	AMP	XP_024749351.1
0.0625	0.9375	AMP	XP_024749355.1
0.0625	0.9375	AMP	XP_024749372.1
0.0625	0.9375	AMP	XP_024749388.1
0.0625	0.9375	AMP	XP_024749423.1
0.0625	0.9375	AMP	XP_024749445.1
0.0625	0.9375	AMP	XP_024749458.1
0.0625	0.9375	AMP	XP_024749474.1
0.0625	0.9375	AMP	XP_024749488.1
0.0625	0.9375	AMP	XP_024749510.1
0.0625	0.9375	AMP	XP_024749535.1
0.0625	0.9375	AMP	XP_024749595.1
0.0625	0.9375	AMP	XP_024749610.1
0.0625	0.9375	AMP	XP_024749614.1
0.0625	0.9375	AMP	XP_024749643.1
0.0625	0.9375	AMP	XP_024749701.1
0.0625	0.9375	AMP	XP_024749717.1
0.0625	0.9375	AMP	XP_024749766.1
0.0625	0.9375	AMP	XP_024749779.1
0.0625	0.9375	AMP	XP_024749811.1
0.0625	0.9375	AMP	XP_024749832.1
0.0625	0.9375	AMP	XP_024749844.1
0.0625	0.9375	AMP	XP_024749862.1
0.0625	0.9375	AMP	XP_024749869.1
0.0625	0.9375	AMP	XP_024749877.1
0.0625	0.9375	AMP	XP_024749884.1
0.0625	0.9375	AMP	XP_024749899.1
0.0625	0.9375	AMP	XP_024750013.1
0.0625	0.9375	AMP	XP_024750099.1
0.0625	0.9375	AMP	XP_024750129.1
0.0625	0.9375	AMP	XP_024750141.1
0.0625	0.9375	AMP	XP_024750144.1
0.0625	0.9375	AMP	XP_024750188.1
0.0625	0.9375	AMP	XP_024750232.1
0.0625	0.9375	AMP	XP_024750274.1
0.0625	0.9375	AMP	XP_024750286.1
0.0625	0.9375	AMP	XP_024750292.1
0.0625	0.9375	AMP	XP_024750297.1
0.0625	0.9375	AMP	XP_024750336.1
0.0625	0.9375	AMP	XP_024750344.1
0.0625	0.9375	AMP	XP_024750430.1
0.0625	0.9375	AMP	XP_024750487.1
0.0625	0.9375	AMP	XP_024750492.1
0.0625	0.9375	AMP	XP_024750550.1
0.0625	0.9375	AMP	XP_024750557.1
0.0625	0.9375	AMP	XP_024750561.1
0.0625	0.9375	AMP	XP_024750572.1
0.0625	0.9375	AMP	XP_024750743.1
0.0625	0.9375	AMP	XP_024750765.1
0.0625	0.9375	AMP	XP_024750771.1
0.0625	0.9375	AMP	XP_024750779.1
0.0625	0.9375	AMP	XP_024750809.1
0.0625	0.9375	AMP	XP_024750846.1
0.0625	0.9375	AMP	XP_024750858.1
0.0625	0.9375	AMP	XP_024750868.1
0.0625	0.9375	AMP	XP_024750869.1
0.0625	0.9375	AMP	XP_024750903.1
0.0625	0.9375	AMP	XP_024750930.1
0.0625	0.9375	AMP	XP_024750975.1
0.0625	0.9375	AMP	XP_024750997.1
0.0625	0.9375	AMP	XP_024751015.1
0.0625	0.9375	AMP	XP_024751073.1
0.0625	0.9375	AMP	XP_024751121.1
0.0625	0.9375	AMP	XP_024751124.1
0.0625	0.9375	AMP	XP_024751126.1
0.0625	0.9375	AMP	XP_024751245.1
0.0625	0.9375	AMP	XP_024751265.1
0.0625	0.9375	AMP	XP_024751293.1
0.0625	0.9375	AMP	XP_024751295.1
0.0625	0.9375	AMP	XP_024751316.1
0.0625	0.9375	AMP	XP_024751437.1
0.0625	0.9375	AMP	XP_024751475.1
0.0625	0.9375	AMP	XP_024751495.1
0.0625	0.9375	AMP	XP_024751531.1
0.0625	0.9375	AMP	XP_024751549.1
0.0625	0.9375	AMP	XP_024751565.1
0.0625	0.9375	AMP	XP_024751570.1
0.0625	0.9375	AMP	XP_024751576.1
0.0625	0.9375	AMP	XP_024751578.1
0.0625	0.9375	AMP	XP_024751601.1
0.0625	0.9375	AMP	XP_024751608.1
0.0625	0.9375	AMP	XP_024751629.1
0.0625	0.9375	AMP	XP_024751642.1
0.0625	0.9375	AMP	XP_024751686.1
0.0625	0.9375	AMP	XP_024751689.1
0.0625	0.9375	AMP	XP_024751725.1
0.0625	0.9375	AMP	XP_024751728.1
0.0625	0.9375	AMP	XP_024751744.1
0.0625	0.9375	AMP	XP_024751816.1
0.0625	0.9375	AMP	XP_024751846.1
0.0625	0.9375	AMP	XP_024751854.1
0.0625	0.9375	AMP	XP_024751875.1
0.0625	0.9375	AMP	XP_024751887.1
0.0625	0.9375	AMP	XP_024751985.1
0.0625	0.9375	AMP	XP_024752033.1
0.0625	0.9375	AMP	XP_024752049.1
0.0625	0.9375	AMP	XP_024752069.1
0.0625	0.9375	AMP	XP_024752117.1
0.0625	0.9375	AMP	XP_024752148.1
0.0625	0.9375	AMP	XP_024752258.1
0.0625	0.9375	AMP	XP_024752296.1
0.0625	0.9375	AMP	XP_024752329.1
0.0625	0.9375	AMP	XP_024752333.1
0.0625	0.9375	AMP	XP_024752393.1
0.0625	0.9375	AMP	XP_024752406.1
0.0625	0.9375	AMP	XP_024752460.1
0.0625	0.9375	AMP	XP_024752515.1
0.0625	0.9375	AMP	XP_024752526.1
0.0625	0.9375	AMP	XP_024752622.1
0.0625	0.9375	AMP	XP_024752642.1
0.0625	0.9375	AMP	XP_024752651.1
0.0625	0.9375	AMP	XP_024752668.1
0.0625	0.9375	AMP	XP_024752676.1
0.0625	0.9375	AMP	XP_024752680.1
0.0625	0.9375	AMP	XP_024752716.1
0.0625	0.9375	AMP	XP_024752731.1
0.0625	0.9375	AMP	XP_024752744.1
0.0625	0.9375	AMP	XP_024752761.1
0.0625	0.9375	AMP	XP_024752767.1
0.0625	0.9375	AMP	XP_024752805.1
0.0625	0.9375	AMP	XP_024752814.1
0.0625	0.9375	AMP	XP_024752817.1
0.0625	0.9375	AMP	XP_024752847.1
0.0625	0.9375	AMP	XP_024752879.1
0.0625	0.9375	AMP	XP_024752916.1
0.0625	0.9375	AMP	XP_024753006.1
0.0625	0.9375	AMP	XP_024753069.1
0.0625	0.9375	AMP	XP_024753083.1
0.0625	0.9375	AMP	XP_024753106.1
0.0625	0.9375	AMP	XP_024753113.1
0.0625	0.9375	AMP	XP_024753126.1
0.0625	0.9375	AMP	XP_024753133.1
0.0625	0.9375	AMP	XP_024753174.1
0.0625	0.9375	AMP	XP_024753177.1
0.0625	0.9375	AMP	XP_024753266.1
0.0625	0.9375	AMP	XP_024753296.1
0.0625	0.9375	AMP	XP_024753304.1
0.0625	0.9375	AMP	XP_024753309.1
0.0625	0.9375	AMP	XP_024753318.1
0.0625	0.9375	AMP	XP_024753322.1
0.0625	0.9375	AMP	XP_024753408.1
0.0625	0.9375	AMP	XP_024753449.1
0.0625	0.9375	AMP	XP_024753466.1
0.0625	0.9375	AMP	XP_024753500.1
0.0625	0.9375	AMP	XP_024753502.1
0.0625	0.9375	AMP	XP_024753524.1
0.0625	0.9375	AMP	XP_024753526.1
0.0625	0.9375	AMP	XP_024753536.1
0.0625	0.9375	AMP	XP_024753610.1
0.0625	0.9375	AMP	XP_024753613.1
0.0625	0.9375	AMP	XP_024753643.1
0.0625	0.9375	AMP	XP_024753645.1
0.0625	0.9375	AMP	XP_024753646.1
0.0625	0.9375	AMP	XP_024753653.1
0.0625	0.9375	AMP	XP_024753689.1
0.0625	0.9375	AMP	XP_024753704.1
0.0625	0.9375	AMP	XP_024753714.1
0.0625	0.9375	AMP	XP_024753812.1
0.0625	0.9375	AMP	XP_024753836.1
0.0625	0.9375	AMP	XP_024753932.1
0.0625	0.9375	AMP	XP_024753936.1
0.0625	0.9375	AMP	XP_024753953.1
0.0625	0.9375	AMP	XP_024753998.1
0.0625	0.9375	AMP	XP_024754006.1
0.0625	0.9375	AMP	XP_024754048.1
0.0625	0.9375	AMP	XP_024754071.1
0.0625	0.9375	AMP	XP_024754089.1
0.0625	0.9375	AMP	XP_024754122.1
0.0625	0.9375	AMP	XP_024754137.1
0.0625	0.9375	AMP	XP_024754181.1
0.0625	0.9375	AMP	XP_024754244.1
0.0625	0.9375	AMP	XP_024754260.1
0.0625	0.9375	AMP	XP_024754291.1
0.0625	0.9375	AMP	XP_024754324.1
0.0625	0.9375	AMP	XP_024754327.1
0.06875	0.93125	AMP	XP_024744809.1
0.06875	0.93125	AMP	XP_024744815.1
0.06875	0.93125	AMP	XP_024745040.1
0.06875	0.93125	AMP	XP_024745107.1
0.06875	0.93125	AMP	XP_024745135.1
0.06875	0.93125	AMP	XP_024745161.1
0.06875	0.93125	AMP	XP_024745203.1
0.06875	0.93125	AMP	XP_024745291.1
0.06875	0.93125	AMP	XP_024745292.1
0.06875	0.93125	AMP	XP_024745349.1
0.06875	0.93125	AMP	XP_024745357.1
0.06875	0.93125	AMP	XP_024745396.1
0.06875	0.93125	AMP	XP_024745443.1
0.06875	0.93125	AMP	XP_024745449.1
0.06875	0.93125	AMP	XP_024745454.1
0.06875	0.93125	AMP	XP_024745468.1
0.06875	0.93125	AMP	XP_024745471.1
0.06875	0.93125	AMP	XP_024745518.1
0.06875	0.93125	AMP	XP_024745564.1
0.06875	0.93125	AMP	XP_024745584.1
0.06875	0.93125	AMP	XP_024745589.1
0.06875	0.93125	AMP	XP_024745639.1
0.06875	0.93125	AMP	XP_024745654.1
0.06875	0.93125	AMP	XP_024745827.1
0.06875	0.93125	AMP	XP_024745831.1
0.06875	0.93125	AMP	XP_024745834.1
0.06875	0.93125	AMP	XP_024745864.1
0.06875	0.93125	AMP	XP_024745891.1
0.06875	0.93125	AMP	XP_024745961.1
0.06875	0.93125	AMP	XP_024745966.1
0.06875	0.93125	AMP	XP_024745972.1
0.06875	0.93125	AMP	XP_024745999.1
0.06875	0.93125	AMP	XP_024746009.1
0.06875	0.93125	AMP	XP_024746011.1
0.06875	0.93125	AMP	XP_024746015.1
0.06875	0.93125	AMP	XP_024746022.1
0.06875	0.93125	AMP	XP_024746109.1
0.06875	0.93125	AMP	XP_024746138.1
0.06875	0.93125	AMP	XP_024746247.1
0.06875	0.93125	AMP	XP_024746324.1
0.06875	0.93125	AMP	XP_024746339.1
0.06875	0.93125	AMP	XP_024746342.1
0.06875	0.93125	AMP	XP_024746374.1
0.06875	0.93125	AMP	XP_024746403.1
0.06875	0.93125	AMP	XP_024746492.1
0.06875	0.93125	AMP	XP_024746498.1
0.06875	0.93125	AMP	XP_024746500.1
0.06875	0.93125	AMP	XP_024746544.1
0.06875	0.93125	AMP	XP_024746571.1
0.06875	0.93125	AMP	XP_024746594.1
0.06875	0.93125	AMP	XP_024746735.1
0.06875	0.93125	AMP	XP_024746736.1
0.06875	0.93125	AMP	XP_024746871.1
0.06875	0.93125	AMP	XP_024746875.1
0.06875	0.93125	AMP	XP_024746907.1
0.06875	0.93125	AMP	XP_024746947.1
0.06875	0.93125	AMP	XP_024746949.1
0.06875	0.93125	AMP	XP_024746950.1
0.06875	0.93125	AMP	XP_024746960.1
0.06875	0.93125	AMP	XP_024746991.1
0.06875	0.93125	AMP	XP_024747015.1
0.06875	0.93125	AMP	XP_024747037.1
0.06875	0.93125	AMP	XP_024747115.1
0.06875	0.93125	AMP	XP_024747129.1
0.06875	0.93125	AMP	XP_024747139.1
0.06875	0.93125	AMP	XP_024747157.1
0.06875	0.93125	AMP	XP_024747174.1
0.06875	0.93125	AMP	XP_024747186.1
0.06875	0.93125	AMP	XP_024747197.1
0.06875	0.93125	AMP	XP_024747220.1
0.06875	0.93125	AMP	XP_024747247.1
0.06875	0.93125	AMP	XP_024747252.1
0.06875	0.93125	AMP	XP_024747257.1
0.06875	0.93125	AMP	XP_024747371.1
0.06875	0.93125	AMP	XP_024747377.1
0.06875	0.93125	AMP	XP_024747403.1
0.06875	0.93125	AMP	XP_024747418.1
0.06875	0.93125	AMP	XP_024747440.1
0.06875	0.93125	AMP	XP_024747510.1
0.06875	0.93125	AMP	XP_024747599.1
0.06875	0.93125	AMP	XP_024747605.1
0.06875	0.93125	AMP	XP_024747621.1
0.06875	0.93125	AMP	XP_024747729.1
0.06875	0.93125	AMP	XP_024747819.1
0.06875	0.93125	AMP	XP_024747822.1
0.06875	0.93125	AMP	XP_024747823.1
0.06875	0.93125	AMP	XP_024747831.1
0.06875	0.93125	AMP	XP_024747887.1
0.06875	0.93125	AMP	XP_024747896.1
0.06875	0.93125	AMP	XP_024747909.1
0.06875	0.93125	AMP	XP_024747923.1
0.06875	0.93125	AMP	XP_024747930.1
0.06875	0.93125	AMP	XP_024747951.1
0.06875	0.93125	AMP	XP_024747979.1
0.06875	0.93125	AMP	XP_024748044.1
0.06875	0.93125	AMP	XP_024748104.1
0.06875	0.93125	AMP	XP_024748120.1
0.06875	0.93125	AMP	XP_024748138.1
0.06875	0.93125	AMP	XP_024748175.1
0.06875	0.93125	AMP	XP_024748264.1
0.06875	0.93125	AMP	XP_024748278.1
0.06875	0.93125	AMP	XP_024748304.1
0.06875	0.93125	AMP	XP_024748336.1
0.06875	0.93125	AMP	XP_024748350.1
0.06875	0.93125	AMP	XP_024748365.1
0.06875	0.93125	AMP	XP_024748367.1
0.06875	0.93125	AMP	XP_024748423.1
0.06875	0.93125	AMP	XP_024748436.1
0.06875	0.93125	AMP	XP_024748480.1
0.06875	0.93125	AMP	XP_024748576.1
0.06875	0.93125	AMP	XP_024748577.1
0.06875	0.93125	AMP	XP_024748591.1
0.06875	0.93125	AMP	XP_024748640.1
0.06875	0.93125	AMP	XP_024748646.1
0.06875	0.93125	AMP	XP_024748668.1
0.06875	0.93125	AMP	XP_024748669.1
0.06875	0.93125	AMP	XP_024748702.1
0.06875	0.93125	AMP	XP_024748719.1
0.06875	0.93125	AMP	XP_024748750.1
0.06875	0.93125	AMP	XP_024748775.1
0.06875	0.93125	AMP	XP_024748781.1
0.06875	0.93125	AMP	XP_024748802.1
0.06875	0.93125	AMP	XP_024748844.1
0.06875	0.93125	AMP	XP_024748845.1
0.06875	0.93125	AMP	XP_024748853.1
0.06875	0.93125	AMP	XP_024748932.1
0.06875	0.93125	AMP	XP_024748957.1
0.06875	0.93125	AMP	XP_024748964.1
0.06875	0.93125	AMP	XP_024749096.1
0.06875	0.93125	AMP	XP_024749208.1
0.06875	0.93125	AMP	XP_024749213.1
0.06875	0.93125	AMP	XP_024749231.1
0.06875	0.93125	AMP	XP_024749243.1
0.06875	0.93125	AMP	XP_024749266.1
0.06875	0.93125	AMP	XP_024749279.1
0.06875	0.93125	AMP	XP_024749284.1
0.06875	0.93125	AMP	XP_024749320.1
0.06875	0.93125	AMP	XP_024749343.1
0.06875	0.93125	AMP	XP_024749356.1
0.06875	0.93125	AMP	XP_024749357.1
0.06875	0.93125	AMP	XP_024749404.1
0.06875	0.93125	AMP	XP_024749420.1
0.06875	0.93125	AMP	XP_024749438.1
0.06875	0.93125	AMP	XP_024749487.1
0.06875	0.93125	AMP	XP_024749545.1
0.06875	0.93125	AMP	XP_024749568.1
0.06875	0.93125	AMP	XP_024749600.1
0.06875	0.93125	AMP	XP_024749621.1
0.06875	0.93125	AMP	XP_024749622.1
0.06875	0.93125	AMP	XP_024749678.1
0.06875	0.93125	AMP	XP_024749681.1
0.06875	0.93125	AMP	XP_024749757.1
0.06875	0.93125	AMP	XP_024749782.1
0.06875	0.93125	AMP	XP_024749793.1
0.06875	0.93125	AMP	XP_024749797.1
0.06875	0.93125	AMP	XP_024749803.1
0.06875	0.93125	AMP	XP_024749812.1
0.06875	0.93125	AMP	XP_024749850.1
0.06875	0.93125	AMP	XP_024749887.1
0.06875	0.93125	AMP	XP_024749917.1
0.06875	0.93125	AMP	XP_024749940.1
0.06875	0.93125	AMP	XP_024750029.1
0.06875	0.93125	AMP	XP_024750046.1
0.06875	0.93125	AMP	XP_024750104.1
0.06875	0.93125	AMP	XP_024750106.1
0.06875	0.93125	AMP	XP_024750156.1
0.06875	0.93125	AMP	XP_024750199.1
0.06875	0.93125	AMP	XP_024750211.1
0.06875	0.93125	AMP	XP_024750247.1
0.06875	0.93125	AMP	XP_024750256.1
0.06875	0.93125	AMP	XP_024750307.1
0.06875	0.93125	AMP	XP_024750333.1
0.06875	0.93125	AMP	XP_024750395.1
0.06875	0.93125	AMP	XP_024750400.1
0.06875	0.93125	AMP	XP_024750420.1
0.06875	0.93125	AMP	XP_024750439.1
0.06875	0.93125	AMP	XP_024750538.1
0.06875	0.93125	AMP	XP_024750611.1
0.06875	0.93125	AMP	XP_024750664.1
0.06875	0.93125	AMP	XP_024750744.1
0.06875	0.93125	AMP	XP_024750749.1
0.06875	0.93125	AMP	XP_024750781.1
0.06875	0.93125	AMP	XP_024750791.1
0.06875	0.93125	AMP	XP_024750812.1
0.06875	0.93125	AMP	XP_024750823.1
0.06875	0.93125	AMP	XP_024750835.1
0.06875	0.93125	AMP	XP_024750873.1
0.06875	0.93125	AMP	XP_024750879.1
0.06875	0.93125	AMP	XP_024750917.1
0.06875	0.93125	AMP	XP_024750925.1
0.06875	0.93125	AMP	XP_024751081.1
0.06875	0.93125	AMP	XP_024751137.1
0.06875	0.93125	AMP	XP_024751145.1
0.06875	0.93125	AMP	XP_024751158.1
0.06875	0.93125	AMP	XP_024751173.1
0.06875	0.93125	AMP	XP_024751192.1
0.06875	0.93125	AMP	XP_024751219.1
0.06875	0.93125	AMP	XP_024751234.1
0.06875	0.93125	AMP	XP_024751240.1
0.06875	0.93125	AMP	XP_024751260.1
0.06875	0.93125	AMP	XP_024751266.1
0.06875	0.93125	AMP	XP_024751317.1
0.06875	0.93125	AMP	XP_024751329.1
0.06875	0.93125	AMP	XP_024751331.1
0.06875	0.93125	AMP	XP_024751340.1
0.06875	0.93125	AMP	XP_024751436.1
0.06875	0.93125	AMP	XP_024751529.1
0.06875	0.93125	AMP	XP_024751538.1
0.06875	0.93125	AMP	XP_024751558.1
0.06875	0.93125	AMP	XP_024751564.1
0.06875	0.93125	AMP	XP_024751584.1
0.06875	0.93125	AMP	XP_024751593.1
0.06875	0.93125	AMP	XP_024751596.1
0.06875	0.93125	AMP	XP_024751641.1
0.06875	0.93125	AMP	XP_024751702.1
0.06875	0.93125	AMP	XP_024751708.1
0.06875	0.93125	AMP	XP_024751742.1
0.06875	0.93125	AMP	XP_024751750.1
0.06875	0.93125	AMP	XP_024751780.1
0.06875	0.93125	AMP	XP_024751801.1
0.06875	0.93125	AMP	XP_024751818.1
0.06875	0.93125	AMP	XP_024751851.1
0.06875	0.93125	AMP	XP_024751918.1
0.06875	0.93125	AMP	XP_024751940.1
0.06875	0.93125	AMP	XP_024751947.1
0.06875	0.93125	AMP	XP_024751953.1
0.06875	0.93125	AMP	XP_024751962.1
0.06875	0.93125	AMP	XP_024751978.1
0.06875	0.93125	AMP	XP_024752018.1
0.06875	0.93125	AMP	XP_024752057.1
0.06875	0.93125	AMP	XP_024752065.1
0.06875	0.93125	AMP	XP_024752067.1
0.06875	0.93125	AMP	XP_024752086.1
0.06875	0.93125	AMP	XP_024752114.1
0.06875	0.93125	AMP	XP_024752141.1
0.06875	0.93125	AMP	XP_024752152.1
0.06875	0.93125	AMP	XP_024752160.1
0.06875	0.93125	AMP	XP_024752187.1
0.06875	0.93125	AMP	XP_024752193.1
0.06875	0.93125	AMP	XP_024752203.1
0.06875	0.93125	AMP	XP_024752235.1
0.06875	0.93125	AMP	XP_024752244.1
0.06875	0.93125	AMP	XP_024752282.1
0.06875	0.93125	AMP	XP_024752288.1
0.06875	0.93125	AMP	XP_024752290.1
0.06875	0.93125	AMP	XP_024752293.1
0.06875	0.93125	AMP	XP_024752327.1
0.06875	0.93125	AMP	XP_024752375.1
0.06875	0.93125	AMP	XP_024752414.1
0.06875	0.93125	AMP	XP_024752423.1
0.06875	0.93125	AMP	XP_024752469.1
0.06875	0.93125	AMP	XP_024752539.1
0.06875	0.93125	AMP	XP_024752554.1
0.06875	0.93125	AMP	XP_024752556.1
0.06875	0.93125	AMP	XP_024752574.1
0.06875	0.93125	AMP	XP_024752601.1
0.06875	0.93125	AMP	XP_024752605.1
0.06875	0.93125	AMP	XP_024752633.1
0.06875	0.93125	AMP	XP_024752640.1
0.06875	0.93125	AMP	XP_024752670.1
0.06875	0.93125	AMP	XP_024752691.1
0.06875	0.93125	AMP	XP_024752724.1
0.06875	0.93125	AMP	XP_024752770.1
0.06875	0.93125	AMP	XP_024752774.1
0.06875	0.93125	AMP	XP_024752797.1
0.06875	0.93125	AMP	XP_024752808.1
0.06875	0.93125	AMP	XP_024752840.1
0.06875	0.93125	AMP	XP_024752841.1
0.06875	0.93125	AMP	XP_024752845.1
0.06875	0.93125	AMP	XP_024752873.1
0.06875	0.93125	AMP	XP_024752883.1
0.06875	0.93125	AMP	XP_024752893.1
0.06875	0.93125	AMP	XP_024752902.1
0.06875	0.93125	AMP	XP_024752927.1
0.06875	0.93125	AMP	XP_024752946.1
0.06875	0.93125	AMP	XP_024753000.1
0.06875	0.93125	AMP	XP_024753020.1
0.06875	0.93125	AMP	XP_024753046.1
0.06875	0.93125	AMP	XP_024753054.1
0.06875	0.93125	AMP	XP_024753058.1
0.06875	0.93125	AMP	XP_024753080.1
0.06875	0.93125	AMP	XP_024753118.1
0.06875	0.93125	AMP	XP_024753129.1
0.06875	0.93125	AMP	XP_024753208.1
0.06875	0.93125	AMP	XP_024753229.1
0.06875	0.93125	AMP	XP_024753230.1
0.06875	0.93125	AMP	XP_024753254.1
0.06875	0.93125	AMP	XP_024753284.1
0.06875	0.93125	AMP	XP_024753302.1
0.06875	0.93125	AMP	XP_024753328.1
0.06875	0.93125	AMP	XP_024753371.1
0.06875	0.93125	AMP	XP_024753378.1
0.06875	0.93125	AMP	XP_024753399.1
0.06875	0.93125	AMP	XP_024753421.1
0.06875	0.93125	AMP	XP_024753543.1
0.06875	0.93125	AMP	XP_024753565.1
0.06875	0.93125	AMP	XP_024753601.1
0.06875	0.93125	AMP	XP_024753618.1
0.06875	0.93125	AMP	XP_024753633.1
0.06875	0.93125	AMP	XP_024753642.1
0.06875	0.93125	AMP	XP_024753666.1
0.06875	0.93125	AMP	XP_024753749.1
0.06875	0.93125	AMP	XP_024753751.1
0.06875	0.93125	AMP	XP_024753760.1
0.06875	0.93125	AMP	XP_024753782.1
0.06875	0.93125	AMP	XP_024753801.1
0.06875	0.93125	AMP	XP_024753822.1
0.06875	0.93125	AMP	XP_024753887.1
0.06875	0.93125	AMP	XP_024753912.1
0.06875	0.93125	AMP	XP_024753938.1
0.06875	0.93125	AMP	XP_024753942.1
0.06875	0.93125	AMP	XP_024753955.1
0.06875	0.93125	AMP	XP_024753963.1
0.06875	0.93125	AMP	XP_024753967.1
0.06875	0.93125	AMP	XP_024753977.1
0.06875	0.93125	AMP	XP_024753985.1
0.06875	0.93125	AMP	XP_024754084.1
0.06875	0.93125	AMP	XP_024754091.1
0.06875	0.93125	AMP	XP_024754156.1
0.06875	0.93125	AMP	XP_024754199.1
0.06875	0.93125	AMP	XP_024754233.1
0.06875	0.93125	AMP	XP_024754236.1
0.06875	0.93125	AMP	XP_024754245.1
0.06875	0.93125	AMP	XP_024754248.1
0.06875	0.93125	AMP	XP_024754254.1
0.06875	0.93125	AMP	XP_024754257.1
0.075	0.925	AMP	XP_024744735.1
0.075	0.925	AMP	XP_024744784.1
0.075	0.925	AMP	XP_024744865.1
0.075	0.925	AMP	XP_024744959.1
0.075	0.925	AMP	XP_024744963.1
0.075	0.925	AMP	XP_024745042.1
0.075	0.925	AMP	XP_024745043.1
0.075	0.925	AMP	XP_024745055.1
0.075	0.925	AMP	XP_024745065.1
0.075	0.925	AMP	XP_024745090.1
0.075	0.925	AMP	XP_024745104.1
0.075	0.925	AMP	XP_024745111.1
0.075	0.925	AMP	XP_024745223.1
0.075	0.925	AMP	XP_024745231.1
0.075	0.925	AMP	XP_024745250.1
0.075	0.925	AMP	XP_024745251.1
0.075	0.925	AMP	XP_024745285.1
0.075	0.925	AMP	XP_024745299.1
0.075	0.925	AMP	XP_024745316.1
0.075	0.925	AMP	XP_024745368.1
0.075	0.925	AMP	XP_024745392.1
0.075	0.925	AMP	XP_024745410.1
0.075	0.925	AMP	XP_024745451.1
0.075	0.925	AMP	XP_024745509.1
0.075	0.925	AMP	XP_024745514.1
0.075	0.925	AMP	XP_024745587.1
0.075	0.925	AMP	XP_024745615.1
[truncated: 7,736 more rows]

## Sheet: gamsii
probability_nonAMP	probability_AMP	predicted	seq_id
0.00625	0.99375	AMP	XP_018658533.2
0.00625	0.99375	AMP	XP_018659659.1
0.00625	0.99375	AMP	XP_024404956.1
0.00625	0.99375	AMP	XP_024405661.1
0.0125	0.9875	AMP	XP_018656940.1
0.0125	0.9875	AMP	XP_018657229.1
0.0125	0.9875	AMP	XP_018657995.1
0.0125	0.9875	AMP	XP_018661521.1
0.0125	0.9875	AMP	XP_018662274.1
0.0125	0.9875	AMP	XP_018662435.1
0.0125	0.9875	AMP	XP_018662669.1
0.0125	0.9875	AMP	XP_018663923.1
0.0125	0.9875	AMP	XP_024404882.1
0.0125	0.9875	AMP	XP_024405547.1
0.0125	0.9875	AMP	XP_024405863.1
0.01875	0.98125	AMP	XP_018657895.2
0.01875	0.98125	AMP	XP_018659552.1
0.01875	0.98125	AMP	XP_018660369.1
0.01875	0.98125	AMP	XP_018660484.1
0.01875	0.98125	AMP	XP_018661802.1
0.01875	0.98125	AMP	XP_018662621.1
0.01875	0.98125	AMP	XP_018663389.2
0.01875	0.98125	AMP	XP_018663754.1
0.01875	0.98125	AMP	XP_018663873.1
0.01875	0.98125	AMP	XP_018664970.1
0.01875	0.98125	AMP	XP_018665021.1
0.01875	0.98125	AMP	XP_018666610.1
0.01875	0.98125	AMP	XP_024404280.1
0.01875	0.98125	AMP	XP_024404817.1
0.01875	0.98125	AMP	XP_024405302.1
0.01875	0.98125	AMP	XP_024405345.1
0.01875	0.98125	AMP	XP_024405346.1
0.01875	0.98125	AMP	XP_024405431.1
0.01875	0.98125	AMP	XP_024406142.1
0.01875	0.98125	AMP	XP_024406246.1
0.01875	0.98125	AMP	XP_024406544.1
0.025	0.975	AMP	XP_018655826.1
0.025	0.975	AMP	XP_018655997.1
0.025	0.975	AMP	XP_018656009.1
0.025	0.975	AMP	XP_018656177.1
0.025	0.975	AMP	XP_018656240.1
0.025	0.975	AMP	XP_018657223.1
0.025	0.975	AMP	XP_018657439.1
0.025	0.975	AMP	XP_018657666.1
0.025	0.975	AMP	XP_018657848.1
0.025	0.975	AMP	XP_018658270.2
0.025	0.975	AMP	XP_018658883.1
0.025	0.975	AMP	XP_018658889.1
0.025	0.975	AMP	XP_018659046.1
0.025	0.975	AMP	XP_018659278.1
0.025	0.975	AMP	XP_018659289.2
0.025	0.975	AMP	XP_018659497.1
0.025	0.975	AMP	XP_018659563.1
0.025	0.975	AMP	XP_018659867.1
0.025	0.975	AMP	XP_018659982.1
0.025	0.975	AMP	XP_018660094.1
0.025	0.975	AMP	XP_018660288.1
0.025	0.975	AMP	XP_018660499.1
0.025	0.975	AMP	XP_018660550.1
0.025	0.975	AMP	XP_018660926.1
0.025	0.975	AMP	XP_018661461.1
0.025	0.975	AMP	XP_018661489.1
0.025	0.975	AMP	XP_018661526.1
0.025	0.975	AMP	XP_018661705.2
0.025	0.975	AMP	XP_018661953.1
0.025	0.975	AMP	XP_018662122.1
0.025	0.975	AMP	XP_018662535.2
0.025	0.975	AMP	XP_018662561.2
0.025	0.975	AMP	XP_018662686.1
0.025	0.975	AMP	XP_018662841.1
0.025	0.975	AMP	XP_018662920.2
0.025	0.975	AMP	XP_018662926.1
0.025	0.975	AMP	XP_018663168.1
0.025	0.975	AMP	XP_018663337.1
0.025	0.975	AMP	XP_018663353.1
0.025	0.975	AMP	XP_018663402.1
0.025	0.975	AMP	XP_018663749.1
0.025	0.975	AMP	XP_018664110.1
0.025	0.975	AMP	XP_018664164.1
0.025	0.975	AMP	XP_018664274.1
0.025	0.975	AMP	XP_018664319.1
0.025	0.975	AMP	XP_018664415.1
0.025	0.975	AMP	XP_018664676.1
0.025	0.975	AMP	XP_018664962.1
0.025	0.975	AMP	XP_018665029.1
0.025	0.975	AMP	XP_018665118.1
0.025	0.975	AMP	XP_018665238.1
0.025	0.975	AMP	XP_018665498.1
0.025	0.975	AMP	XP_018665603.1
0.025	0.975	AMP	XP_018665793.1
0.025	0.975	AMP	XP_018665819.2
0.025	0.975	AMP	XP_018666150.1
0.025	0.975	AMP	XP_018666356.1
0.025	0.975	AMP	XP_018666380.1
0.025	0.975	AMP	XP_018666459.1
0.025	0.975	AMP	XP_024404387.1
0.025	0.975	AMP	XP_024404552.1
0.025	0.975	AMP	XP_024404628.1
0.025	0.975	AMP	XP_024404712.1
0.025	0.975	AMP	XP_024405235.1
0.025	0.975	AMP	XP_024405384.1
0.025	0.975	AMP	XP_024405749.1
0.025	0.975	AMP	XP_024405930.1
0.025	0.975	AMP	XP_024406262.1
0.025	0.975	AMP	XP_024406293.1
0.025	0.975	AMP	XP_024406417.1
0.025	0.975	AMP	XP_024406534.1
0.025	0.975	AMP	XP_024406564.1
0.025	0.975	AMP	XP_024406635.1
0.025	0.975	AMP	XP_024406711.1
0.03125	0.96875	AMP	XP_018655766.1
0.03125	0.96875	AMP	XP_018655823.1
0.03125	0.96875	AMP	XP_018656106.1
0.03125	0.96875	AMP	XP_018656166.1
0.03125	0.96875	AMP	XP_018656444.1
0.03125	0.96875	AMP	XP_018656627.1
0.03125	0.96875	AMP	XP_018656687.1
0.03125	0.96875	AMP	XP_018656817.1
0.03125	0.96875	AMP	XP_018656830.2
0.03125	0.96875	AMP	XP_018656832.1
0.03125	0.96875	AMP	XP_018656906.1
0.03125	0.96875	AMP	XP_018656908.1
0.03125	0.96875	AMP	XP_018656931.1
0.03125	0.96875	AMP	XP_018656998.1
0.03125	0.96875	AMP	XP_018657100.1
0.03125	0.96875	AMP	XP_018657230.1
0.03125	0.96875	AMP	XP_018657405.1
0.03125	0.96875	AMP	XP_018657433.1
0.03125	0.96875	AMP	XP_018657506.2
0.03125	0.96875	AMP	XP_018657566.1
0.03125	0.96875	AMP	XP_018657629.1
0.03125	0.96875	AMP	XP_018657718.1
0.03125	0.96875	AMP	XP_018657854.2
0.03125	0.96875	AMP	XP_018658141.2
0.03125	0.96875	AMP	XP_018658195.1
0.03125	0.96875	AMP	XP_018658267.1
0.03125	0.96875	AMP	XP_018658366.1
0.03125	0.96875	AMP	XP_018658459.1
0.03125	0.96875	AMP	XP_018658750.1
0.03125	0.96875	AMP	XP_018658934.1
0.03125	0.96875	AMP	XP_018659153.2
0.03125	0.96875	AMP	XP_018659217.1
0.03125	0.96875	AMP	XP_018659225.1
0.03125	0.96875	AMP	XP_018659250.1
0.03125	0.96875	AMP	XP_018659392.1
0.03125	0.96875	AMP	XP_018659401.1
0.03125	0.96875	AMP	XP_018659550.1
0.03125	0.96875	AMP	XP_018659688.1
0.03125	0.96875	AMP	XP_018659711.2
0.03125	0.96875	AMP	XP_018659849.1
0.03125	0.96875	AMP	XP_018659971.1
0.03125	0.96875	AMP	XP_018660079.2
0.03125	0.96875	AMP	XP_018660091.2
0.03125	0.96875	AMP	XP_018660105.1
0.03125	0.96875	AMP	XP_018660217.1
0.03125	0.96875	AMP	XP_018660318.1
0.03125	0.96875	AMP	XP_018660358.2
0.03125	0.96875	AMP	XP_018660462.1
0.03125	0.96875	AMP	XP_018660516.1
0.03125	0.96875	AMP	XP_018660851.1
0.03125	0.96875	AMP	XP_018660855.2
0.03125	0.96875	AMP	XP_018660883.1
0.03125	0.96875	AMP	XP_018660892.1
0.03125	0.96875	AMP	XP_018661165.1
0.03125	0.96875	AMP	XP_018661477.2
0.03125	0.96875	AMP	XP_018661505.1
0.03125	0.96875	AMP	XP_018661561.1
0.03125	0.96875	AMP	XP_018661581.1
0.03125	0.96875	AMP	XP_018661643.1
0.03125	0.96875	AMP	XP_018661691.1
0.03125	0.96875	AMP	XP_018661696.1
0.03125	0.96875	AMP	XP_018661697.1
0.03125	0.96875	AMP	XP_018661925.1
0.03125	0.96875	AMP	XP_018662103.1
0.03125	0.96875	AMP	XP_018662254.2
0.03125	0.96875	AMP	XP_018662564.1
0.03125	0.96875	AMP	XP_018662678.1
0.03125	0.96875	AMP	XP_018662693.1
0.03125	0.96875	AMP	XP_018662773.1
0.03125	0.96875	AMP	XP_018662808.2
0.03125	0.96875	AMP	XP_018662966.1
0.03125	0.96875	AMP	XP_018662998.1
0.03125	0.96875	AMP	XP_018663211.1
0.03125	0.96875	AMP	XP_018663371.1
0.03125	0.96875	AMP	XP_018663496.1
0.03125	0.96875	AMP	XP_018663498.2
0.03125	0.96875	AMP	XP_018663530.1
0.03125	0.96875	AMP	XP_018663600.1
0.03125	0.96875	AMP	XP_018663645.1
0.03125	0.96875	AMP	XP_018663646.1
0.03125	0.96875	AMP	XP_018663695.1
0.03125	0.96875	AMP	XP_018663790.1
0.03125	0.96875	AMP	XP_018663863.1
0.03125	0.96875	AMP	XP_018663878.1
0.03125	0.96875	AMP	XP_018663889.1
0.03125	0.96875	AMP	XP_018663904.2
0.03125	0.96875	AMP	XP_018664041.1
0.03125	0.96875	AMP	XP_018664072.1
0.03125	0.96875	AMP	XP_018664077.2
0.03125	0.96875	AMP	XP_018664098.1
0.03125	0.96875	AMP	XP_018664249.2
0.03125	0.96875	AMP	XP_018664440.1
0.03125	0.96875	AMP	XP_018664597.1
0.03125	0.96875	AMP	XP_018664794.1
0.03125	0.96875	AMP	XP_018664848.1
0.03125	0.96875	AMP	XP_018665528.2
0.03125	0.96875	AMP	XP_018665787.1
0.03125	0.96875	AMP	XP_018665817.1
0.03125	0.96875	AMP	XP_018665854.1
0.03125	0.96875	AMP	XP_018665934.1
0.03125	0.96875	AMP	XP_018666025.2
0.03125	0.96875	AMP	XP_018666098.1
0.03125	0.96875	AMP	XP_018666338.1
0.03125	0.96875	AMP	XP_018666436.2
0.03125	0.96875	AMP	XP_024404339.1
0.03125	0.96875	AMP	XP_024404482.1
0.03125	0.96875	AMP	XP_024404527.1
0.03125	0.96875	AMP	XP_024404618.1
0.03125	0.96875	AMP	XP_024404637.1
0.03125	0.96875	AMP	XP_024404664.1
0.03125	0.96875	AMP	XP_024404722.1
0.03125	0.96875	AMP	XP_024404949.1
0.03125	0.96875	AMP	XP_024405061.1
0.03125	0.96875	AMP	XP_024405140.1
0.03125	0.96875	AMP	XP_024405165.1
0.03125	0.96875	AMP	XP_024405233.1
0.03125	0.96875	AMP	XP_024405287.1
0.03125	0.96875	AMP	XP_024405297.1
0.03125	0.96875	AMP	XP_024405316.1
0.03125	0.96875	AMP	XP_024405492.1
0.03125	0.96875	AMP	XP_024405624.1
0.03125	0.96875	AMP	XP_024405663.1
0.03125	0.96875	AMP	XP_024405701.1
0.03125	0.96875	AMP	XP_024405723.1
0.03125	0.96875	AMP	XP_024405775.1
0.03125	0.96875	AMP	XP_024405812.1
0.03125	0.96875	AMP	XP_024405832.1
0.03125	0.96875	AMP	XP_024405885.1
0.03125	0.96875	AMP	XP_024405974.1
0.03125	0.96875	AMP	XP_024406034.1
0.03125	0.96875	AMP	XP_024406086.1
0.03125	0.96875	AMP	XP_024406093.1
0.03125	0.96875	AMP	XP_024406119.1
0.03125	0.96875	AMP	XP_024406159.1
0.03125	0.96875	AMP	XP_024406207.1
0.03125	0.96875	AMP	XP_024406210.1
0.03125	0.96875	AMP	XP_024406298.1
0.03125	0.96875	AMP	XP_024406392.1
0.03125	0.96875	AMP	XP_024406411.1
0.03125	0.96875	AMP	XP_024406500.1
0.03125	0.96875	AMP	XP_024406549.1
0.03125	0.96875	AMP	XP_024406551.1
0.03125	0.96875	AMP	XP_024406560.1
0.03125	0.96875	AMP	XP_024406784.1
0.0375	0.9625	AMP	XP_018655745.1
0.0375	0.9625	AMP	XP_018655791.1
0.0375	0.9625	AMP	XP_018655863.1
0.0375	0.9625	AMP	XP_018655876.1
0.0375	0.9625	AMP	XP_018655940.1
0.0375	0.9625	AMP	XP_018655995.1
0.0375	0.9625	AMP	XP_018656079.1
0.0375	0.9625	AMP	XP_018656137.1
0.0375	0.9625	AMP	XP_018656187.1
0.0375	0.9625	AMP	XP_018656212.2
0.0375	0.9625	AMP	XP_018656410.1
0.0375	0.9625	AMP	XP_018656512.1
0.0375	0.9625	AMP	XP_018656513.1
0.0375	0.9625	AMP	XP_018656563.1
0.0375	0.9625	AMP	XP_018656588.2
0.0375	0.9625	AMP	XP_018656648.1
0.0375	0.9625	AMP	XP_018656673.1
0.0375	0.9625	AMP	XP_018656697.1
0.0375	0.9625	AMP	XP_018656700.1
0.0375	0.9625	AMP	XP_018656749.1
0.0375	0.9625	AMP	XP_018656762.1
0.0375	0.9625	AMP	XP_018656844.1
0.0375	0.9625	AMP	XP_018656845.1
0.0375	0.9625	AMP	XP_018657195.1
0.0375	0.9625	AMP	XP_018657207.1
0.0375	0.9625	AMP	XP_018657257.2
0.0375	0.9625	AMP	XP_018657288.1
0.0375	0.9625	AMP	XP_018657306.1
0.0375	0.9625	AMP	XP_018657376.1
0.0375	0.9625	AMP	XP_018657381.1
0.0375	0.9625	AMP	XP_018657392.1
0.0375	0.9625	AMP	XP_018657421.1
0.0375	0.9625	AMP	XP_018657505.2
0.0375	0.9625	AMP	XP_018657522.2
0.0375	0.9625	AMP	XP_018657553.2
0.0375	0.9625	AMP	XP_018657580.1
0.0375	0.9625	AMP	XP_018657626.2
0.0375	0.9625	AMP	XP_018657640.1
0.0375	0.9625	AMP	XP_018657687.1
0.0375	0.9625	AMP	XP_018657709.1
0.0375	0.9625	AMP	XP_018657813.1
0.0375	0.9625	AMP	XP_018657906.1
0.0375	0.9625	AMP	XP_018657910.1
0.0375	0.9625	AMP	XP_018657991.1
0.0375	0.9625	AMP	XP_018658053.2
0.0375	0.9625	AMP	XP_018658061.2
0.0375	0.9625	AMP	XP_018658084.1
0.0375	0.9625	AMP	XP_018658125.1
0.0375	0.9625	AMP	XP_018658165.1
0.0375	0.9625	AMP	XP_018658174.1
0.0375	0.9625	AMP	XP_018658372.1
0.0375	0.9625	AMP	XP_018658412.2
0.0375	0.9625	AMP	XP_018658424.1
0.0375	0.9625	AMP	XP_018658483.1
0.0375	0.9625	AMP	XP_018658531.1
0.0375	0.9625	AMP	XP_018658656.1
0.0375	0.9625	AMP	XP_018658685.1
0.0375	0.9625	AMP	XP_018658735.1
0.0375	0.9625	AMP	XP_018658743.1
0.0375	0.9625	AMP	XP_018658840.1
0.0375	0.9625	AMP	XP_018658864.1
0.0375	0.9625	AMP	XP_018658937.1
0.0375	0.9625	AMP	XP_018659074.1
0.0375	0.9625	AMP	XP_018659154.1
0.0375	0.9625	AMP	XP_018659242.1
0.0375	0.9625	AMP	XP_018659293.1
0.0375	0.9625	AMP	XP_018659308.1
0.0375	0.9625	AMP	XP_018659388.2
0.0375	0.9625	AMP	XP_018659461.1
0.0375	0.9625	AMP	XP_018659511.1
0.0375	0.9625	AMP	XP_018659524.1
0.0375	0.9625	AMP	XP_018659561.1
0.0375	0.9625	AMP	XP_018659568.1
0.0375	0.9625	AMP	XP_018659663.1
0.0375	0.9625	AMP	XP_018659727.1
0.0375	0.9625	AMP	XP_018659815.1
0.0375	0.9625	AMP	XP_018659953.1
0.0375	0.9625	AMP	XP_018660024.1
0.0375	0.9625	AMP	XP_018660033.1
0.0375	0.9625	AMP	XP_018660055.1
0.0375	0.9625	AMP	XP_018660060.2
0.0375	0.9625	AMP	XP_018660083.1
0.0375	0.9625	AMP	XP_018660280.1
0.0375	0.9625	AMP	XP_018660312.1
0.0375	0.9625	AMP	XP_018660337.1
0.0375	0.9625	AMP	XP_018660461.1
0.0375	0.9625	AMP	XP_018660524.1
0.0375	0.9625	AMP	XP_018660629.1
0.0375	0.9625	AMP	XP_018660760.1
0.0375	0.9625	AMP	XP_018660796.1
0.0375	0.9625	AMP	XP_018660818.1
0.0375	0.9625	AMP	XP_018660834.1
0.0375	0.9625	AMP	XP_018660875.1
0.0375	0.9625	AMP	XP_018660952.1
0.0375	0.9625	AMP	XP_018661014.1
0.0375	0.9625	AMP	XP_018661097.1
0.0375	0.9625	AMP	XP_018661174.1
0.0375	0.9625	AMP	XP_018661175.1
0.0375	0.9625	AMP	XP_018661258.1
0.0375	0.9625	AMP	XP_018661261.1
0.0375	0.9625	AMP	XP_018661401.1
0.0375	0.9625	AMP	XP_018661403.1
0.0375	0.9625	AMP	XP_018661594.1
0.0375	0.9625	AMP	XP_018661701.1
0.0375	0.9625	AMP	XP_018661769.2
0.0375	0.9625	AMP	XP_018661864.1
0.0375	0.9625	AMP	XP_018661906.1
0.0375	0.9625	AMP	XP_018661935.1
0.0375	0.9625	AMP	XP_018661963.1
0.0375	0.9625	AMP	XP_018662016.1
0.0375	0.9625	AMP	XP_018662022.1
0.0375	0.9625	AMP	XP_018662023.1
0.0375	0.9625	AMP	XP_018662240.1
0.0375	0.9625	AMP	XP_018662243.1
0.0375	0.9625	AMP	XP_018662248.2
0.0375	0.9625	AMP	XP_018662339.1
0.0375	0.9625	AMP	XP_018662373.1
0.0375	0.9625	AMP	XP_018662470.1
0.0375	0.9625	AMP	XP_018662495.1
0.0375	0.9625	AMP	XP_018662510.1
0.0375	0.9625	AMP	XP_018662670.1
0.0375	0.9625	AMP	XP_018662709.1
0.0375	0.9625	AMP	XP_018662844.1
0.0375	0.9625	AMP	XP_018662918.1
0.0375	0.9625	AMP	XP_018662933.1
0.0375	0.9625	AMP	XP_018663002.1
0.0375	0.9625	AMP	XP_018663021.1
0.0375	0.9625	AMP	XP_018663099.2
0.0375	0.9625	AMP	XP_018663108.2
0.0375	0.9625	AMP	XP_018663112.2
0.0375	0.9625	AMP	XP_018663122.1
0.0375	0.9625	AMP	XP_018663170.1
0.0375	0.9625	AMP	XP_018663330.1
0.0375	0.9625	AMP	XP_018663364.1
0.0375	0.9625	AMP	XP_018663475.1
0.0375	0.9625	AMP	XP_018663658.2
0.0375	0.9625	AMP	XP_018663678.1
0.0375	0.9625	AMP	XP_018663885.1
0.0375	0.9625	AMP	XP_018663894.1
0.0375	0.9625	AMP	XP_018663953.1
0.0375	0.9625	AMP	XP_018664049.1
0.0375	0.9625	AMP	XP_018664069.1
0.0375	0.9625	AMP	XP_018664143.1
0.0375	0.9625	AMP	XP_018664176.1
0.0375	0.9625	AMP	XP_018664212.1
0.0375	0.9625	AMP	XP_018664311.1
0.0375	0.9625	AMP	XP_018664449.1
0.0375	0.9625	AMP	XP_018664567.1
0.0375	0.9625	AMP	XP_018664882.2
0.0375	0.9625	AMP	XP_018664889.1
0.0375	0.9625	AMP	XP_018664985.1
0.0375	0.9625	AMP	XP_018664987.1
0.0375	0.9625	AMP	XP_018665093.1
0.0375	0.9625	AMP	XP_018665137.1
0.0375	0.9625	AMP	XP_018665256.1
0.0375	0.9625	AMP	XP_018665268.1
0.0375	0.9625	AMP	XP_018665295.1
0.0375	0.9625	AMP	XP_018665304.1
0.0375	0.9625	AMP	XP_018665316.1
0.0375	0.9625	AMP	XP_018665347.2
0.0375	0.9625	AMP	XP_018665403.1
0.0375	0.9625	AMP	XP_018665460.1
0.0375	0.9625	AMP	XP_018665480.1
0.0375	0.9625	AMP	XP_018665536.1
0.0375	0.9625	AMP	XP_018665560.1
0.0375	0.9625	AMP	XP_018665677.2
0.0375	0.9625	AMP	XP_018665732.1
0.0375	0.9625	AMP	XP_018665795.1
0.0375	0.9625	AMP	XP_018665804.1
0.0375	0.9625	AMP	XP_018665836.1
0.0375	0.9625	AMP	XP_018665942.2
0.0375	0.9625	AMP	XP_018665981.1
0.0375	0.9625	AMP	XP_018666008.1
0.0375	0.9625	AMP	XP_018666009.1
0.0375	0.9625	AMP	XP_018666012.1
0.0375	0.9625	AMP	XP_018666100.1
0.0375	0.9625	AMP	XP_018666106.1
0.0375	0.9625	AMP	XP_018666168.1
0.0375	0.9625	AMP	XP_018666364.1
0.0375	0.9625	AMP	XP_018666513.1
0.0375	0.9625	AMP	XP_018666558.1
0.0375	0.9625	AMP	XP_018666561.1
0.0375	0.9625	AMP	XP_018666582.1
0.0375	0.9625	AMP	XP_018666591.1
0.0375	0.9625	AMP	XP_018666624.1
0.0375	0.9625	AMP	XP_024404259.1
0.0375	0.9625	AMP	XP_024404288.1
0.0375	0.9625	AMP	XP_024404459.1
0.0375	0.9625	AMP	XP_024404467.1
0.0375	0.9625	AMP	XP_024404491.1
0.0375	0.9625	AMP	XP_024404659.1
0.0375	0.9625	AMP	XP_024404740.1
0.0375	0.9625	AMP	XP_024404852.1
0.0375	0.9625	AMP	XP_024404863.1
0.0375	0.9625	AMP	XP_024404907.1
0.0375	0.9625	AMP	XP_024404917.1
0.0375	0.9625	AMP	XP_024405015.1
0.0375	0.9625	AMP	XP_024405021.1
0.0375	0.9625	AMP	XP_024405027.1
0.0375	0.9625	AMP	XP_024405059.1
0.0375	0.9625	AMP	XP_024405086.1
0.0375	0.9625	AMP	XP_024405221.1
0.0375	0.9625	AMP	XP_024405271.1
0.0375	0.9625	AMP	XP_024405280.1
0.0375	0.9625	AMP	XP_024405312.1
0.0375	0.9625	AMP	XP_024405367.1
0.0375	0.9625	AMP	XP_024405402.1
0.0375	0.9625	AMP	XP_024405404.1
0.0375	0.9625	AMP	XP_024405444.1
0.0375	0.9625	AMP	XP_024405463.1
0.0375	0.9625	AMP	XP_024405557.1
0.0375	0.9625	AMP	XP_024405672.1
0.0375	0.9625	AMP	XP_024405683.1
0.0375	0.9625	AMP	XP_024405744.1
0.0375	0.9625	AMP	XP_024405762.1
0.0375	0.9625	AMP	XP_024405787.1
0.0375	0.9625	AMP	XP_024405904.1
0.0375	0.9625	AMP	XP_024405907.1
0.0375	0.9625	AMP	XP_024405960.1
0.0375	0.9625	AMP	XP_024405965.1
0.0375	0.9625	AMP	XP_024406107.1
0.0375	0.9625	AMP	XP_024406116.1
0.0375	0.9625	AMP	XP_024406192.1
0.0375	0.9625	AMP	XP_024406242.1
0.0375	0.9625	AMP	XP_024406252.1
0.0375	0.9625	AMP	XP_024406326.1
0.0375	0.9625	AMP	XP_024406356.1
0.0375	0.9625	AMP	XP_024406421.1
0.0375	0.9625	AMP	XP_024406447.1
0.0375	0.9625	AMP	XP_024406484.1
0.0375	0.9625	AMP	XP_024406491.1
0.0375	0.9625	AMP	XP_024406570.1
0.0375	0.9625	AMP	XP_024406579.1
0.0375	0.9625	AMP	XP_024406675.1
0.0375	0.9625	AMP	XP_024406725.1
0.0375	0.9625	AMP	XP_024406743.1
0.0375	0.9625	AMP	XP_024406776.1
0.0395833	0.960417	AMP	XP_018657164.1
0.04375	0.95625	AMP	XP_018655709.2
0.04375	0.95625	AMP	XP_018655805.2
0.04375	0.95625	AMP	XP_018655819.1
0.04375	0.95625	AMP	XP_018655828.1
0.04375	0.95625	AMP	XP_018655862.1
0.04375	0.95625	AMP	XP_018655907.1
0.04375	0.95625	AMP	XP_018656035.1
0.04375	0.95625	AMP	XP_018656071.2
0.04375	0.95625	AMP	XP_018656076.1
0.04375	0.95625	AMP	XP_018656082.1
0.04375	0.95625	AMP	XP_018656186.1
0.04375	0.95625	AMP	XP_018656198.1
0.04375	0.95625	AMP	XP_018656213.1
0.04375	0.95625	AMP	XP_018656217.1
0.04375	0.95625	AMP	XP_018656310.1
0.04375	0.95625	AMP	XP_018656357.1
0.04375	0.95625	AMP	XP_018656398.1
0.04375	0.95625	AMP	XP_018656416.1
0.04375	0.95625	AMP	XP_018656465.1
0.04375	0.95625	AMP	XP_018656467.1
0.04375	0.95625	AMP	XP_018656542.1
0.04375	0.95625	AMP	XP_018656554.1
0.04375	0.95625	AMP	XP_018656602.2
0.04375	0.95625	AMP	XP_018656690.1
0.04375	0.95625	AMP	XP_018656751.1
0.04375	0.95625	AMP	XP_018656764.1
0.04375	0.95625	AMP	XP_018656815.1
0.04375	0.95625	AMP	XP_018656913.2
0.04375	0.95625	AMP	XP_018656921.1
0.04375	0.95625	AMP	XP_018656926.1
0.04375	0.95625	AMP	XP_018656992.1
0.04375	0.95625	AMP	XP_018657117.1
0.04375	0.95625	AMP	XP_018657122.2
0.04375	0.95625	AMP	XP_018657139.1
0.04375	0.95625	AMP	XP_018657236.1
0.04375	0.95625	AMP	XP_018657238.2
0.04375	0.95625	AMP	XP_018657304.1
0.04375	0.95625	AMP	XP_018657305.1
0.04375	0.95625	AMP	XP_018657348.1
0.04375	0.95625	AMP	XP_018657373.1
0.04375	0.95625	AMP	XP_018657390.1
0.04375	0.95625	AMP	XP_018657395.1
0.04375	0.95625	AMP	XP_018657440.1
0.04375	0.95625	AMP	XP_018657486.2
0.04375	0.95625	AMP	XP_018657488.2
0.04375	0.95625	AMP	XP_018657494.2
0.04375	0.95625	AMP	XP_018657575.1
0.04375	0.95625	AMP	XP_018657679.2
0.04375	0.95625	AMP	XP_018657688.1
0.04375	0.95625	AMP	XP_018657866.1
0.04375	0.95625	AMP	XP_018657979.1
0.04375	0.95625	AMP	XP_018657994.1
0.04375	0.95625	AMP	XP_018658029.2
0.04375	0.95625	AMP	XP_018658111.1
0.04375	0.95625	AMP	XP_018658154.1
0.04375	0.95625	AMP	XP_018658250.1
0.04375	0.95625	AMP	XP_018658258.1
0.04375	0.95625	AMP	XP_018658311.1
0.04375	0.95625	AMP	XP_018658324.1
0.04375	0.95625	AMP	XP_018658326.1
0.04375	0.95625	AMP	XP_018658360.1
0.04375	0.95625	AMP	XP_018658364.1
0.04375	0.95625	AMP	XP_018658389.1
0.04375	0.95625	AMP	XP_018658431.1
0.04375	0.95625	AMP	XP_018658449.1
0.04375	0.95625	AMP	XP_018658602.1
0.04375	0.95625	AMP	XP_018658719.1
0.04375	0.95625	AMP	XP_018658787.1
0.04375	0.95625	AMP	XP_018658860.1
0.04375	0.95625	AMP	XP_018658880.2
0.04375	0.95625	AMP	XP_018659003.1
0.04375	0.95625	AMP	XP_018659008.2
0.04375	0.95625	AMP	XP_018659032.1
0.04375	0.95625	AMP	XP_018659053.2
0.04375	0.95625	AMP	XP_018659101.2
0.04375	0.95625	AMP	XP_018659104.1
0.04375	0.95625	AMP	XP_018659290.1
0.04375	0.95625	AMP	XP_018659330.2
0.04375	0.95625	AMP	XP_018659364.1
0.04375	0.95625	AMP	XP_018659378.1
0.04375	0.95625	AMP	XP_018659428.2
0.04375	0.95625	AMP	XP_018659540.1
0.04375	0.95625	AMP	XP_018659642.2
0.04375	0.95625	AMP	XP_018659785.2
0.04375	0.95625	AMP	XP_018659799.1
0.04375	0.95625	AMP	XP_018659841.1
0.04375	0.95625	AMP	XP_018659858.1
0.04375	0.95625	AMP	XP_018659940.1
0.04375	0.95625	AMP	XP_018659978.1
0.04375	0.95625	AMP	XP_018659990.2
0.04375	0.95625	AMP	XP_018660008.1
0.04375	0.95625	AMP	XP_018660122.1
0.04375	0.95625	AMP	XP_018660139.1
0.04375	0.95625	AMP	XP_018660221.1
0.04375	0.95625	AMP	XP_018660246.1
0.04375	0.95625	AMP	XP_018660256.1
0.04375	0.95625	AMP	XP_018660281.2
0.04375	0.95625	AMP	XP_018660327.2
0.04375	0.95625	AMP	XP_018660414.1
0.04375	0.95625	AMP	XP_018660471.1
0.04375	0.95625	AMP	XP_018660617.2
0.04375	0.95625	AMP	XP_018660648.1
0.04375	0.95625	AMP	XP_018660769.1
0.04375	0.95625	AMP	XP_018660803.1
0.04375	0.95625	AMP	XP_018660864.1
0.04375	0.95625	AMP	XP_018660895.1
0.04375	0.95625	AMP	XP_018660912.1
0.04375	0.95625	AMP	XP_018660931.1
0.04375	0.95625	AMP	XP_018660964.1
0.04375	0.95625	AMP	XP_018661080.2
0.04375	0.95625	AMP	XP_018661240.1
0.04375	0.95625	AMP	XP_018661313.2
0.04375	0.95625	AMP	XP_018661366.1
0.04375	0.95625	AMP	XP_018661449.1
0.04375	0.95625	AMP	XP_018661606.1
0.04375	0.95625	AMP	XP_018661616.1
0.04375	0.95625	AMP	XP_018661632.1
0.04375	0.95625	AMP	XP_018661658.1
0.04375	0.95625	AMP	XP_018661712.1
0.04375	0.95625	AMP	XP_018661713.2
0.04375	0.95625	AMP	XP_018661737.1
0.04375	0.95625	AMP	XP_018661825.1
0.04375	0.95625	AMP	XP_018661828.1
0.04375	0.95625	AMP	XP_018661860.1
0.04375	0.95625	AMP	XP_018661951.1
0.04375	0.95625	AMP	XP_018661997.1
0.04375	0.95625	AMP	XP_018662001.2
0.04375	0.95625	AMP	XP_018662073.1
0.04375	0.95625	AMP	XP_018662111.1
0.04375	0.95625	AMP	XP_018662166.1
0.04375	0.95625	AMP	XP_018662227.1
0.04375	0.95625	AMP	XP_018662276.2
0.04375	0.95625	AMP	XP_018662344.1
0.04375	0.95625	AMP	XP_018662465.1
0.04375	0.95625	AMP	XP_018662504.1
0.04375	0.95625	AMP	XP_018662556.1
0.04375	0.95625	AMP	XP_018662613.1
0.04375	0.95625	AMP	XP_018662673.1
0.04375	0.95625	AMP	XP_018662691.2
0.04375	0.95625	AMP	XP_018662713.1
0.04375	0.95625	AMP	XP_018662830.2
0.04375	0.95625	AMP	XP_018662880.1
0.04375	0.95625	AMP	XP_018662882.1
0.04375	0.95625	AMP	XP_018662951.1
0.04375	0.95625	AMP	XP_018663085.1
0.04375	0.95625	AMP	XP_018663134.1
0.04375	0.95625	AMP	XP_018663202.1
0.04375	0.95625	AMP	XP_018663336.1
0.04375	0.95625	AMP	XP_018663384.1
0.04375	0.95625	AMP	XP_018663436.1
0.04375	0.95625	AMP	XP_018663468.1
0.04375	0.95625	AMP	XP_018663513.1
0.04375	0.95625	AMP	XP_018663569.1
0.04375	0.95625	AMP	XP_018663634.1
0.04375	0.95625	AMP	XP_018663640.1
0.04375	0.95625	AMP	XP_018663647.1
0.04375	0.95625	AMP	XP_018663762.1
0.04375	0.95625	AMP	XP_018663767.1
0.04375	0.95625	AMP	XP_018663818.1
0.04375	0.95625	AMP	XP_018663860.1
0.04375	0.95625	AMP	XP_018663912.1
0.04375	0.95625	AMP	XP_018663926.2
0.04375	0.95625	AMP	XP_018663990.1
0.04375	0.95625	AMP	XP_018664053.1
0.04375	0.95625	AMP	XP_018664093.1
0.04375	0.95625	AMP	XP_018664105.1
0.04375	0.95625	AMP	XP_018664123.1
0.04375	0.95625	AMP	XP_018664154.1
0.04375	0.95625	AMP	XP_018664163.1
0.04375	0.95625	AMP	XP_018664193.2
0.04375	0.95625	AMP	XP_018664284.2
0.04375	0.95625	AMP	XP_018664333.1
0.04375	0.95625	AMP	XP_018664382.1
0.04375	0.95625	AMP	XP_018664417.1
0.04375	0.95625	AMP	XP_018664439.1
0.04375	0.95625	AMP	XP_018664459.1
0.04375	0.95625	AMP	XP_018664638.1
0.04375	0.95625	AMP	XP_018664787.1
0.04375	0.95625	AMP	XP_018664810.1
0.04375	0.95625	AMP	XP_018664814.1
0.04375	0.95625	AMP	XP_018664817.1
0.04375	0.95625	AMP	XP_018664836.1
0.04375	0.95625	AMP	XP_018664922.1
0.04375	0.95625	AMP	XP_018664988.1
0.04375	0.95625	AMP	XP_018664994.1
0.04375	0.95625	AMP	XP_018664997.1
0.04375	0.95625	AMP	XP_018665010.1
0.04375	0.95625	AMP	XP_018665094.1
0.04375	0.95625	AMP	XP_018665161.1
0.04375	0.95625	AMP	XP_018665163.1
0.04375	0.95625	AMP	XP_018665168.1
0.04375	0.95625	AMP	XP_018665245.1
0.04375	0.95625	AMP	XP_018665253.1
0.04375	0.95625	AMP	XP_018665270.1
0.04375	0.95625	AMP	XP_018665362.1
0.04375	0.95625	AMP	XP_018665486.1
0.04375	0.95625	AMP	XP_018665512.2
0.04375	0.95625	AMP	XP_018665565.2
0.04375	0.95625	AMP	XP_018665653.1
0.04375	0.95625	AMP	XP_018665667.2
0.04375	0.95625	AMP	XP_018665695.1
0.04375	0.95625	AMP	XP_018665752.1
0.04375	0.95625	AMP	XP_018665801.2
0.04375	0.95625	AMP	XP_018665806.1
0.04375	0.95625	AMP	XP_018665885.1
0.04375	0.95625	AMP	XP_018665972.2
0.04375	0.95625	AMP	XP_018666094.1
0.04375	0.95625	AMP	XP_018666182.1
0.04375	0.95625	AMP	XP_018666233.1
0.04375	0.95625	AMP	XP_018666242.1
0.04375	0.95625	AMP	XP_018666266.1
0.04375	0.95625	AMP	XP_018666271.1
0.04375	0.95625	AMP	XP_018666336.1
0.04375	0.95625	AMP	XP_018666373.1
0.04375	0.95625	AMP	XP_018666399.1
0.04375	0.95625	AMP	XP_018666410.1
0.04375	0.95625	AMP	XP_018666461.1
0.04375	0.95625	AMP	XP_018666463.1
0.04375	0.95625	AMP	XP_018666480.1
0.04375	0.95625	AMP	XP_018666518.1
0.04375	0.95625	AMP	XP_018666571.1
0.04375	0.95625	AMP	XP_024404250.1
0.04375	0.95625	AMP	XP_024404310.1
0.04375	0.95625	AMP	XP_024404325.1
0.04375	0.95625	AMP	XP_024404358.1
0.04375	0.95625	AMP	XP_024404377.1
0.04375	0.95625	AMP	XP_024404490.1
0.04375	0.95625	AMP	XP_024404494.1
0.04375	0.95625	AMP	XP_024404516.1
0.04375	0.95625	AMP	XP_024404588.1
0.04375	0.95625	AMP	XP_024404589.1
0.04375	0.95625	AMP	XP_024404607.1
0.04375	0.95625	AMP	XP_024404713.1
0.04375	0.95625	AMP	XP_024404731.1
0.04375	0.95625	AMP	XP_024404744.1
0.04375	0.95625	AMP	XP_024404779.1
0.04375	0.95625	AMP	XP_024404797.1
0.04375	0.95625	AMP	XP_024404809.1
0.04375	0.95625	AMP	XP_024404849.1
0.04375	0.95625	AMP	XP_024404888.1
0.04375	0.95625	AMP	XP_024404909.1
0.04375	0.95625	AMP	XP_024404936.1
0.04375	0.95625	AMP	XP_024404941.1
0.04375	0.95625	AMP	XP_024404984.1
0.04375	0.95625	AMP	XP_024405014.1
0.04375	0.95625	AMP	XP_024405052.1
0.04375	0.95625	AMP	XP_024405122.1
0.04375	0.95625	AMP	XP_024405157.1
0.04375	0.95625	AMP	XP_024405164.1
0.04375	0.95625	AMP	XP_024405191.1
0.04375	0.95625	AMP	XP_024405258.1
0.04375	0.95625	AMP	XP_024405290.1
0.04375	0.95625	AMP	XP_024405294.1
0.04375	0.95625	AMP	XP_024405300.1
0.04375	0.95625	AMP	XP_024405319.1
0.04375	0.95625	AMP	XP_024405344.1
0.04375	0.95625	AMP	XP_024405362.1
0.04375	0.95625	AMP	XP_024405394.1
0.04375	0.95625	AMP	XP_024405541.1
0.04375	0.95625	AMP	XP_024405544.1
0.04375	0.95625	AMP	XP_024405602.1
0.04375	0.95625	AMP	XP_024405614.1
0.04375	0.95625	AMP	XP_024405673.1
0.04375	0.95625	AMP	XP_024405694.1
0.04375	0.95625	AMP	XP_024405731.1
0.04375	0.95625	AMP	XP_024405753.1
0.04375	0.95625	AMP	XP_024405767.1
0.04375	0.95625	AMP	XP_024405774.1
0.04375	0.95625	AMP	XP_024405835.1
0.04375	0.95625	AMP	XP_024405886.1
0.04375	0.95625	AMP	XP_024405900.1
0.04375	0.95625	AMP	XP_024405924.1
0.04375	0.95625	AMP	XP_024405940.1
0.04375	0.95625	AMP	XP_024405950.1
0.04375	0.95625	AMP	XP_024405990.1
0.04375	0.95625	AMP	XP_024406000.1
0.04375	0.95625	AMP	XP_024406030.1
0.04375	0.95625	AMP	XP_024406056.1
0.04375	0.95625	AMP	XP_024406089.1
0.04375	0.95625	AMP	XP_024406096.1
0.04375	0.95625	AMP	XP_024406109.1
0.04375	0.95625	AMP	XP_024406140.1
0.04375	0.95625	AMP	XP_024406175.1
0.04375	0.95625	AMP	XP_024406269.1
0.04375	0.95625	AMP	XP_024406286.1
0.04375	0.95625	AMP	XP_024406376.1
0.04375	0.95625	AMP	XP_024406397.1
0.04375	0.95625	AMP	XP_024406466.1
0.04375	0.95625	AMP	XP_024406493.1
0.04375	0.95625	AMP	XP_024406501.1
0.04375	0.95625	AMP	XP_024406510.1
0.04375	0.95625	AMP	XP_024406525.1
0.04375	0.95625	AMP	XP_024406573.1
0.04375	0.95625	AMP	XP_024406600.1
0.04375	0.95625	AMP	XP_024406694.1
0.04375	0.95625	AMP	XP_024406717.1
0.04375	0.95625	AMP	XP_024406721.1
0.05	0.95	AMP	XP_018655843.1
0.05	0.95	AMP	XP_018655882.1
0.05	0.95	AMP	XP_018655885.1
0.05	0.95	AMP	XP_018655921.1
0.05	0.95	AMP	XP_018655934.1
0.05	0.95	AMP	XP_018655962.2
0.05	0.95	AMP	XP_018655991.1
0.05	0.95	AMP	XP_018656012.1
0.05	0.95	AMP	XP_018656016.1
0.05	0.95	AMP	XP_018656058.1
0.05	0.95	AMP	XP_018656093.1
0.05	0.95	AMP	XP_018656103.1
0.05	0.95	AMP	XP_018656116.1
0.05	0.95	AMP	XP_018656144.1
0.05	0.95	AMP	XP_018656159.1
0.05	0.95	AMP	XP_018656326.2
0.05	0.95	AMP	XP_018656332.1
0.05	0.95	AMP	XP_018656334.1
0.05	0.95	AMP	XP_018656337.1
0.05	0.95	AMP	XP_018656391.1
0.05	0.95	AMP	XP_018656406.1
0.05	0.95	AMP	XP_018656414.1
0.05	0.95	AMP	XP_018656421.1
0.05	0.95	AMP	XP_018656486.1
0.05	0.95	AMP	XP_018656493.1
0.05	0.95	AMP	XP_018656500.1
0.05	0.95	AMP	XP_018656514.1
0.05	0.95	AMP	XP_018656527.1
0.05	0.95	AMP	XP_018656562.1
0.05	0.95	AMP	XP_018656630.1
0.05	0.95	AMP	XP_018656643.1
0.05	0.95	AMP	XP_018656666.2
0.05	0.95	AMP	XP_018656696.1
0.05	0.95	AMP	XP_018656708.1
0.05	0.95	AMP	XP_018656726.1
0.05	0.95	AMP	XP_018656756.1
0.05	0.95	AMP	XP_018656774.1
0.05	0.95	AMP	XP_018656793.1
0.05	0.95	AMP	XP_018656801.1
0.05	0.95	AMP	XP_018656882.1
0.05	0.95	AMP	XP_018656886.1
0.05	0.95	AMP	XP_018656983.1
0.05	0.95	AMP	XP_018656985.1
0.05	0.95	AMP	XP_018657071.1
0.05	0.95	AMP	XP_018657107.1
0.05	0.95	AMP	XP_018657212.2
0.05	0.95	AMP	XP_018657292.2
0.05	0.95	AMP	XP_018657296.1
0.05	0.95	AMP	XP_018657330.2
0.05	0.95	AMP	XP_018657386.1
0.05	0.95	AMP	XP_018657470.1
0.05	0.95	AMP	XP_018657472.1
0.05	0.95	AMP	XP_018657508.1
0.05	0.95	AMP	XP_018657540.1
0.05	0.95	AMP	XP_018657661.1
0.05	0.95	AMP	XP_018657745.1
0.05	0.95	AMP	XP_018657747.2
0.05	0.95	AMP	XP_018657773.1
0.05	0.95	AMP	XP_018657936.1
0.05	0.95	AMP	XP_018658077.1
0.05	0.95	AMP	XP_018658183.2
0.05	0.95	AMP	XP_018658221.1
0.05	0.95	AMP	XP_018658245.2
0.05	0.95	AMP	XP_018658291.1
0.05	0.95	AMP	XP_018658361.1
0.05	0.95	AMP	XP_018658411.1
0.05	0.95	AMP	XP_018658575.2
0.05	0.95	AMP	XP_018658599.2
0.05	0.95	AMP	XP_018658614.1
0.05	0.95	AMP	XP_018658733.1
0.05	0.95	AMP	XP_018658748.1
0.05	0.95	AMP	XP_018658755.1
0.05	0.95	AMP	XP_018658758.1
0.05	0.95	AMP	XP_018658816.2
0.05	0.95	AMP	XP_018658846.1
0.05	0.95	AMP	XP_018658849.1
0.05	0.95	AMP	XP_018658853.2
0.05	0.95	AMP	XP_018658868.1
0.05	0.95	AMP	XP_018658993.1
0.05	0.95	AMP	XP_018659002.1
0.05	0.95	AMP	XP_018659055.1
0.05	0.95	AMP	XP_018659105.1
0.05	0.95	AMP	XP_018659120.1
0.05	0.95	AMP	XP_018659121.1
0.05	0.95	AMP	XP_018659152.1
0.05	0.95	AMP	XP_018659192.1
0.05	0.95	AMP	XP_018659259.1
0.05	0.95	AMP	XP_018659391.2
0.05	0.95	AMP	XP_018659478.1
0.05	0.95	AMP	XP_018659539.1
0.05	0.95	AMP	XP_018659601.2
0.05	0.95	AMP	XP_018659606.1
0.05	0.95	AMP	XP_018659685.2
0.05	0.95	AMP	XP_018659700.1
0.05	0.95	AMP	XP_018659723.1
0.05	0.95	AMP	XP_018659744.1
0.05	0.95	AMP	XP_018659772.1
0.05	0.95	AMP	XP_018659828.1
0.05	0.95	AMP	XP_018659959.2
0.05	0.95	AMP	XP_018660072.1
0.05	0.95	AMP	XP_018660113.1
0.05	0.95	AMP	XP_018660114.1
0.05	0.95	AMP	XP_018660181.1
0.05	0.95	AMP	XP_018660212.1
0.05	0.95	AMP	XP_018660216.1
0.05	0.95	AMP	XP_018660243.1
0.05	0.95	AMP	XP_018660255.1
0.05	0.95	AMP	XP_018660305.1
0.05	0.95	AMP	XP_018660349.1
0.05	0.95	AMP	XP_018660376.1
0.05	0.95	AMP	XP_018660383.1
0.05	0.95	AMP	XP_018660400.1
0.05	0.95	AMP	XP_018660441.1
0.05	0.95	AMP	XP_018660445.1
0.05	0.95	AMP	XP_018660490.1
0.05	0.95	AMP	XP_018660616.2
0.05	0.95	AMP	XP_018660694.1
0.05	0.95	AMP	XP_018660775.1
0.05	0.95	AMP	XP_018660793.1
0.05	0.95	AMP	XP_018660795.1
0.05	0.95	AMP	XP_018660839.1
0.05	0.95	AMP	XP_018660865.1
0.05	0.95	AMP	XP_018660927.1
0.05	0.95	AMP	XP_018660967.1
0.05	0.95	AMP	XP_018660976.1
0.05	0.95	AMP	XP_018660991.1
0.05	0.95	AMP	XP_018661093.1
0.05	0.95	AMP	XP_018661100.1
0.05	0.95	AMP	XP_018661177.1
0.05	0.95	AMP	XP_018661213.1
0.05	0.95	AMP	XP_018661239.1
0.05	0.95	AMP	XP_018661259.2
0.05	0.95	AMP	XP_018661299.1
0.05	0.95	AMP	XP_018661318.2
0.05	0.95	AMP	XP_018661323.1
0.05	0.95	AMP	XP_018661364.1
0.05	0.95	AMP	XP_018661397.1
0.05	0.95	AMP	XP_018661491.1
0.05	0.95	AMP	XP_018661524.2
0.05	0.95	AMP	XP_018661557.2
0.05	0.95	AMP	XP_018661753.1
0.05	0.95	AMP	XP_018661877.1
0.05	0.95	AMP	XP_018661898.1
0.05	0.95	AMP	XP_018662012.1
0.05	0.95	AMP	XP_018662057.1
0.05	0.95	AMP	XP_018662079.2
0.05	0.95	AMP	XP_018662186.1
0.05	0.95	AMP	XP_018662231.1
0.05	0.95	AMP	XP_018662245.2
0.05	0.95	AMP	XP_018662299.1
0.05	0.95	AMP	XP_018662321.1
0.05	0.95	AMP	XP_018662388.1
0.05	0.95	AMP	XP_018662404.2
0.05	0.95	AMP	XP_018662408.2
0.05	0.95	AMP	XP_018662528.1
0.05	0.95	AMP	XP_018662541.1
0.05	0.95	AMP	XP_018662549.1
0.05	0.95	AMP	XP_018662577.1
0.05	0.95	AMP	XP_018662618.2
0.05	0.95	AMP	XP_018662634.1
0.05	0.95	AMP	XP_018662723.1
0.05	0.95	AMP	XP_018662725.1
0.05	0.95	AMP	XP_018662761.1
0.05	0.95	AMP	XP_018662762.1
0.05	0.95	AMP	XP_018662779.2
0.05	0.95	AMP	XP_018662792.1
0.05	0.95	AMP	XP_018662810.1
0.05	0.95	AMP	XP_018662930.1
0.05	0.95	AMP	XP_018662940.1
0.05	0.95	AMP	XP_018662960.1
0.05	0.95	AMP	XP_018662964.1
0.05	0.95	AMP	XP_018663051.1
0.05	0.95	AMP	XP_018663059.1
0.05	0.95	AMP	XP_018663105.1
0.05	0.95	AMP	XP_018663117.1
0.05	0.95	AMP	XP_018663159.1
0.05	0.95	AMP	XP_018663169.1
0.05	0.95	AMP	XP_018663193.1
0.05	0.95	AMP	XP_018663201.1
0.05	0.95	AMP	XP_018663264.1
0.05	0.95	AMP	XP_018663300.2
0.05	0.95	AMP	XP_018663309.1
0.05	0.95	AMP	XP_018663310.1
0.05	0.95	AMP	XP_018663312.1
0.05	0.95	AMP	XP_018663356.2
0.05	0.95	AMP	XP_018663370.1
0.05	0.95	AMP	XP_018663424.1
0.05	0.95	AMP	XP_018663495.1
0.05	0.95	AMP	XP_018663508.1
0.05	0.95	AMP	XP_018663512.1
0.05	0.95	AMP	XP_018663523.2
0.05	0.95	AMP	XP_018663528.1
0.05	0.95	AMP	XP_018663563.1
0.05	0.95	AMP	XP_018663583.1
0.05	0.95	AMP	XP_018663702.2
0.05	0.95	AMP	XP_018663744.1
0.05	0.95	AMP	XP_018663781.2
0.05	0.95	AMP	XP_018663784.1
0.05	0.95	AMP	XP_018663804.1
0.05	0.95	AMP	XP_018663968.1
0.05	0.95	AMP	XP_018663980.1
0.05	0.95	AMP	XP_018664023.2
0.05	0.95	AMP	XP_018664025.1
0.05	0.95	AMP	XP_018664031.1
0.05	0.95	AMP	XP_018664055.1
0.05	0.95	AMP	XP_018664059.2
0.05	0.95	AMP	XP_018664111.1
0.05	0.95	AMP	XP_018664165.1
0.05	0.95	AMP	XP_018664174.1
0.05	0.95	AMP	XP_018664224.1
0.05	0.95	AMP	XP_018664250.1
0.05	0.95	AMP	XP_018664251.1
0.05	0.95	AMP	XP_018664290.1
0.05	0.95	AMP	XP_018664359.1
0.05	0.95	AMP	XP_018664396.2
0.05	0.95	AMP	XP_018664418.2
0.05	0.95	AMP	XP_018664471.1
0.05	0.95	AMP	XP_018664477.1
0.05	0.95	AMP	XP_018664499.1
0.05	0.95	AMP	XP_018664619.1
0.05	0.95	AMP	XP_018664718.1
0.05	0.95	AMP	XP_018664752.1
0.05	0.95	AMP	XP_018664763.1
0.05	0.95	AMP	XP_018664776.1
0.05	0.95	AMP	XP_018664797.1
0.05	0.95	AMP	XP_018664863.1
0.05	0.95	AMP	XP_018664910.2
0.05	0.95	AMP	XP_018664939.1
0.05	0.95	AMP	XP_018665014.1
0.05	0.95	AMP	XP_018665075.1
0.05	0.95	AMP	XP_018665110.1
0.05	0.95	AMP	XP_018665124.1
0.05	0.95	AMP	XP_018665135.2
0.05	0.95	AMP	XP_018665177.1
0.05	0.95	AMP	XP_018665197.1
0.05	0.95	AMP	XP_018665241.1
0.05	0.95	AMP	XP_018665251.1
0.05	0.95	AMP	XP_018665279.1
0.05	0.95	AMP	XP_018665291.1
0.05	0.95	AMP	XP_018665294.1
0.05	0.95	AMP	XP_018665370.1
0.05	0.95	AMP	XP_018665423.1
0.05	0.95	AMP	XP_018665535.1
0.05	0.95	AMP	XP_018665561.1
0.05	0.95	AMP	XP_018665577.2
0.05	0.95	AMP	XP_018665578.1
0.05	0.95	AMP	XP_018665581.1
0.05	0.95	AMP	XP_018665606.1
0.05	0.95	AMP	XP_018665645.1
0.05	0.95	AMP	XP_018665682.1
0.05	0.95	AMP	XP_018665691.1
0.05	0.95	AMP	XP_018665717.1
0.05	0.95	AMP	XP_018665721.1
0.05	0.95	AMP	XP_018665802.1
0.05	0.95	AMP	XP_018665880.2
0.05	0.95	AMP	XP_018665888.1
0.05	0.95	AMP	XP_018665899.1
0.05	0.95	AMP	XP_018665928.1
0.05	0.95	AMP	XP_018665958.1
0.05	0.95	AMP	XP_018665974.2
0.05	0.95	AMP	XP_018666070.2
0.05	0.95	AMP	XP_018666091.1
0.05	0.95	AMP	XP_018666136.2
0.05	0.95	AMP	XP_018666147.1
0.05	0.95	AMP	XP_018666172.1
0.05	0.95	AMP	XP_018666173.1
0.05	0.95	AMP	XP_018666195.1
0.05	0.95	AMP	XP_018666209.1
0.05	0.95	AMP	XP_018666228.1
0.05	0.95	AMP	XP_018666243.2
0.05	0.95	AMP	XP_018666283.2
0.05	0.95	AMP	XP_018666293.1
0.05	0.95	AMP	XP_018666359.1
0.05	0.95	AMP	XP_018666396.1
0.05	0.95	AMP	XP_018666412.1
0.05	0.95	AMP	XP_018666428.1
0.05	0.95	AMP	XP_018666433.1
0.05	0.95	AMP	XP_018666453.1
0.05	0.95	AMP	XP_018666499.1
0.05	0.95	AMP	XP_018666512.1
0.05	0.95	AMP	XP_018666603.2
0.05	0.95	AMP	XP_024404263.1
0.05	0.95	AMP	XP_024404299.1
0.05	0.95	AMP	XP_024404427.1
0.05	0.95	AMP	XP_024404501.1
0.05	0.95	AMP	XP_024404549.1
0.05	0.95	AMP	XP_024404561.1
0.05	0.95	AMP	XP_024404591.1
0.05	0.95	AMP	XP_024404629.1
0.05	0.95	AMP	XP_024404661.1
0.05	0.95	AMP	XP_024404673.1
0.05	0.95	AMP	XP_024404724.1
0.05	0.95	AMP	XP_024404766.1
0.05	0.95	AMP	XP_024404825.1
0.05	0.95	AMP	XP_024404837.1
0.05	0.95	AMP	XP_024404838.1
0.05	0.95	AMP	XP_024404864.1
0.05	0.95	AMP	XP_024404866.1
0.05	0.95	AMP	XP_024404869.1
0.05	0.95	AMP	XP_024404919.1
0.05	0.95	AMP	XP_024405062.1
0.05	0.95	AMP	XP_024405082.1
0.05	0.95	AMP	XP_024405098.1
0.05	0.95	AMP	XP_024405133.1
0.05	0.95	AMP	XP_024405154.1
0.05	0.95	AMP	XP_024405183.1
0.05	0.95	AMP	XP_024405307.1
0.05	0.95	AMP	XP_024405359.1
0.05	0.95	AMP	XP_024405387.1
0.05	0.95	AMP	XP_024405422.1
0.05	0.95	AMP	XP_024405471.1
0.05	0.95	AMP	XP_024405474.1
0.05	0.95	AMP	XP_024405476.1
0.05	0.95	AMP	XP_024405495.1
0.05	0.95	AMP	XP_024405501.1
0.05	0.95	AMP	XP_024405558.1
0.05	0.95	AMP	XP_024405560.1
0.05	0.95	AMP	XP_024405570.1
0.05	0.95	AMP	XP_024405583.1
0.05	0.95	AMP	XP_024405593.1
0.05	0.95	AMP	XP_024405626.1
0.05	0.95	AMP	XP_024405631.1
0.05	0.95	AMP	XP_024405685.1
0.05	0.95	AMP	XP_024405714.1
0.05	0.95	AMP	XP_024405725.1
0.05	0.95	AMP	XP_024405732.1
0.05	0.95	AMP	XP_024405736.1
0.05	0.95	AMP	XP_024405752.1
0.05	0.95	AMP	XP_024405783.1
0.05	0.95	AMP	XP_024405830.1
0.05	0.95	AMP	XP_024405843.1
0.05	0.95	AMP	XP_024405856.1
0.05	0.95	AMP	XP_024405897.1
0.05	0.95	AMP	XP_024405921.1
0.05	0.95	AMP	XP_024405952.1
0.05	0.95	AMP	XP_024405962.1
0.05	0.95	AMP	XP_024405995.1
0.05	0.95	AMP	XP_024405999.1
0.05	0.95	AMP	XP_024406006.1
0.05	0.95	AMP	XP_024406058.1
0.05	0.95	AMP	XP_024406092.1
0.05	0.95	AMP	XP_024406098.1
0.05	0.95	AMP	XP_024406100.1
0.05	0.95	AMP	XP_024406137.1
0.05	0.95	AMP	XP_024406139.1
0.05	0.95	AMP	XP_024406277.1
0.05	0.95	AMP	XP_024406316.1
0.05	0.95	AMP	XP_024406321.1
0.05	0.95	AMP	XP_024406327.1
0.05	0.95	AMP	XP_024406344.1
0.05	0.95	AMP	XP_024406348.1
0.05	0.95	AMP	XP_024406420.1
0.05	0.95	AMP	XP_024406426.1
0.05	0.95	AMP	XP_024406435.1
0.05	0.95	AMP	XP_024406467.1
0.05	0.95	AMP	XP_024406550.1
0.05	0.95	AMP	XP_024406590.1
0.05	0.95	AMP	XP_024406593.1
0.05	0.95	AMP	XP_024406611.1
0.05	0.95	AMP	XP_024406615.1
0.05	0.95	AMP	XP_024406627.1
0.05	0.95	AMP	XP_024406644.1
0.05	0.95	AMP	XP_024406668.1
0.05	0.95	AMP	XP_024406677.1
0.05	0.95	AMP	XP_024406745.1
0.05	0.95	AMP	XP_024406749.1
0.05	0.95	AMP	XP_024406757.1
0.05	0.95	AMP	XP_024406760.1
0.05	0.95	AMP	XP_024406788.1
0.05	0.95	AMP	XP_024406792.1
0.05625	0.94375	AMP	XP_018655722.1
0.05625	0.94375	AMP	XP_018655807.1
0.05625	0.94375	AMP	XP_018655820.1
0.05625	0.94375	AMP	XP_018655913.1
0.05625	0.94375	AMP	XP_018655929.2
0.05625	0.94375	AMP	XP_018655949.1
0.05625	0.94375	AMP	XP_018656032.1
0.05625	0.94375	AMP	XP_018656099.1
0.05625	0.94375	AMP	XP_018656123.1
0.05625	0.94375	AMP	XP_018656264.1
0.05625	0.94375	AMP	XP_018656285.1
0.05625	0.94375	AMP	XP_018656328.1
0.05625	0.94375	AMP	XP_018656353.1
0.05625	0.94375	AMP	XP_018656538.1
0.05625	0.94375	AMP	XP_018656552.1
0.05625	0.94375	AMP	XP_018656555.1
0.05625	0.94375	AMP	XP_018656654.1
0.05625	0.94375	AMP	XP_018656710.2
0.05625	0.94375	AMP	XP_018656729.1
0.05625	0.94375	AMP	XP_018656746.1
0.05625	0.94375	AMP	XP_018656771.1
0.05625	0.94375	AMP	XP_018656827.1
0.05625	0.94375	AMP	XP_018656835.2
0.05625	0.94375	AMP	XP_018656874.1
0.05625	0.94375	AMP	XP_018656902.1
0.05625	0.94375	AMP	XP_018656924.1
0.05625	0.94375	AMP	XP_018656968.2
0.05625	0.94375	AMP	XP_018656982.1
0.05625	0.94375	AMP	XP_018656984.2
0.05625	0.94375	AMP	XP_018656988.1
0.05625	0.94375	AMP	XP_018657073.1
0.05625	0.94375	AMP	XP_018657121.1
0.05625	0.94375	AMP	XP_018657250.1
0.05625	0.94375	AMP	XP_018657344.1
0.05625	0.94375	AMP	XP_018657370.1
0.05625	0.94375	AMP	XP_018657374.1
0.05625	0.94375	AMP	XP_018657393.1
0.05625	0.94375	AMP	XP_018657407.1
0.05625	0.94375	AMP	XP_018657426.1
0.05625	0.94375	AMP	XP_018657431.1
0.05625	0.94375	AMP	XP_018657443.1
0.05625	0.94375	AMP	XP_018657511.1
0.05625	0.94375	AMP	XP_018657545.1
0.05625	0.94375	AMP	XP_018657610.1
0.05625	0.94375	AMP	XP_018657632.1
0.05625	0.94375	AMP	XP_018657644.1
0.05625	0.94375	AMP	XP_018657645.1
0.05625	0.94375	AMP	XP_018657698.1
0.05625	0.94375	AMP	XP_018657738.1
0.05625	0.94375	AMP	XP_018657799.1
0.05625	0.94375	AMP	XP_018657805.1
0.05625	0.94375	AMP	XP_018657806.2
0.05625	0.94375	AMP	XP_018657989.1
0.05625	0.94375	AMP	XP_018658048.2
0.05625	0.94375	AMP	XP_018658067.1
0.05625	0.94375	AMP	XP_018658110.1
0.05625	0.94375	AMP	XP_018658123.2
0.05625	0.94375	AMP	XP_018658232.1
0.05625	0.94375	AMP	XP_018658293.1
0.05625	0.94375	AMP	XP_018658306.1
0.05625	0.94375	AMP	XP_018658316.1
0.05625	0.94375	AMP	XP_018658335.1
0.05625	0.94375	AMP	XP_018658354.1
0.05625	0.94375	AMP	XP_018658382.1
0.05625	0.94375	AMP	XP_018658387.1
0.05625	0.94375	AMP	XP_018658400.1
0.05625	0.94375	AMP	XP_018658405.1
0.05625	0.94375	AMP	XP_018658407.1
0.05625	0.94375	AMP	XP_018658426.1
0.05625	0.94375	AMP	XP_018658494.1
0.05625	0.94375	AMP	XP_018658537.1
0.05625	0.94375	AMP	XP_018658542.1
0.05625	0.94375	AMP	XP_018658554.1
0.05625	0.94375	AMP	XP_018658565.1
0.05625	0.94375	AMP	XP_018658596.1
0.05625	0.94375	AMP	XP_018658615.1
0.05625	0.94375	AMP	XP_018658625.1
0.05625	0.94375	AMP	XP_018658647.1
0.05625	0.94375	AMP	XP_018658653.1
0.05625	0.94375	AMP	XP_018658655.1
0.05625	0.94375	AMP	XP_018658706.1
0.05625	0.94375	AMP	XP_018658725.1
0.05625	0.94375	AMP	XP_018658791.1
0.05625	0.94375	AMP	XP_018658793.2
0.05625	0.94375	AMP	XP_018658795.1
0.05625	0.94375	AMP	XP_018658797.2
0.05625	0.94375	AMP	XP_018658869.1
0.05625	0.94375	AMP	XP_018658919.2
0.05625	0.94375	AMP	XP_018658927.1
0.05625	0.94375	AMP	XP_018658955.2
0.05625	0.94375	AMP	XP_018659017.1
0.05625	0.94375	AMP	XP_018659070.1
0.05625	0.94375	AMP	XP_018659079.1
0.05625	0.94375	AMP	XP_018659170.1
0.05625	0.94375	AMP	XP_018659183.2
0.05625	0.94375	AMP	XP_018659265.1
0.05625	0.94375	AMP	XP_018659276.1
0.05625	0.94375	AMP	XP_018659346.1
0.05625	0.94375	AMP	XP_018659350.1
0.05625	0.94375	AMP	XP_018659383.1
0.05625	0.94375	AMP	XP_018659390.1
0.05625	0.94375	AMP	XP_018659415.1
0.05625	0.94375	AMP	XP_018659435.1
0.05625	0.94375	AMP	XP_018659471.2
0.05625	0.94375	AMP	XP_018659500.1
0.05625	0.94375	AMP	XP_018659535.1
0.05625	0.94375	AMP	XP_018659538.1
0.05625	0.94375	AMP	XP_018659554.2
0.05625	0.94375	AMP	XP_018659577.1
0.05625	0.94375	AMP	XP_018659609.1
0.05625	0.94375	AMP	XP_018659611.2
0.05625	0.94375	AMP	XP_018659662.2
0.05625	0.94375	AMP	XP_018659673.1
0.05625	0.94375	AMP	XP_018659693.1
0.05625	0.94375	AMP	XP_018659729.1
0.05625	0.94375	AMP	XP_018659834.1
0.05625	0.94375	AMP	XP_018659843.1
0.05625	0.94375	AMP	XP_018659844.1
0.05625	0.94375	AMP	XP_018659847.1
0.05625	0.94375	AMP	XP_018659890.1
0.05625	0.94375	AMP	XP_018659921.1
0.05625	0.94375	AMP	XP_018659923.1
0.05625	0.94375	AMP	XP_018659925.1
0.05625	0.94375	AMP	XP_018659930.1
0.05625	0.94375	AMP	XP_018659946.1
0.05625	0.94375	AMP	XP_018659986.1
0.05625	0.94375	AMP	XP_018660036.2
0.05625	0.94375	AMP	XP_018660062.1
0.05625	0.94375	AMP	XP_018660132.1
0.05625	0.94375	AMP	XP_018660190.1
0.05625	0.94375	AMP	XP_018660237.2
0.05625	0.94375	AMP	XP_018660248.1
0.05625	0.94375	AMP	XP_018660251.1
0.05625	0.94375	AMP	XP_018660268.1
0.05625	0.94375	AMP	XP_018660364.1
0.05625	0.94375	AMP	XP_018660402.1
0.05625	0.94375	AMP	XP_018660430.1
0.05625	0.94375	AMP	XP_018660514.1
0.05625	0.94375	AMP	XP_018660554.2
0.05625	0.94375	AMP	XP_018660609.1
0.05625	0.94375	AMP	XP_018660647.1
0.05625	0.94375	AMP	XP_018660739.1
0.05625	0.94375	AMP	XP_018660763.1
0.05625	0.94375	AMP	XP_018660776.2
0.05625	0.94375	AMP	XP_018660802.1
0.05625	0.94375	AMP	XP_018660807.2
0.05625	0.94375	AMP	XP_018660835.1
0.05625	0.94375	AMP	XP_018660901.1
0.05625	0.94375	AMP	XP_018660925.1
0.05625	0.94375	AMP	XP_018660986.2
0.05625	0.94375	AMP	XP_018660994.2
0.05625	0.94375	AMP	XP_018661031.2
0.05625	0.94375	AMP	XP_018661121.1
0.05625	0.94375	AMP	XP_018661173.1
0.05625	0.94375	AMP	XP_018661176.1
0.05625	0.94375	AMP	XP_018661201.1
0.05625	0.94375	AMP	XP_018661203.1
0.05625	0.94375	AMP	XP_018661207.1
0.05625	0.94375	AMP	XP_018661211.2
0.05625	0.94375	AMP	XP_018661296.1
0.05625	0.94375	AMP	XP_018661324.1
0.05625	0.94375	AMP	XP_018661348.2
0.05625	0.94375	AMP	XP_018661388.2
0.05625	0.94375	AMP	XP_018661394.1
0.05625	0.94375	AMP	XP_018661446.1
0.05625	0.94375	AMP	XP_018661490.1
0.05625	0.94375	AMP	XP_018661512.1
0.05625	0.94375	AMP	XP_018661525.1
0.05625	0.94375	AMP	XP_018661574.1
0.05625	0.94375	AMP	XP_018661623.1
0.05625	0.94375	AMP	XP_018661766.1
0.05625	0.94375	AMP	XP_018661776.1
0.05625	0.94375	AMP	XP_018661805.2
0.05625	0.94375	AMP	XP_018661812.1
0.05625	0.94375	AMP	XP_018661822.1
0.05625	0.94375	AMP	XP_018661823.2
0.05625	0.94375	AMP	XP_018661833.1
0.05625	0.94375	AMP	XP_018661848.1
0.05625	0.94375	AMP	XP_018661849.1
0.05625	0.94375	AMP	XP_018661859.2
0.05625	0.94375	AMP	XP_018661862.1
0.05625	0.94375	AMP	XP_018661884.1
0.05625	0.94375	AMP	XP_018661921.1
0.05625	0.94375	AMP	XP_018661962.1
0.05625	0.94375	AMP	XP_018661991.1
0.05625	0.94375	AMP	XP_018662010.1
0.05625	0.94375	AMP	XP_018662133.1
0.05625	0.94375	AMP	XP_018662157.1
0.05625	0.94375	AMP	XP_018662181.1
0.05625	0.94375	AMP	XP_018662200.1
0.05625	0.94375	AMP	XP_018662214.1
0.05625	0.94375	AMP	XP_018662218.1
0.05625	0.94375	AMP	XP_018662253.1
0.05625	0.94375	AMP	XP_018662289.1
0.05625	0.94375	AMP	XP_018662337.1
0.05625	0.94375	AMP	XP_018662351.1
0.05625	0.94375	AMP	XP_018662428.1
0.05625	0.94375	AMP	XP_018662445.1
0.05625	0.94375	AMP	XP_018662569.1
0.05625	0.94375	AMP	XP_018662605.1
0.05625	0.94375	AMP	XP_018662645.1
0.05625	0.94375	AMP	XP_018662707.1
0.05625	0.94375	AMP	XP_018662711.1
0.05625	0.94375	AMP	XP_018662791.1
0.05625	0.94375	AMP	XP_018662812.2
0.05625	0.94375	AMP	XP_018662903.1
0.05625	0.94375	AMP	XP_018662945.1
0.05625	0.94375	AMP	XP_018663115.1
0.05625	0.94375	AMP	XP_018663190.1
0.05625	0.94375	AMP	XP_018663195.1
0.05625	0.94375	AMP	XP_018663204.1
0.05625	0.94375	AMP	XP_018663225.2
0.05625	0.94375	AMP	XP_018663235.1
0.05625	0.94375	AMP	XP_018663247.1
0.05625	0.94375	AMP	XP_018663294.1
0.05625	0.94375	AMP	XP_018663401.1
0.05625	0.94375	AMP	XP_018663416.1
0.05625	0.94375	AMP	XP_018663452.1
0.05625	0.94375	AMP	XP_018663474.1
0.05625	0.94375	AMP	XP_018663544.1
0.05625	0.94375	AMP	XP_018663547.1
0.05625	0.94375	AMP	XP_018663589.1
0.05625	0.94375	AMP	XP_018663606.1
0.05625	0.94375	AMP	XP_018663740.2
0.05625	0.94375	AMP	XP_018663777.1
0.05625	0.94375	AMP	XP_018663796.2
0.05625	0.94375	AMP	XP_018663824.1
0.05625	0.94375	AMP	XP_018663829.1
0.05625	0.94375	AMP	XP_018663886.1
0.05625	0.94375	AMP	XP_018663897.1
0.05625	0.94375	AMP	XP_018663903.1
0.05625	0.94375	AMP	XP_018663999.1
0.05625	0.94375	AMP	XP_018664033.1
0.05625	0.94375	AMP	XP_018664071.1
0.05625	0.94375	AMP	XP_018664131.1
0.05625	0.94375	AMP	XP_018664146.1
0.05625	0.94375	AMP	XP_018664196.2
0.05625	0.94375	AMP	XP_018664255.1
0.05625	0.94375	AMP	XP_018664308.1
0.05625	0.94375	AMP	XP_018664373.1
0.05625	0.94375	AMP	XP_018664435.1
0.05625	0.94375	AMP	XP_018664464.1
0.05625	0.94375	AMP	XP_018664482.1
0.05625	0.94375	AMP	XP_018664515.1
0.05625	0.94375	AMP	XP_018664739.1
0.05625	0.94375	AMP	XP_018664744.1
0.05625	0.94375	AMP	XP_018664756.1
0.05625	0.94375	AMP	XP_018664819.1
0.05625	0.94375	AMP	XP_018664891.1
0.05625	0.94375	AMP	XP_018664916.1
0.05625	0.94375	AMP	XP_018664963.1
0.05625	0.94375	AMP	XP_018664977.1
0.05625	0.94375	AMP	XP_018665001.2
0.05625	0.94375	AMP	XP_018665071.1
0.05625	0.94375	AMP	XP_018665083.1
0.05625	0.94375	AMP	XP_018665131.1
0.05625	0.94375	AMP	XP_018665158.1
0.05625	0.94375	AMP	XP_018665215.2
0.05625	0.94375	AMP	XP_018665216.1
0.05625	0.94375	AMP	XP_018665272.1
0.05625	0.94375	AMP	XP_018665281.1
0.05625	0.94375	AMP	XP_018665359.2
0.05625	0.94375	AMP	XP_018665461.2
0.05625	0.94375	AMP	XP_018665474.1
0.05625	0.94375	AMP	XP_018665507.1
0.05625	0.94375	AMP	XP_018665570.1
0.05625	0.94375	AMP	XP_018665662.1
0.05625	0.94375	AMP	XP_018665683.2
0.05625	0.94375	AMP	XP_018665686.1
0.05625	0.94375	AMP	XP_018665720.1
0.05625	0.94375	AMP	XP_018665723.1
0.05625	0.94375	AMP	XP_018665812.2
0.05625	0.94375	AMP	XP_018665876.1
0.05625	0.94375	AMP	XP_018665879.1
0.05625	0.94375	AMP	XP_018665927.1
0.05625	0.94375	AMP	XP_018665975.1
0.05625	0.94375	AMP	XP_018665983.2
0.05625	0.94375	AMP	XP_018665987.1
0.05625	0.94375	AMP	XP_018666023.2
0.05625	0.94375	AMP	XP_018666031.1
0.05625	0.94375	AMP	XP_018666062.1
0.05625	0.94375	AMP	XP_018666110.1
0.05625	0.94375	AMP	XP_018666117.1
0.05625	0.94375	AMP	XP_018666158.1
0.05625	0.94375	AMP	XP_018666171.1
0.05625	0.94375	AMP	XP_018666177.1
0.05625	0.94375	AMP	XP_018666256.1
0.05625	0.94375	AMP	XP_018666257.1
0.05625	0.94375	AMP	XP_018666357.1
0.05625	0.94375	AMP	XP_018666394.1
0.05625	0.94375	AMP	XP_018666424.1
0.05625	0.94375	AMP	XP_018666426.1
0.05625	0.94375	AMP	XP_018666448.1
0.05625	0.94375	AMP	XP_018666594.1
0.05625	0.94375	AMP	XP_024404318.1
0.05625	0.94375	AMP	XP_024404338.1
0.05625	0.94375	AMP	XP_024404342.1
0.05625	0.94375	AMP	XP_024404360.1
0.05625	0.94375	AMP	XP_024404384.1
0.05625	0.94375	AMP	XP_024404403.1
0.05625	0.94375	AMP	XP_024404415.1
0.05625	0.94375	AMP	XP_024404443.1
0.05625	0.94375	AMP	XP_024404464.1
0.05625	0.94375	AMP	XP_024404496.1
0.05625	0.94375	AMP	XP_024404547.1
0.05625	0.94375	AMP	XP_024404583.1
0.05625	0.94375	AMP	XP_024404617.1
0.05625	0.94375	AMP	XP_024404666.1
0.05625	0.94375	AMP	XP_024404694.1
0.05625	0.94375	AMP	XP_024404726.1
0.05625	0.94375	AMP	XP_024404739.1
0.05625	0.94375	AMP	XP_024404751.1
0.05625	0.94375	AMP	XP_024404761.1
0.05625	0.94375	AMP	XP_024404784.1
0.05625	0.94375	AMP	XP_024404805.1
0.05625	0.94375	AMP	XP_024404827.1
0.05625	0.94375	AMP	XP_024404842.1
0.05625	0.94375	AMP	XP_024404857.1
0.05625	0.94375	AMP	XP_024404868.1
0.05625	0.94375	AMP	XP_024404905.1
0.05625	0.94375	AMP	XP_024404914.1
0.05625	0.94375	AMP	XP_024404927.1
0.05625	0.94375	AMP	XP_024404955.1
0.05625	0.94375	AMP	XP_024404957.1
0.05625	0.94375	AMP	XP_024405023.1
0.05625	0.94375	AMP	XP_024405032.1
0.05625	0.94375	AMP	XP_024405051.1
0.05625	0.94375	AMP	XP_024405070.1
0.05625	0.94375	AMP	XP_024405076.1
0.05625	0.94375	AMP	XP_024405079.1
0.05625	0.94375	AMP	XP_024405088.1
0.05625	0.94375	AMP	XP_024405118.1
0.05625	0.94375	AMP	XP_024405131.1
0.05625	0.94375	AMP	XP_024405143.1
0.05625	0.94375	AMP	XP_024405155.1
0.05625	0.94375	AMP	XP_024405167.1
0.05625	0.94375	AMP	XP_024405195.1
0.05625	0.94375	AMP	XP_024405214.1
0.05625	0.94375	AMP	XP_024405239.1
0.05625	0.94375	AMP	XP_024405245.1
0.05625	0.94375	AMP	XP_024405268.1
0.05625	0.94375	AMP	XP_024405279.1
0.05625	0.94375	AMP	XP_024405315.1
0.05625	0.94375	AMP	XP_024405347.1
0.05625	0.94375	AMP	XP_024405368.1
0.05625	0.94375	AMP	XP_024405375.1
0.05625	0.94375	AMP	XP_024405391.1
0.05625	0.94375	AMP	XP_024405415.1
0.05625	0.94375	AMP	XP_024405425.1
0.05625	0.94375	AMP	XP_024405436.1
0.05625	0.94375	AMP	XP_024405527.1
0.05625	0.94375	AMP	XP_024405536.1
0.05625	0.94375	AMP	XP_024405553.1
0.05625	0.94375	AMP	XP_024405573.1
0.05625	0.94375	AMP	XP_024405605.1
0.05625	0.94375	AMP	XP_024405625.1
0.05625	0.94375	AMP	XP_024405660.1
0.05625	0.94375	AMP	XP_024405662.1
0.05625	0.94375	AMP	XP_024405687.1
0.05625	0.94375	AMP	XP_024405707.1
0.05625	0.94375	AMP	XP_024405746.1
0.05625	0.94375	AMP	XP_024405755.1
0.05625	0.94375	AMP	XP_024405759.1
0.05625	0.94375	AMP	XP_024405770.1
0.05625	0.94375	AMP	XP_024405791.1
0.05625	0.94375	AMP	XP_024405797.1
0.05625	0.94375	AMP	XP_024405798.1
0.05625	0.94375	AMP	XP_024405799.1
0.05625	0.94375	AMP	XP_024405852.1
0.05625	0.94375	AMP	XP_024405867.1
0.05625	0.94375	AMP	XP_024405914.1
0.05625	0.94375	AMP	XP_024405948.1
0.05625	0.94375	AMP	XP_024405949.1
0.05625	0.94375	AMP	XP_024405989.1
0.05625	0.94375	AMP	XP_024405991.1
0.05625	0.94375	AMP	XP_024405996.1
0.05625	0.94375	AMP	XP_024406007.1
0.05625	0.94375	AMP	XP_024406013.1
0.05625	0.94375	AMP	XP_024406014.1
0.05625	0.94375	AMP	XP_024406045.1
0.05625	0.94375	AMP	XP_024406049.1
0.05625	0.94375	AMP	XP_024406063.1
0.05625	0.94375	AMP	XP_024406072.1
0.05625	0.94375	AMP	XP_024406076.1
0.05625	0.94375	AMP	XP_024406078.1
0.05625	0.94375	AMP	XP_024406094.1
0.05625	0.94375	AMP	XP_024406174.1
0.05625	0.94375	AMP	XP_024406176.1
0.05625	0.94375	AMP	XP_024406206.1
0.05625	0.94375	AMP	XP_024406217.1
0.05625	0.94375	AMP	XP_024406308.1
0.05625	0.94375	AMP	XP_024406442.1
0.05625	0.94375	AMP	XP_024406446.1
0.05625	0.94375	AMP	XP_024406454.1
0.05625	0.94375	AMP	XP_024406559.1
0.05625	0.94375	AMP	XP_024406572.1
0.05625	0.94375	AMP	XP_024406574.1
0.05625	0.94375	AMP	XP_024406625.1
0.05625	0.94375	AMP	XP_024406633.1
0.05625	0.94375	AMP	XP_024406671.1
0.05625	0.94375	AMP	XP_024406679.1
0.05625	0.94375	AMP	XP_024406697.1
0.05625	0.94375	AMP	XP_024406744.1
0.05625	0.94375	AMP	XP_024406753.1
0.05625	0.94375	AMP	XP_024406759.1
0.05625	0.94375	AMP	XP_024406778.1
0.05625	0.94375	AMP	XP_024406780.1
0.0583333	0.941667	AMP	XP_018656134.1
0.0625	0.9375	AMP	XP_018655719.1
0.0625	0.9375	AMP	XP_018655789.1
0.0625	0.9375	AMP	XP_018655814.1
0.0625	0.9375	AMP	XP_018655818.1
0.0625	0.9375	AMP	XP_018655883.1
0.0625	0.9375	AMP	XP_018655952.1
0.0625	0.9375	AMP	XP_018655957.2
0.0625	0.9375	AMP	XP_018655966.1
0.0625	0.9375	AMP	XP_018656014.1
0.0625	0.9375	AMP	XP_018656081.2
0.0625	0.9375	AMP	XP_018656162.1
0.0625	0.9375	AMP	XP_018656176.1
0.0625	0.9375	AMP	XP_018656184.1
0.0625	0.9375	AMP	XP_018656208.1
0.0625	0.9375	AMP	XP_018656221.1
0.0625	0.9375	AMP	XP_018656257.1
0.0625	0.9375	AMP	XP_018656330.2
0.0625	0.9375	AMP	XP_018656350.1
0.0625	0.9375	AMP	XP_018656369.1
0.0625	0.9375	AMP	XP_018656481.1
0.0625	0.9375	AMP	XP_018656531.1
0.0625	0.9375	AMP	XP_018656568.1
0.0625	0.9375	AMP	XP_018656577.1
0.0625	0.9375	AMP	XP_018656583.1
0.0625	0.9375	AMP	XP_018656604.1
0.0625	0.9375	AMP	XP_018656616.1
0.0625	0.9375	AMP	XP_018656683.2
0.0625	0.9375	AMP	XP_018656709.2
0.0625	0.9375	AMP	XP_018656714.1
0.0625	0.9375	AMP	XP_018656722.1
0.0625	0.9375	AMP	XP_018656777.1
0.0625	0.9375	AMP	XP_018656798.1
0.0625	0.9375	AMP	XP_018656799.1
0.0625	0.9375	AMP	XP_018656803.1
0.0625	0.9375	AMP	XP_018656846.1
0.0625	0.9375	AMP	XP_018656910.1
0.0625	0.9375	AMP	XP_018656950.2
0.0625	0.9375	AMP	XP_018656957.2
0.0625	0.9375	AMP	XP_018656962.1
0.0625	0.9375	AMP	XP_018656987.1
0.0625	0.9375	AMP	XP_018657012.1
0.0625	0.9375	AMP	XP_018657037.2
0.0625	0.9375	AMP	XP_018657044.1
0.0625	0.9375	AMP	XP_018657048.1
0.0625	0.9375	AMP	XP_018657050.1
0.0625	0.9375	AMP	XP_018657054.1
0.0625	0.9375	AMP	XP_018657087.1
0.0625	0.9375	AMP	XP_018657091.1
0.0625	0.9375	AMP	XP_018657127.1
0.0625	0.9375	AMP	XP_018657174.2
0.0625	0.9375	AMP	XP_018657196.2
0.0625	0.9375	AMP	XP_018657258.1
0.0625	0.9375	AMP	XP_018657299.1
0.0625	0.9375	AMP	XP_018657302.1
0.0625	0.9375	AMP	XP_018657315.1
0.0625	0.9375	AMP	XP_018657323.1
0.0625	0.9375	AMP	XP_018657334.1
0.0625	0.9375	AMP	XP_018657335.1
0.0625	0.9375	AMP	XP_018657382.1
0.0625	0.9375	AMP	XP_018657419.1
0.0625	0.9375	AMP	XP_018657493.1
0.0625	0.9375	AMP	XP_018657497.1
0.0625	0.9375	AMP	XP_018657571.1
0.0625	0.9375	AMP	XP_018657622.1
0.0625	0.9375	AMP	XP_018657633.1
0.0625	0.9375	AMP	XP_018657636.1
0.0625	0.9375	AMP	XP_018657637.1
0.0625	0.9375	AMP	XP_018657681.1
0.0625	0.9375	AMP	XP_018657686.1
0.0625	0.9375	AMP	XP_018657725.2
0.0625	0.9375	AMP	XP_018657845.1
0.0625	0.9375	AMP	XP_018657853.1
0.0625	0.9375	AMP	XP_018657896.2
0.0625	0.9375	AMP	XP_018657926.1
0.0625	0.9375	AMP	XP_018657929.1
0.0625	0.9375	AMP	XP_018657954.2
0.0625	0.9375	AMP	XP_018657966.1
0.0625	0.9375	AMP	XP_018658047.1
0.0625	0.9375	AMP	XP_018658146.1
0.0625	0.9375	AMP	XP_018658149.1
0.0625	0.9375	AMP	XP_018658188.1
0.0625	0.9375	AMP	XP_018658233.1
0.0625	0.9375	AMP	XP_018658239.1
0.0625	0.9375	AMP	XP_018658248.1
0.0625	0.9375	AMP	XP_018658278.1
0.0625	0.9375	AMP	XP_018658285.1
0.0625	0.9375	AMP	XP_018658334.1
0.0625	0.9375	AMP	XP_018658414.1
0.0625	0.9375	AMP	XP_018658439.1
0.0625	0.9375	AMP	XP_018658451.2
0.0625	0.9375	AMP	XP_018658464.1
0.0625	0.9375	AMP	XP_018658504.2
0.0625	0.9375	AMP	XP_018658510.1
0.0625	0.9375	AMP	XP_018658511.1
0.0625	0.9375	AMP	XP_018658547.1
0.0625	0.9375	AMP	XP_018658557.1
0.0625	0.9375	AMP	XP_018658571.1
0.0625	0.9375	AMP	XP_018658641.1
0.0625	0.9375	AMP	XP_018658698.1
0.0625	0.9375	AMP	XP_018658757.1
0.0625	0.9375	AMP	XP_018658775.1
0.0625	0.9375	AMP	XP_018658776.1
0.0625	0.9375	AMP	XP_018658809.1
0.0625	0.9375	AMP	XP_018658844.1
0.0625	0.9375	AMP	XP_018658948.1
0.0625	0.9375	AMP	XP_018658964.2
0.0625	0.9375	AMP	XP_018658973.1
0.0625	0.9375	AMP	XP_018659072.1
0.0625	0.9375	AMP	XP_018659094.1
0.0625	0.9375	AMP	XP_018659117.1
0.0625	0.9375	AMP	XP_018659168.1
0.0625	0.9375	AMP	XP_018659173.1
0.0625	0.9375	AMP	XP_018659178.1
0.0625	0.9375	AMP	XP_018659307.1
0.0625	0.9375	AMP	XP_018659315.1
0.0625	0.9375	AMP	XP_018659425.2
0.0625	0.9375	AMP	XP_018659431.1
0.0625	0.9375	AMP	XP_018659451.1
0.0625	0.9375	AMP	XP_018659483.1
0.0625	0.9375	AMP	XP_018659532.1
0.0625	0.9375	AMP	XP_018659615.1
0.0625	0.9375	AMP	XP_018659647.2
0.0625	0.9375	AMP	XP_018659740.1
0.0625	0.9375	AMP	XP_018659751.1
0.0625	0.9375	AMP	XP_018659757.1
0.0625	0.9375	AMP	XP_018659820.1
0.0625	0.9375	AMP	XP_018659822.1
0.0625	0.9375	AMP	XP_018659852.2
0.0625	0.9375	AMP	XP_018659865.1
0.0625	0.9375	AMP	XP_018659873.1
0.0625	0.9375	AMP	XP_018659896.1
0.0625	0.9375	AMP	XP_018659903.1
0.0625	0.9375	AMP	XP_018659909.1
0.0625	0.9375	AMP	XP_018659983.1
0.0625	0.9375	AMP	XP_018660081.2
0.0625	0.9375	AMP	XP_018660141.1
0.0625	0.9375	AMP	XP_018660175.1
0.0625	0.9375	AMP	XP_018660176.1
0.0625	0.9375	AMP	XP_018660236.1
0.0625	0.9375	AMP	XP_018660298.2
0.0625	0.9375	AMP	XP_018660301.2
0.0625	0.9375	AMP	XP_018660303.1
0.0625	0.9375	AMP	XP_018660331.1
0.0625	0.9375	AMP	XP_018660377.1
0.0625	0.9375	AMP	XP_018660442.1
0.0625	0.9375	AMP	XP_018660487.1
0.0625	0.9375	AMP	XP_018660573.1
0.0625	0.9375	AMP	XP_018660580.1
0.0625	0.9375	AMP	XP_018660604.1
0.0625	0.9375	AMP	XP_018660687.1
0.0625	0.9375	AMP	XP_018660731.2
0.0625	0.9375	AMP	XP_018660745.1
0.0625	0.9375	AMP	XP_018660757.1
0.0625	0.9375	AMP	XP_018660761.1
0.0625	0.9375	AMP	XP_018660866.1
0.0625	0.9375	AMP	XP_018660906.1
0.0625	0.9375	AMP	XP_018660923.1
0.0625	0.9375	AMP	XP_018660941.1
0.0625	0.9375	AMP	XP_018660951.1
0.0625	0.9375	AMP	XP_018660989.2
0.0625	0.9375	AMP	XP_018660990.2
0.0625	0.9375	AMP	XP_018661081.1
0.0625	0.9375	AMP	XP_018661087.1
0.0625	0.9375	AMP	XP_018661129.2
0.0625	0.9375	AMP	XP_018661171.1
0.0625	0.9375	AMP	XP_018661180.1
0.0625	0.9375	AMP	XP_018661228.1
0.0625	0.9375	AMP	XP_018661266.1
0.0625	0.9375	AMP	XP_018661287.1
0.0625	0.9375	AMP	XP_018661297.2
0.0625	0.9375	AMP	XP_018661301.1
0.0625	0.9375	AMP	XP_018661356.1
0.0625	0.9375	AMP	XP_018661407.1
0.0625	0.9375	AMP	XP_018661438.1
0.0625	0.9375	AMP	XP_018661440.1
0.0625	0.9375	AMP	XP_018661503.2
0.0625	0.9375	AMP	XP_018661556.1
0.0625	0.9375	AMP	XP_018661570.1
0.0625	0.9375	AMP	XP_018661585.1
0.0625	0.9375	AMP	XP_018661587.1
0.0625	0.9375	AMP	XP_018661647.1
0.0625	0.9375	AMP	XP_018661671.1
0.0625	0.9375	AMP	XP_018661686.1
0.0625	0.9375	AMP	XP_018661704.1
0.0625	0.9375	AMP	XP_018661772.1
0.0625	0.9375	AMP	XP_018661853.2
0.0625	0.9375	AMP	XP_018661931.1
0.0625	0.9375	AMP	XP_018661977.2
0.0625	0.9375	AMP	XP_018661985.1
0.0625	0.9375	AMP	XP_018662045.1
0.0625	0.9375	AMP	XP_018662107.1
0.0625	0.9375	AMP	XP_018662113.1
0.0625	0.9375	AMP	XP_018662115.1
0.0625	0.9375	AMP	XP_018662193.1
0.0625	0.9375	AMP	XP_018662217.1
0.0625	0.9375	AMP	XP_018662246.1
0.0625	0.9375	AMP	XP_018662286.1
0.0625	0.9375	AMP	XP_018662389.1
0.0625	0.9375	AMP	XP_018662390.2
0.0625	0.9375	AMP	XP_018662431.1
0.0625	0.9375	AMP	XP_018662467.1
0.0625	0.9375	AMP	XP_018662482.1
0.0625	0.9375	AMP	XP_018662490.1
0.0625	0.9375	AMP	XP_018662501.1
0.0625	0.9375	AMP	XP_018662584.1
0.0625	0.9375	AMP	XP_018662602.1
0.0625	0.9375	AMP	XP_018662631.1
0.0625	0.9375	AMP	XP_018662695.1
0.0625	0.9375	AMP	XP_018662701.1
0.0625	0.9375	AMP	XP_018662771.1
0.0625	0.9375	AMP	XP_018662778.1
0.0625	0.9375	AMP	XP_018662801.1
0.0625	0.9375	AMP	XP_018662816.1
0.0625	0.9375	AMP	XP_018662924.1
0.0625	0.9375	AMP	XP_018662982.2
0.0625	0.9375	AMP	XP_018663167.1
0.0625	0.9375	AMP	XP_018663212.1
0.0625	0.9375	AMP	XP_018663304.1
0.0625	0.9375	AMP	XP_018663311.1
0.0625	0.9375	AMP	XP_018663322.1
0.0625	0.9375	AMP	XP_018663373.1
0.0625	0.9375	AMP	XP_018663422.2
0.0625	0.9375	AMP	XP_018663440.1
0.0625	0.9375	AMP	XP_018663532.1
0.0625	0.9375	AMP	XP_018663553.1
0.0625	0.9375	AMP	XP_018663592.1
0.0625	0.9375	AMP	XP_018663594.1
0.0625	0.9375	AMP	XP_018663617.1
0.0625	0.9375	AMP	XP_018663620.1
0.0625	0.9375	AMP	XP_018663655.1
0.0625	0.9375	AMP	XP_018663689.1
0.0625	0.9375	AMP	XP_018663711.1
0.0625	0.9375	AMP	XP_018663721.1
0.0625	0.9375	AMP	XP_018663729.1
0.0625	0.9375	AMP	XP_018663731.1
0.0625	0.9375	AMP	XP_018663757.1
0.0625	0.9375	AMP	XP_018663816.1
0.0625	0.9375	AMP	XP_018663831.2
0.0625	0.9375	AMP	XP_018663844.1
0.0625	0.9375	AMP	XP_018663935.1
0.0625	0.9375	AMP	XP_018664001.1
0.0625	0.9375	AMP	XP_018664027.1
0.0625	0.9375	AMP	XP_018664113.1
0.0625	0.9375	AMP	XP_018664122.1
0.0625	0.9375	AMP	XP_018664172.1
0.0625	0.9375	AMP	XP_018664179.1
0.0625	0.9375	AMP	XP_018664202.1
0.0625	0.9375	AMP	XP_018664225.1
0.0625	0.9375	AMP	XP_018664226.1
0.0625	0.9375	AMP	XP_018664334.1
0.0625	0.9375	AMP	XP_018664356.1
0.0625	0.9375	AMP	XP_018664405.1
0.0625	0.9375	AMP	XP_018664410.1
0.0625	0.9375	AMP	XP_018664468.1
0.0625	0.9375	AMP	XP_018664484.1
0.0625	0.9375	AMP	XP_018664502.1
0.0625	0.9375	AMP	XP_018664556.1
0.0625	0.9375	AMP	XP_018664577.1
0.0625	0.9375	AMP	XP_018664596.1
0.0625	0.9375	AMP	XP_018664685.1
0.0625	0.9375	AMP	XP_018664686.1
0.0625	0.9375	AMP	XP_018664692.1
0.0625	0.9375	AMP	XP_018664695.1
0.0625	0.9375	AMP	XP_018664802.2
0.0625	0.9375	AMP	XP_018664815.1
0.0625	0.9375	AMP	XP_018664842.1
0.0625	0.9375	AMP	XP_018664850.1
0.0625	0.9375	AMP	XP_018664885.2
0.0625	0.9375	AMP	XP_018664895.1
0.0625	0.9375	AMP	XP_018664919.1
0.0625	0.9375	AMP	XP_018664921.1
0.0625	0.9375	AMP	XP_018664923.1
0.0625	0.9375	AMP	XP_018664936.1
0.0625	0.9375	AMP	XP_018664969.1
0.0625	0.9375	AMP	XP_018664989.1
0.0625	0.9375	AMP	XP_018665051.1
0.0625	0.9375	AMP	XP_018665053.1
0.0625	0.9375	AMP	XP_018665114.1
0.0625	0.9375	AMP	XP_018665202.1
0.0625	0.9375	AMP	XP_018665239.1
0.0625	0.9375	AMP	XP_018665276.1
0.0625	0.9375	AMP	XP_018665299.2
0.0625	0.9375	AMP	XP_018665311.2
0.0625	0.9375	AMP	XP_018665388.1
0.0625	0.9375	AMP	XP_018665426.1
0.0625	0.9375	AMP	XP_018665429.1
0.0625	0.9375	AMP	XP_018665502.1
0.0625	0.9375	AMP	XP_018665521.1
0.0625	0.9375	AMP	XP_018665530.1
0.0625	0.9375	AMP	XP_018665542.1
0.0625	0.9375	AMP	XP_018665556.1
0.0625	0.9375	AMP	XP_018665559.1
0.0625	0.9375	AMP	XP_018665573.1
0.0625	0.9375	AMP	XP_018665587.1
0.0625	0.9375	AMP	XP_018665625.1
0.0625	0.9375	AMP	XP_018665635.2
0.0625	0.9375	AMP	XP_018665761.1
0.0625	0.9375	AMP	XP_018665811.1
0.0625	0.9375	AMP	XP_018665830.1
0.0625	0.9375	AMP	XP_018665846.1
0.0625	0.9375	AMP	XP_018665865.1
0.0625	0.9375	AMP	XP_018665872.1
0.0625	0.9375	AMP	XP_018665918.1
0.0625	0.9375	AMP	XP_018665919.1
0.0625	0.9375	AMP	XP_018665938.1
0.0625	0.9375	AMP	XP_018665954.1
0.0625	0.9375	AMP	XP_018665957.1
0.0625	0.9375	AMP	XP_018665991.1
0.0625	0.9375	AMP	XP_018666082.1
0.0625	0.9375	AMP	XP_018666112.1
0.0625	0.9375	AMP	XP_018666134.2
0.0625	0.9375	AMP	XP_018666194.1
0.0625	0.9375	AMP	XP_018666280.2
0.0625	0.9375	AMP	XP_018666301.1
0.0625	0.9375	AMP	XP_018666401.1
0.0625	0.9375	AMP	XP_018666402.1
0.0625	0.9375	AMP	XP_018666413.2
0.0625	0.9375	AMP	XP_018666484.1
0.0625	0.9375	AMP	XP_018666491.1
0.0625	0.9375	AMP	XP_018666540.1
0.0625	0.9375	AMP	XP_018666557.1
0.0625	0.9375	AMP	XP_018666600.1
0.0625	0.9375	AMP	XP_024404254.1
0.0625	0.9375	AMP	XP_024404260.1
0.0625	0.9375	AMP	XP_024404261.1
0.0625	0.9375	AMP	XP_024404317.1
0.0625	0.9375	AMP	XP_024404344.1
0.0625	0.9375	AMP	XP_024404374.1
0.0625	0.9375	AMP	XP_024404376.1
0.0625	0.9375	AMP	XP_024404446.1
0.0625	0.9375	AMP	XP_024404453.1
0.0625	0.9375	AMP	XP_024404484.1
0.0625	0.9375	AMP	XP_024404507.1
0.0625	0.9375	AMP	XP_024404514.1
0.0625	0.9375	AMP	XP_024404535.1
0.0625	0.9375	AMP	XP_024404572.1
0.0625	0.9375	AMP	XP_024404586.1
0.0625	0.9375	AMP	XP_024404601.1
0.0625	0.9375	AMP	XP_024404612.1
0.0625	0.9375	AMP	XP_024404665.1
0.0625	0.9375	AMP	XP_024404682.1
0.0625	0.9375	AMP	XP_024404733.1
0.0625	0.9375	AMP	XP_024404754.1
0.0625	0.9375	AMP	XP_024404762.1
0.0625	0.9375	AMP	XP_024404773.1
0.0625	0.9375	AMP	XP_024404791.1
0.0625	0.9375	AMP	XP_024404806.1
0.0625	0.9375	AMP	XP_024404830.1
0.0625	0.9375	AMP	XP_024404877.1
0.0625	0.9375	AMP	XP_024404918.1
0.0625	0.9375	AMP	XP_024404922.1
0.0625	0.9375	AMP	XP_024404977.1
0.0625	0.9375	AMP	XP_024405071.1
0.0625	0.9375	AMP	XP_024405085.1
0.0625	0.9375	AMP	XP_024405127.1
0.0625	0.9375	AMP	XP_024405169.1
0.0625	0.9375	AMP	XP_024405199.1
0.0625	0.9375	AMP	XP_024405220.1
0.0625	0.9375	AMP	XP_024405278.1
0.0625	0.9375	AMP	XP_024405283.1
0.0625	0.9375	AMP	XP_024405317.1
0.0625	0.9375	AMP	XP_024405334.1
0.0625	0.9375	AMP	XP_024405352.1
0.0625	0.9375	AMP	XP_024405353.1
0.0625	0.9375	AMP	XP_024405389.1
0.0625	0.9375	AMP	XP_024405437.1
0.0625	0.9375	AMP	XP_024405447.1
0.0625	0.9375	AMP	XP_024405449.1
0.0625	0.9375	AMP	XP_024405478.1
0.0625	0.9375	AMP	XP_024405485.1
0.0625	0.9375	AMP	XP_024405488.1
0.0625	0.9375	AMP	XP_024405489.1
0.0625	0.9375	AMP	XP_024405497.1
0.0625	0.9375	AMP	XP_024405506.1
0.0625	0.9375	AMP	XP_024405508.1
0.0625	0.9375	AMP	XP_024405510.1
0.0625	0.9375	AMP	XP_024405526.1
0.0625	0.9375	AMP	XP_024405576.1
0.0625	0.9375	AMP	XP_024405591.1
0.0625	0.9375	AMP	XP_024405597.1
0.0625	0.9375	AMP	XP_024405600.1
0.0625	0.9375	AMP	XP_024405607.1
0.0625	0.9375	AMP	XP_024405608.1
0.0625	0.9375	AMP	XP_024405609.1
0.0625	0.9375	AMP	XP_024405642.1
0.0625	0.9375	AMP	XP_024405682.1
0.0625	0.9375	AMP	XP_024405769.1
0.0625	0.9375	AMP	XP_024405809.1
0.0625	0.9375	AMP	XP_024405813.1
0.0625	0.9375	AMP	XP_024405820.1
0.0625	0.9375	AMP	XP_024405841.1
0.0625	0.9375	AMP	XP_024405848.1
0.0625	0.9375	AMP	XP_024405922.1
0.0625	0.9375	AMP	XP_024405925.1
0.0625	0.9375	AMP	XP_024405935.1
0.0625	0.9375	AMP	XP_024406035.1
0.0625	0.9375	AMP	XP_024406070.1
0.0625	0.9375	AMP	XP_024406074.1
0.0625	0.9375	AMP	XP_024406084.1
0.0625	0.9375	AMP	XP_024406105.1
0.0625	0.9375	AMP	XP_024406130.1
0.0625	0.9375	AMP	XP_024406161.1
0.0625	0.9375	AMP	XP_024406200.1
0.0625	0.9375	AMP	XP_024406267.1
0.0625	0.9375	AMP	XP_024406276.1
0.0625	0.9375	AMP	XP_024406279.1
0.0625	0.9375	AMP	XP_024406303.1
0.0625	0.9375	AMP	XP_024406317.1
0.0625	0.9375	AMP	XP_024406430.1
0.0625	0.9375	AMP	XP_024406444.1
0.0625	0.9375	AMP	XP_024406505.1
0.0625	0.9375	AMP	XP_024406535.1
0.0625	0.9375	AMP	XP_024406610.1
0.0625	0.9375	AMP	XP_024406632.1
0.0625	0.9375	AMP	XP_024406656.1
0.0625	0.9375	AMP	XP_024406681.1
0.0625	0.9375	AMP	XP_024406682.1
0.0625	0.9375	AMP	XP_024406690.1
0.0625	0.9375	AMP	XP_024406696.1
0.0625	0.9375	AMP	XP_024406709.1
0.0625	0.9375	AMP	XP_024406720.1
0.0625	0.9375	AMP	XP_024406730.1
0.0625	0.9375	AMP	XP_024406751.1
0.0625	0.9375	AMP	XP_024406779.1
0.0625	0.9375	AMP	XP_024406789.1
0.0645833	0.935417	AMP	XP_018656990.1
0.06875	0.93125	AMP	XP_018655774.1
0.06875	0.93125	AMP	XP_018655801.2
0.06875	0.93125	AMP	XP_018655830.1
0.06875	0.93125	AMP	XP_018655875.1
0.06875	0.93125	AMP	XP_018655899.1
0.06875	0.93125	AMP	XP_018655908.1
[truncated: 9,172 more rows]

## Sheet: guizhoyense
probability_nonAMP	probability_AMP	predicted	seq_id
0.00625	0.99375	AMP	OPB37234.1
0.0125	0.9875	AMP	OPB36377.1
0.0125	0.9875	AMP	OPB36683.1
0.0125	0.9875	AMP	OPB38265.1
0.0125	0.9875	AMP	OPB40031.1
0.0125	0.9875	AMP	OPB42282.1
0.0125	0.9875	AMP	OPB42526.1
0.0125	0.9875	AMP	OPB42959.1
0.0125	0.9875	AMP	OPB44249.1
0.0125	0.9875	AMP	OPB44265.1
0.0125	0.9875	AMP	OPB44621.1
0.0125	0.9875	AMP	OPB46374.1
0.0125	0.9875	AMP	OPB46546.1
0.01875	0.98125	AMP	OPB36407.1
0.01875	0.98125	AMP	OPB36728.1
0.01875	0.98125	AMP	OPB37002.1
0.01875	0.98125	AMP	OPB37113.1
0.01875	0.98125	AMP	OPB37273.1
0.01875	0.98125	AMP	OPB37645.1
0.01875	0.98125	AMP	OPB37708.1
0.01875	0.98125	AMP	OPB37745.1
0.01875	0.98125	AMP	OPB38018.1
0.01875	0.98125	AMP	OPB38108.1
0.01875	0.98125	AMP	OPB39055.1
0.01875	0.98125	AMP	OPB39096.1
0.01875	0.98125	AMP	OPB39128.1
0.01875	0.98125	AMP	OPB40357.1
0.01875	0.98125	AMP	OPB40692.1
0.01875	0.98125	AMP	OPB42308.1
0.01875	0.98125	AMP	OPB43141.1
0.01875	0.98125	AMP	OPB43219.1
0.01875	0.98125	AMP	OPB44097.1
0.01875	0.98125	AMP	OPB44593.1
0.01875	0.98125	AMP	OPB44769.1
0.01875	0.98125	AMP	OPB44912.1
0.01875	0.98125	AMP	OPB45881.1
0.01875	0.98125	AMP	OPB46436.1
0.01875	0.98125	AMP	OPB46507.1
0.01875	0.98125	AMP	OPB47074.1
0.025	0.975	AMP	OPB36249.1
0.025	0.975	AMP	OPB36316.1
0.025	0.975	AMP	OPB36335.1
0.025	0.975	AMP	OPB36630.1
0.025	0.975	AMP	OPB36775.1
0.025	0.975	AMP	OPB36910.1
0.025	0.975	AMP	OPB37068.1
0.025	0.975	AMP	OPB37098.1
0.025	0.975	AMP	OPB37169.1
0.025	0.975	AMP	OPB37216.1
0.025	0.975	AMP	OPB37351.1
0.025	0.975	AMP	OPB37524.1
0.025	0.975	AMP	OPB37628.1
0.025	0.975	AMP	OPB37673.1
0.025	0.975	AMP	OPB37781.1
0.025	0.975	AMP	OPB37808.1
0.025	0.975	AMP	OPB37852.1
0.025	0.975	AMP	OPB37940.1
0.025	0.975	AMP	OPB38150.1
0.025	0.975	AMP	OPB38239.1
0.025	0.975	AMP	OPB38363.1
0.025	0.975	AMP	OPB38458.1
0.025	0.975	AMP	OPB38535.1
0.025	0.975	AMP	OPB38539.1
0.025	0.975	AMP	OPB38690.1
0.025	0.975	AMP	OPB38975.1
0.025	0.975	AMP	OPB39036.1
0.025	0.975	AMP	OPB39244.1
0.025	0.975	AMP	OPB39447.1
0.025	0.975	AMP	OPB39470.1
0.025	0.975	AMP	OPB39501.1
0.025	0.975	AMP	OPB39545.1
0.025	0.975	AMP	OPB39875.1
0.025	0.975	AMP	OPB39988.1
0.025	0.975	AMP	OPB40159.1
0.025	0.975	AMP	OPB40228.1
0.025	0.975	AMP	OPB40584.1
0.025	0.975	AMP	OPB40645.1
0.025	0.975	AMP	OPB40699.1
0.025	0.975	AMP	OPB41114.1
0.025	0.975	AMP	OPB41318.1
0.025	0.975	AMP	OPB41608.1
0.025	0.975	AMP	OPB41889.1
0.025	0.975	AMP	OPB41896.1
0.025	0.975	AMP	OPB41908.1
0.025	0.975	AMP	OPB41911.1
0.025	0.975	AMP	OPB42117.1
0.025	0.975	AMP	OPB42249.1
0.025	0.975	AMP	OPB42290.1
0.025	0.975	AMP	OPB42549.1
0.025	0.975	AMP	OPB42597.1
0.025	0.975	AMP	OPB42956.1
0.025	0.975	AMP	OPB43149.1
0.025	0.975	AMP	OPB43224.1
0.025	0.975	AMP	OPB43396.1
0.025	0.975	AMP	OPB43460.1
0.025	0.975	AMP	OPB43587.1
0.025	0.975	AMP	OPB43602.1
0.025	0.975	AMP	OPB43795.1
0.025	0.975	AMP	OPB43809.1
0.025	0.975	AMP	OPB44039.1
0.025	0.975	AMP	OPB44304.1
0.025	0.975	AMP	OPB44455.1
0.025	0.975	AMP	OPB44489.1
0.025	0.975	AMP	OPB44709.1
0.025	0.975	AMP	OPB45097.1
0.025	0.975	AMP	OPB45099.1
0.025	0.975	AMP	OPB45222.1
0.025	0.975	AMP	OPB45416.1
0.025	0.975	AMP	OPB45501.1
0.025	0.975	AMP	OPB45595.1
0.025	0.975	AMP	OPB45819.1
0.025	0.975	AMP	OPB45905.1
0.025	0.975	AMP	OPB45950.1
0.025	0.975	AMP	OPB46241.1
0.025	0.975	AMP	OPB46466.1
0.025	0.975	AMP	OPB46585.1
0.025	0.975	AMP	OPB46647.1
0.025	0.975	AMP	OPB46941.1
0.03125	0.96875	AMP	OPB36011.1
0.03125	0.96875	AMP	OPB36048.1
0.03125	0.96875	AMP	OPB36091.1
0.03125	0.96875	AMP	OPB36092.1
0.03125	0.96875	AMP	OPB36121.1
0.03125	0.96875	AMP	OPB36136.1
0.03125	0.96875	AMP	OPB36158.1
0.03125	0.96875	AMP	OPB36213.1
0.03125	0.96875	AMP	OPB36275.1
0.03125	0.96875	AMP	OPB36291.1
0.03125	0.96875	AMP	OPB36301.1
0.03125	0.96875	AMP	OPB36337.1
0.03125	0.96875	AMP	OPB36382.1
0.03125	0.96875	AMP	OPB36439.1
0.03125	0.96875	AMP	OPB36566.1
0.03125	0.96875	AMP	OPB36800.1
0.03125	0.96875	AMP	OPB37007.1
0.03125	0.96875	AMP	OPB37082.1
0.03125	0.96875	AMP	OPB37292.1
0.03125	0.96875	AMP	OPB37301.1
0.03125	0.96875	AMP	OPB37484.1
0.03125	0.96875	AMP	OPB37581.1
0.03125	0.96875	AMP	OPB37660.1
0.03125	0.96875	AMP	OPB37664.1
0.03125	0.96875	AMP	OPB38002.1
0.03125	0.96875	AMP	OPB38035.1
0.03125	0.96875	AMP	OPB38100.1
0.03125	0.96875	AMP	OPB38238.1
0.03125	0.96875	AMP	OPB38243.1
0.03125	0.96875	AMP	OPB38353.1
0.03125	0.96875	AMP	OPB38398.1
0.03125	0.96875	AMP	OPB38573.1
0.03125	0.96875	AMP	OPB38603.1
0.03125	0.96875	AMP	OPB38608.1
0.03125	0.96875	AMP	OPB38692.1
0.03125	0.96875	AMP	OPB38782.1
0.03125	0.96875	AMP	OPB39037.1
0.03125	0.96875	AMP	OPB39054.1
0.03125	0.96875	AMP	OPB39171.1
0.03125	0.96875	AMP	OPB39209.1
0.03125	0.96875	AMP	OPB39237.1
0.03125	0.96875	AMP	OPB39286.1
0.03125	0.96875	AMP	OPB39555.1
0.03125	0.96875	AMP	OPB39904.1
0.03125	0.96875	AMP	OPB39908.1
0.03125	0.96875	AMP	OPB40009.1
0.03125	0.96875	AMP	OPB40151.1
0.03125	0.96875	AMP	OPB40219.1
0.03125	0.96875	AMP	OPB40225.1
0.03125	0.96875	AMP	OPB40248.1
0.03125	0.96875	AMP	OPB40260.1
0.03125	0.96875	AMP	OPB40417.1
0.03125	0.96875	AMP	OPB40519.1
0.03125	0.96875	AMP	OPB40602.1
0.03125	0.96875	AMP	OPB40677.1
0.03125	0.96875	AMP	OPB40726.1
0.03125	0.96875	AMP	OPB40836.1
0.03125	0.96875	AMP	OPB40849.1
0.03125	0.96875	AMP	OPB40850.1
0.03125	0.96875	AMP	OPB40920.1
0.03125	0.96875	AMP	OPB41043.1
0.03125	0.96875	AMP	OPB41062.1
0.03125	0.96875	AMP	OPB41171.1
0.03125	0.96875	AMP	OPB41174.1
0.03125	0.96875	AMP	OPB41188.1
0.03125	0.96875	AMP	OPB41243.1
0.03125	0.96875	AMP	OPB41290.1
0.03125	0.96875	AMP	OPB41487.1
0.03125	0.96875	AMP	OPB41507.1
0.03125	0.96875	AMP	OPB41510.1
0.03125	0.96875	AMP	OPB41521.1
0.03125	0.96875	AMP	OPB41546.1
0.03125	0.96875	AMP	OPB41579.1
0.03125	0.96875	AMP	OPB41599.1
0.03125	0.96875	AMP	OPB41635.1
0.03125	0.96875	AMP	OPB41877.1
0.03125	0.96875	AMP	OPB41893.1
0.03125	0.96875	AMP	OPB42083.1
0.03125	0.96875	AMP	OPB42091.1
0.03125	0.96875	AMP	OPB42192.1
0.03125	0.96875	AMP	OPB42197.1
0.03125	0.96875	AMP	OPB42200.1
0.03125	0.96875	AMP	OPB42709.1
0.03125	0.96875	AMP	OPB42710.1
0.03125	0.96875	AMP	OPB42858.1
0.03125	0.96875	AMP	OPB42861.1
0.03125	0.96875	AMP	OPB42999.1
0.03125	0.96875	AMP	OPB43020.1
0.03125	0.96875	AMP	OPB43021.1
0.03125	0.96875	AMP	OPB43194.1
0.03125	0.96875	AMP	OPB43195.1
0.03125	0.96875	AMP	OPB43220.1
0.03125	0.96875	AMP	OPB43404.1
0.03125	0.96875	AMP	OPB43648.1
0.03125	0.96875	AMP	OPB43736.1
0.03125	0.96875	AMP	OPB43940.1
0.03125	0.96875	AMP	OPB44075.1
0.03125	0.96875	AMP	OPB44168.1
0.03125	0.96875	AMP	OPB44290.1
0.03125	0.96875	AMP	OPB44306.1
0.03125	0.96875	AMP	OPB44324.1
0.03125	0.96875	AMP	OPB44478.1
0.03125	0.96875	AMP	OPB44693.1
0.03125	0.96875	AMP	OPB44870.1
0.03125	0.96875	AMP	OPB45144.1
0.03125	0.96875	AMP	OPB45150.1
0.03125	0.96875	AMP	OPB45356.1
0.03125	0.96875	AMP	OPB45371.1
0.03125	0.96875	AMP	OPB45421.1
0.03125	0.96875	AMP	OPB45499.1
0.03125	0.96875	AMP	OPB45512.1
0.03125	0.96875	AMP	OPB45584.1
0.03125	0.96875	AMP	OPB45737.1
0.03125	0.96875	AMP	OPB45856.1
0.03125	0.96875	AMP	OPB45867.1
0.03125	0.96875	AMP	OPB45893.1
0.03125	0.96875	AMP	OPB46039.1
0.03125	0.96875	AMP	OPB46041.1
0.03125	0.96875	AMP	OPB46085.1
0.03125	0.96875	AMP	OPB46124.1
0.03125	0.96875	AMP	OPB46145.1
0.03125	0.96875	AMP	OPB46191.1
0.03125	0.96875	AMP	OPB46270.1
0.03125	0.96875	AMP	OPB46282.1
0.03125	0.96875	AMP	OPB46351.1
0.03125	0.96875	AMP	OPB46398.1
0.03125	0.96875	AMP	OPB46497.1
0.03125	0.96875	AMP	OPB46518.1
0.03125	0.96875	AMP	OPB46543.1
0.03125	0.96875	AMP	OPB46686.1
0.03125	0.96875	AMP	OPB46759.1
0.03125	0.96875	AMP	OPB46789.1
0.03125	0.96875	AMP	OPB46823.1
0.03125	0.96875	AMP	OPB46861.1
0.03125	0.96875	AMP	OPB46923.1
0.03125	0.96875	AMP	OPB46926.1
0.03125	0.96875	AMP	OPB47039.1
0.03125	0.96875	AMP	OPB47070.1
0.03125	0.96875	AMP	OPB47086.1
0.03125	0.96875	AMP	OPB47102.1
0.0375	0.9625	AMP	OPB35924.1
0.0375	0.9625	AMP	OPB35929.1
0.0375	0.9625	AMP	OPB35986.1
0.0375	0.9625	AMP	OPB36014.1
0.0375	0.9625	AMP	OPB36150.1
0.0375	0.9625	AMP	OPB36200.1
0.0375	0.9625	AMP	OPB36219.1
0.0375	0.9625	AMP	OPB36381.1
0.0375	0.9625	AMP	OPB36499.1
0.0375	0.9625	AMP	OPB36523.1
0.0375	0.9625	AMP	OPB36535.1
0.0375	0.9625	AMP	OPB36551.1
0.0375	0.9625	AMP	OPB36554.1
0.0375	0.9625	AMP	OPB36565.1
0.0375	0.9625	AMP	OPB36591.1
0.0375	0.9625	AMP	OPB36629.1
0.0375	0.9625	AMP	OPB36710.1
0.0375	0.9625	AMP	OPB36735.1
0.0375	0.9625	AMP	OPB36747.1
0.0375	0.9625	AMP	OPB36781.1
0.0375	0.9625	AMP	OPB36785.1
0.0375	0.9625	AMP	OPB36866.1
0.0375	0.9625	AMP	OPB36877.1
0.0375	0.9625	AMP	OPB36908.1
0.0375	0.9625	AMP	OPB37058.1
0.0375	0.9625	AMP	OPB37172.1
0.0375	0.9625	AMP	OPB37510.1
0.0375	0.9625	AMP	OPB37527.1
0.0375	0.9625	AMP	OPB37564.1
0.0375	0.9625	AMP	OPB37568.1
0.0375	0.9625	AMP	OPB37571.1
0.0375	0.9625	AMP	OPB37635.1
0.0375	0.9625	AMP	OPB37658.1
0.0375	0.9625	AMP	OPB37679.1
0.0375	0.9625	AMP	OPB37681.1
0.0375	0.9625	AMP	OPB37684.1
0.0375	0.9625	AMP	OPB37777.1
0.0375	0.9625	AMP	OPB37831.1
0.0375	0.9625	AMP	OPB37847.1
0.0375	0.9625	AMP	OPB37932.1
0.0375	0.9625	AMP	OPB37950.1
0.0375	0.9625	AMP	OPB37961.1
0.0375	0.9625	AMP	OPB37990.1
0.0375	0.9625	AMP	OPB37998.1
0.0375	0.9625	AMP	OPB38008.1
0.0375	0.9625	AMP	OPB38034.1
0.0375	0.9625	AMP	OPB38107.1
0.0375	0.9625	AMP	OPB38116.1
0.0375	0.9625	AMP	OPB38130.1
0.0375	0.9625	AMP	OPB38165.1
0.0375	0.9625	AMP	OPB38169.1
0.0375	0.9625	AMP	OPB38177.1
0.0375	0.9625	AMP	OPB38272.1
0.0375	0.9625	AMP	OPB38317.1
0.0375	0.9625	AMP	OPB38324.1
0.0375	0.9625	AMP	OPB38411.1
0.0375	0.9625	AMP	OPB38426.1
0.0375	0.9625	AMP	OPB38450.1
0.0375	0.9625	AMP	OPB38456.1
0.0375	0.9625	AMP	OPB38480.1
0.0375	0.9625	AMP	OPB38492.1
0.0375	0.9625	AMP	OPB38508.1
0.0375	0.9625	AMP	OPB38520.1
0.0375	0.9625	AMP	OPB38621.1
0.0375	0.9625	AMP	OPB38678.1
0.0375	0.9625	AMP	OPB38680.1
0.0375	0.9625	AMP	OPB38715.1
0.0375	0.9625	AMP	OPB38751.1
0.0375	0.9625	AMP	OPB38763.1
0.0375	0.9625	AMP	OPB38766.1
0.0375	0.9625	AMP	OPB38846.1
0.0375	0.9625	AMP	OPB38889.1
0.0375	0.9625	AMP	OPB38934.1
0.0375	0.9625	AMP	OPB38970.1
0.0375	0.9625	AMP	OPB38979.1
0.0375	0.9625	AMP	OPB39071.1
0.0375	0.9625	AMP	OPB39114.1
0.0375	0.9625	AMP	OPB39148.1
0.0375	0.9625	AMP	OPB39175.1
0.0375	0.9625	AMP	OPB39281.1
0.0375	0.9625	AMP	OPB39308.1
0.0375	0.9625	AMP	OPB39373.1
0.0375	0.9625	AMP	OPB39415.1
0.0375	0.9625	AMP	OPB39459.1
0.0375	0.9625	AMP	OPB39526.1
0.0375	0.9625	AMP	OPB39549.1
0.0375	0.9625	AMP	OPB39618.1
0.0375	0.9625	AMP	OPB39673.1
0.0375	0.9625	AMP	OPB39686.1
0.0375	0.9625	AMP	OPB39703.1
0.0375	0.9625	AMP	OPB39705.1
0.0375	0.9625	AMP	OPB39708.1
0.0375	0.9625	AMP	OPB39711.1
0.0375	0.9625	AMP	OPB39714.1
0.0375	0.9625	AMP	OPB39831.1
0.0375	0.9625	AMP	OPB39832.1
0.0375	0.9625	AMP	OPB39914.1
0.0375	0.9625	AMP	OPB39920.1
0.0375	0.9625	AMP	OPB40046.1
0.0375	0.9625	AMP	OPB40111.1
0.0375	0.9625	AMP	OPB40120.1
0.0375	0.9625	AMP	OPB40143.1
0.0375	0.9625	AMP	OPB40181.1
0.0375	0.9625	AMP	OPB40243.1
0.0375	0.9625	AMP	OPB40264.1
0.0375	0.9625	AMP	OPB40284.1
0.0375	0.9625	AMP	OPB40311.1
0.0375	0.9625	AMP	OPB40334.1
0.0375	0.9625	AMP	OPB40356.1
0.0375	0.9625	AMP	OPB40370.1
0.0375	0.9625	AMP	OPB40403.1
0.0375	0.9625	AMP	OPB40419.1
0.0375	0.9625	AMP	OPB40488.1
0.0375	0.9625	AMP	OPB40516.1
0.0375	0.9625	AMP	OPB40542.1
0.0375	0.9625	AMP	OPB40551.1
0.0375	0.9625	AMP	OPB40556.1
0.0375	0.9625	AMP	OPB40682.1
0.0375	0.9625	AMP	OPB40700.1
0.0375	0.9625	AMP	OPB40705.1
0.0375	0.9625	AMP	OPB40706.1
0.0375	0.9625	AMP	OPB40728.1
0.0375	0.9625	AMP	OPB40831.1
0.0375	0.9625	AMP	OPB40882.1
0.0375	0.9625	AMP	OPB40898.1
0.0375	0.9625	AMP	OPB40911.1
0.0375	0.9625	AMP	OPB40915.1
0.0375	0.9625	AMP	OPB40989.1
0.0375	0.9625	AMP	OPB40995.1
0.0375	0.9625	AMP	OPB41056.1
0.0375	0.9625	AMP	OPB41068.1
0.0375	0.9625	AMP	OPB41137.1
0.0375	0.9625	AMP	OPB41150.1
0.0375	0.9625	AMP	OPB41183.1
0.0375	0.9625	AMP	OPB41200.1
0.0375	0.9625	AMP	OPB41211.1
0.0375	0.9625	AMP	OPB41217.1
0.0375	0.9625	AMP	OPB41323.1
0.0375	0.9625	AMP	OPB41402.1
0.0375	0.9625	AMP	OPB41407.1
0.0375	0.9625	AMP	OPB41466.1
0.0375	0.9625	AMP	OPB41577.1
0.0375	0.9625	AMP	OPB41589.1
0.0375	0.9625	AMP	OPB41699.1
0.0375	0.9625	AMP	OPB41747.1
0.0375	0.9625	AMP	OPB41829.1
0.0375	0.9625	AMP	OPB41913.1
0.0375	0.9625	AMP	OPB41940.1
0.0375	0.9625	AMP	OPB41962.1
0.0375	0.9625	AMP	OPB42003.1
0.0375	0.9625	AMP	OPB42048.1
0.0375	0.9625	AMP	OPB42086.1
0.0375	0.9625	AMP	OPB42111.1
0.0375	0.9625	AMP	OPB42194.1
0.0375	0.9625	AMP	OPB42205.1
0.0375	0.9625	AMP	OPB42217.1
0.0375	0.9625	AMP	OPB42230.1
0.0375	0.9625	AMP	OPB42261.1
0.0375	0.9625	AMP	OPB42266.1
0.0375	0.9625	AMP	OPB42464.1
0.0375	0.9625	AMP	OPB42476.1
0.0375	0.9625	AMP	OPB42511.1
0.0375	0.9625	AMP	OPB42619.1
0.0375	0.9625	AMP	OPB42652.1
0.0375	0.9625	AMP	OPB42713.1
0.0375	0.9625	AMP	OPB42754.1
0.0375	0.9625	AMP	OPB42803.1
0.0375	0.9625	AMP	OPB42851.1
0.0375	0.9625	AMP	OPB42894.1
0.0375	0.9625	AMP	OPB42937.1
0.0375	0.9625	AMP	OPB42991.1
0.0375	0.9625	AMP	OPB43028.1
0.0375	0.9625	AMP	OPB43064.1
0.0375	0.9625	AMP	OPB43126.1
0.0375	0.9625	AMP	OPB43136.1
0.0375	0.9625	AMP	OPB43138.1
0.0375	0.9625	AMP	OPB43172.1
0.0375	0.9625	AMP	OPB43286.1
0.0375	0.9625	AMP	OPB43322.1
0.0375	0.9625	AMP	OPB43326.1
0.0375	0.9625	AMP	OPB43334.1
0.0375	0.9625	AMP	OPB43349.1
0.0375	0.9625	AMP	OPB43367.1
0.0375	0.9625	AMP	OPB43385.1
0.0375	0.9625	AMP	OPB43405.1
0.0375	0.9625	AMP	OPB43499.1
0.0375	0.9625	AMP	OPB43545.1
0.0375	0.9625	AMP	OPB43629.1
0.0375	0.9625	AMP	OPB43662.1
0.0375	0.9625	AMP	OPB43669.1
0.0375	0.9625	AMP	OPB43685.1
0.0375	0.9625	AMP	OPB43712.1
0.0375	0.9625	AMP	OPB43731.1
0.0375	0.9625	AMP	OPB43738.1
0.0375	0.9625	AMP	OPB43808.1
0.0375	0.9625	AMP	OPB43828.1
0.0375	0.9625	AMP	OPB43886.1
0.0375	0.9625	AMP	OPB43941.1
0.0375	0.9625	AMP	OPB43944.1
0.0375	0.9625	AMP	OPB44104.1
0.0375	0.9625	AMP	OPB44120.1
0.0375	0.9625	AMP	OPB44135.1
0.0375	0.9625	AMP	OPB44205.1
0.0375	0.9625	AMP	OPB44236.1
0.0375	0.9625	AMP	OPB44257.1
0.0375	0.9625	AMP	OPB44281.1
0.0375	0.9625	AMP	OPB44346.1
0.0375	0.9625	AMP	OPB44552.1
0.0375	0.9625	AMP	OPB44589.1
0.0375	0.9625	AMP	OPB44607.1
0.0375	0.9625	AMP	OPB44657.1
0.0375	0.9625	AMP	OPB44688.1
0.0375	0.9625	AMP	OPB44762.1
0.0375	0.9625	AMP	OPB44801.1
0.0375	0.9625	AMP	OPB44814.1
0.0375	0.9625	AMP	OPB44847.1
0.0375	0.9625	AMP	OPB44871.1
0.0375	0.9625	AMP	OPB44958.1
0.0375	0.9625	AMP	OPB44996.1
0.0375	0.9625	AMP	OPB45091.1
0.0375	0.9625	AMP	OPB45109.1
0.0375	0.9625	AMP	OPB45171.1
0.0375	0.9625	AMP	OPB45284.1
0.0375	0.9625	AMP	OPB45290.1
0.0375	0.9625	AMP	OPB45300.1
0.0375	0.9625	AMP	OPB45392.1
0.0375	0.9625	AMP	OPB45564.1
0.0375	0.9625	AMP	OPB45637.1
0.0375	0.9625	AMP	OPB45647.1
0.0375	0.9625	AMP	OPB45771.1
0.0375	0.9625	AMP	OPB45872.1
0.0375	0.9625	AMP	OPB45901.1
0.0375	0.9625	AMP	OPB45946.1
0.0375	0.9625	AMP	OPB45984.1
0.0375	0.9625	AMP	OPB45999.1
0.0375	0.9625	AMP	OPB46036.1
0.0375	0.9625	AMP	OPB46073.1
0.0375	0.9625	AMP	OPB46084.1
0.0375	0.9625	AMP	OPB46105.1
0.0375	0.9625	AMP	OPB46120.1
0.0375	0.9625	AMP	OPB46128.1
0.0375	0.9625	AMP	OPB46169.1
0.0375	0.9625	AMP	OPB46193.1
0.0375	0.9625	AMP	OPB46201.1
0.0375	0.9625	AMP	OPB46206.1
0.0375	0.9625	AMP	OPB46306.1
0.0375	0.9625	AMP	OPB46335.1
0.0375	0.9625	AMP	OPB46346.1
0.0375	0.9625	AMP	OPB46382.1
0.0375	0.9625	AMP	OPB46561.1
0.0375	0.9625	AMP	OPB46575.1
0.0375	0.9625	AMP	OPB46602.1
0.0375	0.9625	AMP	OPB46668.1
0.0375	0.9625	AMP	OPB46708.1
0.0375	0.9625	AMP	OPB46728.1
0.0375	0.9625	AMP	OPB46817.1
0.0375	0.9625	AMP	OPB46885.1
0.0375	0.9625	AMP	OPB47115.1
0.0375	0.9625	AMP	OPB47160.1
0.0375	0.9625	AMP	OPB47171.1
0.0395833	0.960417	AMP	OPB38513.1
0.04375	0.95625	AMP	OPB35921.1
0.04375	0.95625	AMP	OPB35991.1
0.04375	0.95625	AMP	OPB36005.1
0.04375	0.95625	AMP	OPB36013.1
0.04375	0.95625	AMP	OPB36041.1
0.04375	0.95625	AMP	OPB36051.1
0.04375	0.95625	AMP	OPB36081.1
0.04375	0.95625	AMP	OPB36089.1
0.04375	0.95625	AMP	OPB36094.1
0.04375	0.95625	AMP	OPB36124.1
0.04375	0.95625	AMP	OPB36173.1
0.04375	0.95625	AMP	OPB36181.1
0.04375	0.95625	AMP	OPB36193.1
0.04375	0.95625	AMP	OPB36218.1
0.04375	0.95625	AMP	OPB36263.1
0.04375	0.95625	AMP	OPB36325.1
0.04375	0.95625	AMP	OPB36389.1
0.04375	0.95625	AMP	OPB36422.1
0.04375	0.95625	AMP	OPB36445.1
0.04375	0.95625	AMP	OPB36460.1
0.04375	0.95625	AMP	OPB36466.1
0.04375	0.95625	AMP	OPB36473.1
0.04375	0.95625	AMP	OPB36529.1
0.04375	0.95625	AMP	OPB36559.1
0.04375	0.95625	AMP	OPB36563.1
0.04375	0.95625	AMP	OPB36564.1
0.04375	0.95625	AMP	OPB36777.1
0.04375	0.95625	AMP	OPB36796.1
0.04375	0.95625	AMP	OPB36804.1
0.04375	0.95625	AMP	OPB36828.1
0.04375	0.95625	AMP	OPB36873.1
0.04375	0.95625	AMP	OPB36923.1
0.04375	0.95625	AMP	OPB36971.1
0.04375	0.95625	AMP	OPB36973.1
0.04375	0.95625	AMP	OPB36977.1
0.04375	0.95625	AMP	OPB37010.1
0.04375	0.95625	AMP	OPB37026.1
0.04375	0.95625	AMP	OPB37042.1
0.04375	0.95625	AMP	OPB37088.1
0.04375	0.95625	AMP	OPB37118.1
0.04375	0.95625	AMP	OPB37164.1
0.04375	0.95625	AMP	OPB37170.1
0.04375	0.95625	AMP	OPB37235.1
0.04375	0.95625	AMP	OPB37272.1
0.04375	0.95625	AMP	OPB37291.1
0.04375	0.95625	AMP	OPB37294.1
0.04375	0.95625	AMP	OPB37378.1
0.04375	0.95625	AMP	OPB37390.1
0.04375	0.95625	AMP	OPB37407.1
0.04375	0.95625	AMP	OPB37418.1
0.04375	0.95625	AMP	OPB37428.1
0.04375	0.95625	AMP	OPB37468.1
0.04375	0.95625	AMP	OPB37511.1
0.04375	0.95625	AMP	OPB37557.1
0.04375	0.95625	AMP	OPB37609.1
0.04375	0.95625	AMP	OPB37734.1
0.04375	0.95625	AMP	OPB37753.1
0.04375	0.95625	AMP	OPB37889.1
0.04375	0.95625	AMP	OPB37890.1
0.04375	0.95625	AMP	OPB37892.1
0.04375	0.95625	AMP	OPB37917.1
0.04375	0.95625	AMP	OPB37935.1
0.04375	0.95625	AMP	OPB38066.1
0.04375	0.95625	AMP	OPB38075.1
0.04375	0.95625	AMP	OPB38114.1
0.04375	0.95625	AMP	OPB38119.1
0.04375	0.95625	AMP	OPB38147.1
0.04375	0.95625	AMP	OPB38279.1
0.04375	0.95625	AMP	OPB38305.1
0.04375	0.95625	AMP	OPB38321.1
0.04375	0.95625	AMP	OPB38327.1
0.04375	0.95625	AMP	OPB38344.1
0.04375	0.95625	AMP	OPB38355.1
0.04375	0.95625	AMP	OPB38360.1
0.04375	0.95625	AMP	OPB38387.1
0.04375	0.95625	AMP	OPB38457.1
0.04375	0.95625	AMP	OPB38472.1
0.04375	0.95625	AMP	OPB38526.1
0.04375	0.95625	AMP	OPB38545.1
0.04375	0.95625	AMP	OPB38564.1
0.04375	0.95625	AMP	OPB38595.1
0.04375	0.95625	AMP	OPB38604.1
0.04375	0.95625	AMP	OPB38625.1
0.04375	0.95625	AMP	OPB38626.1
0.04375	0.95625	AMP	OPB38634.1
0.04375	0.95625	AMP	OPB38734.1
0.04375	0.95625	AMP	OPB38785.1
0.04375	0.95625	AMP	OPB38808.1
0.04375	0.95625	AMP	OPB38821.1
0.04375	0.95625	AMP	OPB38840.1
0.04375	0.95625	AMP	OPB38858.1
0.04375	0.95625	AMP	OPB38879.1
0.04375	0.95625	AMP	OPB38913.1
0.04375	0.95625	AMP	OPB38967.1
0.04375	0.95625	AMP	OPB39027.1
0.04375	0.95625	AMP	OPB39047.1
0.04375	0.95625	AMP	OPB39098.1
0.04375	0.95625	AMP	OPB39215.1
0.04375	0.95625	AMP	OPB39393.1
0.04375	0.95625	AMP	OPB39410.1
0.04375	0.95625	AMP	OPB39429.1
0.04375	0.95625	AMP	OPB39436.1
0.04375	0.95625	AMP	OPB39438.1
0.04375	0.95625	AMP	OPB39454.1
0.04375	0.95625	AMP	OPB39496.1
0.04375	0.95625	AMP	OPB39538.1
0.04375	0.95625	AMP	OPB39724.1
0.04375	0.95625	AMP	OPB39836.1
0.04375	0.95625	AMP	OPB39850.1
0.04375	0.95625	AMP	OPB39857.1
0.04375	0.95625	AMP	OPB39924.1
0.04375	0.95625	AMP	OPB40006.1
0.04375	0.95625	AMP	OPB40022.1
0.04375	0.95625	AMP	OPB40067.1
0.04375	0.95625	AMP	OPB40095.1
0.04375	0.95625	AMP	OPB40099.1
0.04375	0.95625	AMP	OPB40156.1
0.04375	0.95625	AMP	OPB40165.1
0.04375	0.95625	AMP	OPB40210.1
0.04375	0.95625	AMP	OPB40213.1
0.04375	0.95625	AMP	OPB40287.1
0.04375	0.95625	AMP	OPB40290.1
0.04375	0.95625	AMP	OPB40304.1
0.04375	0.95625	AMP	OPB40385.1
0.04375	0.95625	AMP	OPB40489.1
0.04375	0.95625	AMP	OPB40492.1
0.04375	0.95625	AMP	OPB40506.1
0.04375	0.95625	AMP	OPB40526.1
0.04375	0.95625	AMP	OPB40573.1
0.04375	0.95625	AMP	OPB40587.1
0.04375	0.95625	AMP	OPB40613.1
0.04375	0.95625	AMP	OPB40639.1
0.04375	0.95625	AMP	OPB40642.1
0.04375	0.95625	AMP	OPB40675.1
0.04375	0.95625	AMP	OPB40683.1
0.04375	0.95625	AMP	OPB40684.1
0.04375	0.95625	AMP	OPB40686.1
0.04375	0.95625	AMP	OPB40688.1
0.04375	0.95625	AMP	OPB40690.1
0.04375	0.95625	AMP	OPB40693.1
0.04375	0.95625	AMP	OPB40712.1
0.04375	0.95625	AMP	OPB40865.1
0.04375	0.95625	AMP	OPB40888.1
0.04375	0.95625	AMP	OPB40892.1
0.04375	0.95625	AMP	OPB40946.1
0.04375	0.95625	AMP	OPB40982.1
0.04375	0.95625	AMP	OPB41017.1
0.04375	0.95625	AMP	OPB41041.1
0.04375	0.95625	AMP	OPB41060.1
0.04375	0.95625	AMP	OPB41061.1
0.04375	0.95625	AMP	OPB41089.1
0.04375	0.95625	AMP	OPB41176.1
0.04375	0.95625	AMP	OPB41180.1
0.04375	0.95625	AMP	OPB41192.1
0.04375	0.95625	AMP	OPB41226.1
0.04375	0.95625	AMP	OPB41313.1
0.04375	0.95625	AMP	OPB41327.1
0.04375	0.95625	AMP	OPB41331.1
0.04375	0.95625	AMP	OPB41368.1
0.04375	0.95625	AMP	OPB41396.1
0.04375	0.95625	AMP	OPB41397.1
0.04375	0.95625	AMP	OPB41400.1
0.04375	0.95625	AMP	OPB41408.1
0.04375	0.95625	AMP	OPB41455.1
0.04375	0.95625	AMP	OPB41483.1
0.04375	0.95625	AMP	OPB41509.1
0.04375	0.95625	AMP	OPB41524.1
0.04375	0.95625	AMP	OPB41550.1
0.04375	0.95625	AMP	OPB41563.1
0.04375	0.95625	AMP	OPB41624.1
0.04375	0.95625	AMP	OPB41632.1
0.04375	0.95625	AMP	OPB41658.1
0.04375	0.95625	AMP	OPB41676.1
0.04375	0.95625	AMP	OPB41695.1
0.04375	0.95625	AMP	OPB41706.1
0.04375	0.95625	AMP	OPB41719.1
0.04375	0.95625	AMP	OPB41736.1
0.04375	0.95625	AMP	OPB41803.1
0.04375	0.95625	AMP	OPB41806.1
0.04375	0.95625	AMP	OPB41826.1
0.04375	0.95625	AMP	OPB41873.1
0.04375	0.95625	AMP	OPB41951.1
0.04375	0.95625	AMP	OPB42004.1
0.04375	0.95625	AMP	OPB42051.1
0.04375	0.95625	AMP	OPB42159.1
0.04375	0.95625	AMP	OPB42163.1
0.04375	0.95625	AMP	OPB42184.1
0.04375	0.95625	AMP	OPB42206.1
0.04375	0.95625	AMP	OPB42310.1
0.04375	0.95625	AMP	OPB42311.1
0.04375	0.95625	AMP	OPB42343.1
0.04375	0.95625	AMP	OPB42365.1
0.04375	0.95625	AMP	OPB42384.1
0.04375	0.95625	AMP	OPB42391.1
0.04375	0.95625	AMP	OPB42441.1
0.04375	0.95625	AMP	OPB42494.1
0.04375	0.95625	AMP	OPB42562.1
0.04375	0.95625	AMP	OPB42650.1
0.04375	0.95625	AMP	OPB42683.1
0.04375	0.95625	AMP	OPB42740.1
0.04375	0.95625	AMP	OPB42763.1
0.04375	0.95625	AMP	OPB42775.1
0.04375	0.95625	AMP	OPB42839.1
0.04375	0.95625	AMP	OPB42846.1
0.04375	0.95625	AMP	OPB42886.1
0.04375	0.95625	AMP	OPB42920.1
0.04375	0.95625	AMP	OPB42964.1
0.04375	0.95625	AMP	OPB42982.1
0.04375	0.95625	AMP	OPB43004.1
0.04375	0.95625	AMP	OPB43024.1
0.04375	0.95625	AMP	OPB43092.1
0.04375	0.95625	AMP	OPB43108.1
0.04375	0.95625	AMP	OPB43116.1
0.04375	0.95625	AMP	OPB43158.1
0.04375	0.95625	AMP	OPB43201.1
0.04375	0.95625	AMP	OPB43206.1
0.04375	0.95625	AMP	OPB43235.1
0.04375	0.95625	AMP	OPB43304.1
0.04375	0.95625	AMP	OPB43331.1
0.04375	0.95625	AMP	OPB43358.1
0.04375	0.95625	AMP	OPB43362.1
0.04375	0.95625	AMP	OPB43434.1
0.04375	0.95625	AMP	OPB43447.1
0.04375	0.95625	AMP	OPB43455.1
0.04375	0.95625	AMP	OPB43456.1
0.04375	0.95625	AMP	OPB43495.1
0.04375	0.95625	AMP	OPB43550.1
0.04375	0.95625	AMP	OPB43707.1
0.04375	0.95625	AMP	OPB43770.1
0.04375	0.95625	AMP	OPB43816.1
0.04375	0.95625	AMP	OPB43827.1
0.04375	0.95625	AMP	OPB43860.1
0.04375	0.95625	AMP	OPB43954.1
0.04375	0.95625	AMP	OPB43991.1
0.04375	0.95625	AMP	OPB44033.1
0.04375	0.95625	AMP	OPB44038.1
0.04375	0.95625	AMP	OPB44056.1
0.04375	0.95625	AMP	OPB44067.1
0.04375	0.95625	AMP	OPB44327.1
0.04375	0.95625	AMP	OPB44329.1
0.04375	0.95625	AMP	OPB44347.1
0.04375	0.95625	AMP	OPB44446.1
0.04375	0.95625	AMP	OPB44453.1
0.04375	0.95625	AMP	OPB44464.1
0.04375	0.95625	AMP	OPB44491.1
0.04375	0.95625	AMP	OPB44503.1
0.04375	0.95625	AMP	OPB44541.1
0.04375	0.95625	AMP	OPB44546.1
0.04375	0.95625	AMP	OPB44564.1
0.04375	0.95625	AMP	OPB44685.1
0.04375	0.95625	AMP	OPB44702.1
0.04375	0.95625	AMP	OPB44842.1
0.04375	0.95625	AMP	OPB44873.1
0.04375	0.95625	AMP	OPB44882.1
0.04375	0.95625	AMP	OPB44887.1
0.04375	0.95625	AMP	OPB44973.1
0.04375	0.95625	AMP	OPB45010.1
0.04375	0.95625	AMP	OPB45067.1
0.04375	0.95625	AMP	OPB45103.1
0.04375	0.95625	AMP	OPB45115.1
0.04375	0.95625	AMP	OPB45147.1
0.04375	0.95625	AMP	OPB45163.1
0.04375	0.95625	AMP	OPB45172.1
0.04375	0.95625	AMP	OPB45176.1
0.04375	0.95625	AMP	OPB45177.1
0.04375	0.95625	AMP	OPB45201.1
0.04375	0.95625	AMP	OPB45212.1
0.04375	0.95625	AMP	OPB45246.1
0.04375	0.95625	AMP	OPB45297.1
0.04375	0.95625	AMP	OPB45303.1
0.04375	0.95625	AMP	OPB45350.1
0.04375	0.95625	AMP	OPB45367.1
0.04375	0.95625	AMP	OPB45369.1
0.04375	0.95625	AMP	OPB45469.1
0.04375	0.95625	AMP	OPB45505.1
0.04375	0.95625	AMP	OPB45516.1
0.04375	0.95625	AMP	OPB45577.1
0.04375	0.95625	AMP	OPB45676.1
0.04375	0.95625	AMP	OPB45718.1
0.04375	0.95625	AMP	OPB45805.1
0.04375	0.95625	AMP	OPB45862.1
0.04375	0.95625	AMP	OPB45886.1
0.04375	0.95625	AMP	OPB45894.1
0.04375	0.95625	AMP	OPB45916.1
0.04375	0.95625	AMP	OPB45939.1
0.04375	0.95625	AMP	OPB45993.1
0.04375	0.95625	AMP	OPB46056.1
0.04375	0.95625	AMP	OPB46063.1
0.04375	0.95625	AMP	OPB46065.1
0.04375	0.95625	AMP	OPB46096.1
0.04375	0.95625	AMP	OPB46142.1
0.04375	0.95625	AMP	OPB46150.1
0.04375	0.95625	AMP	OPB46171.1
0.04375	0.95625	AMP	OPB46177.1
0.04375	0.95625	AMP	OPB46178.1
0.04375	0.95625	AMP	OPB46329.1
0.04375	0.95625	AMP	OPB46332.1
0.04375	0.95625	AMP	OPB46421.1
0.04375	0.95625	AMP	OPB46449.1
0.04375	0.95625	AMP	OPB46472.1
0.04375	0.95625	AMP	OPB46520.1
0.04375	0.95625	AMP	OPB46656.1
0.04375	0.95625	AMP	OPB46687.1
0.04375	0.95625	AMP	OPB46699.1
0.04375	0.95625	AMP	OPB46718.1
0.04375	0.95625	AMP	OPB46745.1
0.04375	0.95625	AMP	OPB46788.1
0.04375	0.95625	AMP	OPB46796.1
0.04375	0.95625	AMP	OPB46871.1
0.04375	0.95625	AMP	OPB46874.1
0.04375	0.95625	AMP	OPB46898.1
0.04375	0.95625	AMP	OPB47019.1
0.04375	0.95625	AMP	OPB47050.1
0.04375	0.95625	AMP	OPB47058.1
0.04375	0.95625	AMP	OPB47148.1
0.04375	0.95625	AMP	OPB47153.1
0.05	0.95	AMP	OPB35940.1
0.05	0.95	AMP	OPB35949.1
0.05	0.95	AMP	OPB35950.1
0.05	0.95	AMP	OPB35960.1
0.05	0.95	AMP	OPB35995.1
0.05	0.95	AMP	OPB36006.1
0.05	0.95	AMP	OPB36066.1
0.05	0.95	AMP	OPB36084.1
0.05	0.95	AMP	OPB36086.1
0.05	0.95	AMP	OPB36146.1
0.05	0.95	AMP	OPB36225.1
0.05	0.95	AMP	OPB36280.1
0.05	0.95	AMP	OPB36282.1
0.05	0.95	AMP	OPB36307.1
0.05	0.95	AMP	OPB36309.1
0.05	0.95	AMP	OPB36327.1
0.05	0.95	AMP	OPB36329.1
0.05	0.95	AMP	OPB36372.1
0.05	0.95	AMP	OPB36376.1
0.05	0.95	AMP	OPB36406.1
0.05	0.95	AMP	OPB36481.1
0.05	0.95	AMP	OPB36509.1
0.05	0.95	AMP	OPB36524.1
0.05	0.95	AMP	OPB36532.1
0.05	0.95	AMP	OPB36599.1
0.05	0.95	AMP	OPB36620.1
0.05	0.95	AMP	OPB36625.1
0.05	0.95	AMP	OPB36637.1
0.05	0.95	AMP	OPB36661.1
0.05	0.95	AMP	OPB36666.1
0.05	0.95	AMP	OPB36705.1
0.05	0.95	AMP	OPB36795.1
0.05	0.95	AMP	OPB36812.1
0.05	0.95	AMP	OPB36814.1
0.05	0.95	AMP	OPB36835.1
0.05	0.95	AMP	OPB36842.1
0.05	0.95	AMP	OPB36843.1
0.05	0.95	AMP	OPB36861.1
0.05	0.95	AMP	OPB36881.1
0.05	0.95	AMP	OPB36943.1
0.05	0.95	AMP	OPB36968.1
0.05	0.95	AMP	OPB36993.1
0.05	0.95	AMP	OPB37005.1
0.05	0.95	AMP	OPB37009.1
0.05	0.95	AMP	OPB37049.1
0.05	0.95	AMP	OPB37124.1
0.05	0.95	AMP	OPB37160.1
0.05	0.95	AMP	OPB37183.1
0.05	0.95	AMP	OPB37256.1
0.05	0.95	AMP	OPB37257.1
0.05	0.95	AMP	OPB37274.1
0.05	0.95	AMP	OPB37319.1
0.05	0.95	AMP	OPB37324.1
0.05	0.95	AMP	OPB37349.1
0.05	0.95	AMP	OPB37415.1
0.05	0.95	AMP	OPB37463.1
0.05	0.95	AMP	OPB37480.1
0.05	0.95	AMP	OPB37516.1
0.05	0.95	AMP	OPB37573.1
0.05	0.95	AMP	OPB37574.1
0.05	0.95	AMP	OPB37606.1
0.05	0.95	AMP	OPB37650.1
0.05	0.95	AMP	OPB37662.1
0.05	0.95	AMP	OPB37714.1
0.05	0.95	AMP	OPB37740.1
0.05	0.95	AMP	OPB37749.1
0.05	0.95	AMP	OPB37776.1
0.05	0.95	AMP	OPB37844.1
0.05	0.95	AMP	OPB37870.1
0.05	0.95	AMP	OPB37874.1
0.05	0.95	AMP	OPB37931.1
0.05	0.95	AMP	OPB37937.1
0.05	0.95	AMP	OPB37944.1
0.05	0.95	AMP	OPB37960.1
0.05	0.95	AMP	OPB37971.1
0.05	0.95	AMP	OPB37985.1
0.05	0.95	AMP	OPB38011.1
0.05	0.95	AMP	OPB38063.1
0.05	0.95	AMP	OPB38088.1
0.05	0.95	AMP	OPB38101.1
0.05	0.95	AMP	OPB38102.1
0.05	0.95	AMP	OPB38105.1
0.05	0.95	AMP	OPB38138.1
0.05	0.95	AMP	OPB38162.1
0.05	0.95	AMP	OPB38230.1
0.05	0.95	AMP	OPB38251.1
0.05	0.95	AMP	OPB38255.1
0.05	0.95	AMP	OPB38266.1
0.05	0.95	AMP	OPB38278.1
0.05	0.95	AMP	OPB38302.1
0.05	0.95	AMP	OPB38304.1
0.05	0.95	AMP	OPB38389.1
0.05	0.95	AMP	OPB38443.1
0.05	0.95	AMP	OPB38449.1
0.05	0.95	AMP	OPB38466.1
0.05	0.95	AMP	OPB38491.1
0.05	0.95	AMP	OPB38502.1
0.05	0.95	AMP	OPB38553.1
0.05	0.95	AMP	OPB38557.1
0.05	0.95	AMP	OPB38572.1
0.05	0.95	AMP	OPB38614.1
0.05	0.95	AMP	OPB38651.1
0.05	0.95	AMP	OPB38676.1
0.05	0.95	AMP	OPB38684.1
0.05	0.95	AMP	OPB38687.1
0.05	0.95	AMP	OPB38708.1
0.05	0.95	AMP	OPB38719.1
0.05	0.95	AMP	OPB38722.1
0.05	0.95	AMP	OPB38728.1
0.05	0.95	AMP	OPB38752.1
0.05	0.95	AMP	OPB38804.1
0.05	0.95	AMP	OPB38814.1
0.05	0.95	AMP	OPB38828.1
0.05	0.95	AMP	OPB38894.1
0.05	0.95	AMP	OPB38898.1
0.05	0.95	AMP	OPB38901.1
0.05	0.95	AMP	OPB38903.1
0.05	0.95	AMP	OPB38904.1
0.05	0.95	AMP	OPB38929.1
0.05	0.95	AMP	OPB38955.1
0.05	0.95	AMP	OPB38987.1
0.05	0.95	AMP	OPB39005.1
0.05	0.95	AMP	OPB39022.1
0.05	0.95	AMP	OPB39050.1
0.05	0.95	AMP	OPB39092.1
0.05	0.95	AMP	OPB39119.1
0.05	0.95	AMP	OPB39193.1
0.05	0.95	AMP	OPB39197.1
0.05	0.95	AMP	OPB39276.1
0.05	0.95	AMP	OPB39309.1
0.05	0.95	AMP	OPB39311.1
0.05	0.95	AMP	OPB39348.1
0.05	0.95	AMP	OPB39355.1
0.05	0.95	AMP	OPB39356.1
0.05	0.95	AMP	OPB39366.1
0.05	0.95	AMP	OPB39388.1
0.05	0.95	AMP	OPB39427.1
0.05	0.95	AMP	OPB39439.1
0.05	0.95	AMP	OPB39456.1
0.05	0.95	AMP	OPB39502.1
0.05	0.95	AMP	OPB39513.1
0.05	0.95	AMP	OPB39514.1
0.05	0.95	AMP	OPB39517.1
0.05	0.95	AMP	OPB39552.1
0.05	0.95	AMP	OPB39556.1
0.05	0.95	AMP	OPB39565.1
0.05	0.95	AMP	OPB39661.1
0.05	0.95	AMP	OPB39691.1
0.05	0.95	AMP	OPB39713.1
0.05	0.95	AMP	OPB39751.1
0.05	0.95	AMP	OPB39783.1
0.05	0.95	AMP	OPB39801.1
0.05	0.95	AMP	OPB39808.1
0.05	0.95	AMP	OPB39809.1
0.05	0.95	AMP	OPB39818.1
0.05	0.95	AMP	OPB39830.1
0.05	0.95	AMP	OPB39838.1
0.05	0.95	AMP	OPB39839.1
0.05	0.95	AMP	OPB39874.1
0.05	0.95	AMP	OPB39880.1
0.05	0.95	AMP	OPB39957.1
0.05	0.95	AMP	OPB39960.1
0.05	0.95	AMP	OPB39982.1
0.05	0.95	AMP	OPB40000.1
0.05	0.95	AMP	OPB40023.1
0.05	0.95	AMP	OPB40036.1
0.05	0.95	AMP	OPB40060.1
0.05	0.95	AMP	OPB40068.1
0.05	0.95	AMP	OPB40080.1
0.05	0.95	AMP	OPB40096.1
0.05	0.95	AMP	OPB40128.1
0.05	0.95	AMP	OPB40158.1
0.05	0.95	AMP	OPB40188.1
0.05	0.95	AMP	OPB40308.1
0.05	0.95	AMP	OPB40390.1
0.05	0.95	AMP	OPB40422.1
0.05	0.95	AMP	OPB40440.1
0.05	0.95	AMP	OPB40445.1
0.05	0.95	AMP	OPB40446.1
0.05	0.95	AMP	OPB40448.1
0.05	0.95	AMP	OPB40468.1
0.05	0.95	AMP	OPB40469.1
0.05	0.95	AMP	OPB40471.1
0.05	0.95	AMP	OPB40490.1
0.05	0.95	AMP	OPB40520.1
0.05	0.95	AMP	OPB40552.1
0.05	0.95	AMP	OPB40592.1
0.05	0.95	AMP	OPB40620.1
0.05	0.95	AMP	OPB40623.1
0.05	0.95	AMP	OPB40663.1
0.05	0.95	AMP	OPB40737.1
0.05	0.95	AMP	OPB40745.1
0.05	0.95	AMP	OPB40746.1
0.05	0.95	AMP	OPB40796.1
0.05	0.95	AMP	OPB40852.1
0.05	0.95	AMP	OPB40863.1
0.05	0.95	AMP	OPB40922.1
0.05	0.95	AMP	OPB40961.1
0.05	0.95	AMP	OPB40983.1
0.05	0.95	AMP	OPB41012.1
0.05	0.95	AMP	OPB41022.1
0.05	0.95	AMP	OPB41063.1
0.05	0.95	AMP	OPB41095.1
0.05	0.95	AMP	OPB41102.1
0.05	0.95	AMP	OPB41108.1
0.05	0.95	AMP	OPB41124.1
0.05	0.95	AMP	OPB41133.1
0.05	0.95	AMP	OPB41142.1
0.05	0.95	AMP	OPB41175.1
0.05	0.95	AMP	OPB41216.1
0.05	0.95	AMP	OPB41220.1
0.05	0.95	AMP	OPB41235.1
0.05	0.95	AMP	OPB41249.1
0.05	0.95	AMP	OPB41266.1
0.05	0.95	AMP	OPB41319.1
0.05	0.95	AMP	OPB41330.1
0.05	0.95	AMP	OPB41337.1
0.05	0.95	AMP	OPB41343.1
0.05	0.95	AMP	OPB41345.1
0.05	0.95	AMP	OPB41371.1
0.05	0.95	AMP	OPB41385.1
0.05	0.95	AMP	OPB41428.1
0.05	0.95	AMP	OPB41436.1
0.05	0.95	AMP	OPB41503.1
0.05	0.95	AMP	OPB41531.1
0.05	0.95	AMP	OPB41542.1
0.05	0.95	AMP	OPB41567.1
0.05	0.95	AMP	OPB41583.1
0.05	0.95	AMP	OPB41643.1
0.05	0.95	AMP	OPB41648.1
0.05	0.95	AMP	OPB41701.1
0.05	0.95	AMP	OPB41733.1
0.05	0.95	AMP	OPB41793.1
0.05	0.95	AMP	OPB41820.1
0.05	0.95	AMP	OPB41860.1
0.05	0.95	AMP	OPB41895.1
0.05	0.95	AMP	OPB41904.1
0.05	0.95	AMP	OPB41942.1
0.05	0.95	AMP	OPB41994.1
0.05	0.95	AMP	OPB41995.1
0.05	0.95	AMP	OPB41997.1
0.05	0.95	AMP	OPB42044.1
0.05	0.95	AMP	OPB42070.1
0.05	0.95	AMP	OPB42072.1
0.05	0.95	AMP	OPB42141.1
0.05	0.95	AMP	OPB42154.1
0.05	0.95	AMP	OPB42177.1
0.05	0.95	AMP	OPB42207.1
0.05	0.95	AMP	OPB42329.1
0.05	0.95	AMP	OPB42334.1
0.05	0.95	AMP	OPB42438.1
0.05	0.95	AMP	OPB42485.1
0.05	0.95	AMP	OPB42499.1
0.05	0.95	AMP	OPB42524.1
0.05	0.95	AMP	OPB42550.1
0.05	0.95	AMP	OPB42605.1
0.05	0.95	AMP	OPB42637.1
0.05	0.95	AMP	OPB42663.1
0.05	0.95	AMP	OPB42669.1
0.05	0.95	AMP	OPB42720.1
0.05	0.95	AMP	OPB42829.1
0.05	0.95	AMP	OPB42850.1
0.05	0.95	AMP	OPB42879.1
0.05	0.95	AMP	OPB42888.1
0.05	0.95	AMP	OPB42912.1
0.05	0.95	AMP	OPB42985.1
0.05	0.95	AMP	OPB42996.1
0.05	0.95	AMP	OPB43005.1
0.05	0.95	AMP	OPB43015.1
0.05	0.95	AMP	OPB43019.1
0.05	0.95	AMP	OPB43053.1
0.05	0.95	AMP	OPB43068.1
0.05	0.95	AMP	OPB43109.1
0.05	0.95	AMP	OPB43120.1
0.05	0.95	AMP	OPB43226.1
0.05	0.95	AMP	OPB43325.1
0.05	0.95	AMP	OPB43339.1
0.05	0.95	AMP	OPB43352.1
0.05	0.95	AMP	OPB43389.1
0.05	0.95	AMP	OPB43402.1
0.05	0.95	AMP	OPB43411.1
0.05	0.95	AMP	OPB43420.1
0.05	0.95	AMP	OPB43421.1
0.05	0.95	AMP	OPB43458.1
0.05	0.95	AMP	OPB43489.1
0.05	0.95	AMP	OPB43505.1
0.05	0.95	AMP	OPB43522.1
0.05	0.95	AMP	OPB43615.1
0.05	0.95	AMP	OPB43621.1
0.05	0.95	AMP	OPB43638.1
0.05	0.95	AMP	OPB43668.1
0.05	0.95	AMP	OPB43676.1
0.05	0.95	AMP	OPB43681.1
0.05	0.95	AMP	OPB43718.1
0.05	0.95	AMP	OPB43720.1
0.05	0.95	AMP	OPB43751.1
0.05	0.95	AMP	OPB43758.1
0.05	0.95	AMP	OPB43787.1
0.05	0.95	AMP	OPB43844.1
0.05	0.95	AMP	OPB43850.1
0.05	0.95	AMP	OPB43852.1
0.05	0.95	AMP	OPB43868.1
0.05	0.95	AMP	OPB43870.1
0.05	0.95	AMP	OPB43906.1
0.05	0.95	AMP	OPB43930.1
0.05	0.95	AMP	OPB43974.1
0.05	0.95	AMP	OPB44032.1
0.05	0.95	AMP	OPB44043.1
0.05	0.95	AMP	OPB44065.1
0.05	0.95	AMP	OPB44080.1
0.05	0.95	AMP	OPB44081.1
0.05	0.95	AMP	OPB44195.1
0.05	0.95	AMP	OPB44201.1
0.05	0.95	AMP	OPB44212.1
0.05	0.95	AMP	OPB44216.1
0.05	0.95	AMP	OPB44233.1
0.05	0.95	AMP	OPB44254.1
0.05	0.95	AMP	OPB44270.1
0.05	0.95	AMP	OPB44313.1
0.05	0.95	AMP	OPB44343.1
0.05	0.95	AMP	OPB44350.1
0.05	0.95	AMP	OPB44386.1
0.05	0.95	AMP	OPB44451.1
0.05	0.95	AMP	OPB44470.1
0.05	0.95	AMP	OPB44482.1
0.05	0.95	AMP	OPB44490.1
0.05	0.95	AMP	OPB44505.1
0.05	0.95	AMP	OPB44509.1
0.05	0.95	AMP	OPB44510.1
0.05	0.95	AMP	OPB44551.1
0.05	0.95	AMP	OPB44557.1
0.05	0.95	AMP	OPB44614.1
0.05	0.95	AMP	OPB44654.1
0.05	0.95	AMP	OPB44662.1
0.05	0.95	AMP	OPB44668.1
0.05	0.95	AMP	OPB44684.1
0.05	0.95	AMP	OPB44687.1
0.05	0.95	AMP	OPB44690.1
0.05	0.95	AMP	OPB44703.1
0.05	0.95	AMP	OPB44723.1
0.05	0.95	AMP	OPB44746.1
0.05	0.95	AMP	OPB44751.1
0.05	0.95	AMP	OPB44808.1
0.05	0.95	AMP	OPB44852.1
0.05	0.95	AMP	OPB44910.1
0.05	0.95	AMP	OPB44939.1
0.05	0.95	AMP	OPB44942.1
0.05	0.95	AMP	OPB44956.1
0.05	0.95	AMP	OPB45009.1
0.05	0.95	AMP	OPB45095.1
0.05	0.95	AMP	OPB45100.1
0.05	0.95	AMP	OPB45140.1
0.05	0.95	AMP	OPB45184.1
0.05	0.95	AMP	OPB45197.1
0.05	0.95	AMP	OPB45264.1
0.05	0.95	AMP	OPB45291.1
0.05	0.95	AMP	OPB45293.1
0.05	0.95	AMP	OPB45373.1
0.05	0.95	AMP	OPB45395.1
0.05	0.95	AMP	OPB45409.1
0.05	0.95	AMP	OPB45412.1
0.05	0.95	AMP	OPB45444.1
0.05	0.95	AMP	OPB45453.1
0.05	0.95	AMP	OPB45455.1
0.05	0.95	AMP	OPB45492.1
0.05	0.95	AMP	OPB45495.1
0.05	0.95	AMP	OPB45534.1
0.05	0.95	AMP	OPB45610.1
0.05	0.95	AMP	OPB45651.1
0.05	0.95	AMP	OPB45667.1
0.05	0.95	AMP	OPB45671.1
0.05	0.95	AMP	OPB45694.1
0.05	0.95	AMP	OPB45716.1
0.05	0.95	AMP	OPB45723.1
0.05	0.95	AMP	OPB45740.1
0.05	0.95	AMP	OPB45750.1
0.05	0.95	AMP	OPB45775.1
0.05	0.95	AMP	OPB45784.1
0.05	0.95	AMP	OPB45793.1
0.05	0.95	AMP	OPB45802.1
0.05	0.95	AMP	OPB45879.1
0.05	0.95	AMP	OPB45885.1
0.05	0.95	AMP	OPB45940.1
0.05	0.95	AMP	OPB45947.1
0.05	0.95	AMP	OPB45949.1
0.05	0.95	AMP	OPB45965.1
0.05	0.95	AMP	OPB46013.1
0.05	0.95	AMP	OPB46030.1
0.05	0.95	AMP	OPB46050.1
0.05	0.95	AMP	OPB46051.1
0.05	0.95	AMP	OPB46100.1
0.05	0.95	AMP	OPB46118.1
0.05	0.95	AMP	OPB46140.1
0.05	0.95	AMP	OPB46148.1
0.05	0.95	AMP	OPB46160.1
0.05	0.95	AMP	OPB46235.1
0.05	0.95	AMP	OPB46236.1
0.05	0.95	AMP	OPB46342.1
0.05	0.95	AMP	OPB46345.1
0.05	0.95	AMP	OPB46368.1
0.05	0.95	AMP	OPB46470.1
0.05	0.95	AMP	OPB46483.1
0.05	0.95	AMP	OPB46501.1
0.05	0.95	AMP	OPB46597.1
0.05	0.95	AMP	OPB46603.1
0.05	0.95	AMP	OPB46619.1
0.05	0.95	AMP	OPB46634.1
0.05	0.95	AMP	OPB46683.1
0.05	0.95	AMP	OPB46729.1
0.05	0.95	AMP	OPB46764.1
0.05	0.95	AMP	OPB46868.1
0.05	0.95	AMP	OPB46915.1
0.05	0.95	AMP	OPB46960.1
0.05	0.95	AMP	OPB46970.1
0.05	0.95	AMP	OPB47065.1
0.05	0.95	AMP	OPB47118.1
0.05	0.95	AMP	OPB47164.1
0.05625	0.94375	AMP	OPB35927.1
0.05625	0.94375	AMP	OPB35930.1
0.05625	0.94375	AMP	OPB35951.1
0.05625	0.94375	AMP	OPB35975.1
0.05625	0.94375	AMP	OPB35977.1
0.05625	0.94375	AMP	OPB36002.1
0.05625	0.94375	AMP	OPB36008.1
0.05625	0.94375	AMP	OPB36029.1
0.05625	0.94375	AMP	OPB36075.1
0.05625	0.94375	AMP	OPB36101.1
0.05625	0.94375	AMP	OPB36108.1
0.05625	0.94375	AMP	OPB36112.1
0.05625	0.94375	AMP	OPB36162.1
0.05625	0.94375	AMP	OPB36183.1
0.05625	0.94375	AMP	OPB36184.1
0.05625	0.94375	AMP	OPB36188.1
0.05625	0.94375	AMP	OPB36194.1
0.05625	0.94375	AMP	OPB36242.1
0.05625	0.94375	AMP	OPB36244.1
0.05625	0.94375	AMP	OPB36258.1
0.05625	0.94375	AMP	OPB36260.1
0.05625	0.94375	AMP	OPB36297.1
0.05625	0.94375	AMP	OPB36347.1
0.05625	0.94375	AMP	OPB36431.1
0.05625	0.94375	AMP	OPB36468.1
0.05625	0.94375	AMP	OPB36484.1
0.05625	0.94375	AMP	OPB36515.1
0.05625	0.94375	AMP	OPB36527.1
0.05625	0.94375	AMP	OPB36593.1
0.05625	0.94375	AMP	OPB36603.1
0.05625	0.94375	AMP	OPB36618.1
0.05625	0.94375	AMP	OPB36656.1
0.05625	0.94375	AMP	OPB36660.1
0.05625	0.94375	AMP	OPB36709.1
0.05625	0.94375	AMP	OPB36715.1
0.05625	0.94375	AMP	OPB36730.1
0.05625	0.94375	AMP	OPB36778.1
0.05625	0.94375	AMP	OPB36783.1
0.05625	0.94375	AMP	OPB36786.1
0.05625	0.94375	AMP	OPB36807.1
0.05625	0.94375	AMP	OPB36822.1
0.05625	0.94375	AMP	OPB36831.1
0.05625	0.94375	AMP	OPB36846.1
0.05625	0.94375	AMP	OPB36847.1
0.05625	0.94375	AMP	OPB36859.1
0.05625	0.94375	AMP	OPB36875.1
0.05625	0.94375	AMP	OPB36880.1
0.05625	0.94375	AMP	OPB36897.1
0.05625	0.94375	AMP	OPB36928.1
0.05625	0.94375	AMP	OPB36931.1
0.05625	0.94375	AMP	OPB36936.1
0.05625	0.94375	AMP	OPB36948.1
0.05625	0.94375	AMP	OPB36965.1
0.05625	0.94375	AMP	OPB36969.1
0.05625	0.94375	AMP	OPB36986.1
0.05625	0.94375	AMP	OPB37013.1
0.05625	0.94375	AMP	OPB37060.1
0.05625	0.94375	AMP	OPB37061.1
0.05625	0.94375	AMP	OPB37067.1
0.05625	0.94375	AMP	OPB37092.1
0.05625	0.94375	AMP	OPB37201.1
0.05625	0.94375	AMP	OPB37213.1
0.05625	0.94375	AMP	OPB37244.1
0.05625	0.94375	AMP	OPB37253.1
0.05625	0.94375	AMP	OPB37277.1
0.05625	0.94375	AMP	OPB37286.1
0.05625	0.94375	AMP	OPB37302.1
0.05625	0.94375	AMP	OPB37310.1
0.05625	0.94375	AMP	OPB37333.1
0.05625	0.94375	AMP	OPB37368.1
0.05625	0.94375	AMP	OPB37404.1
0.05625	0.94375	AMP	OPB37440.1
0.05625	0.94375	AMP	OPB37452.1
0.05625	0.94375	AMP	OPB37470.1
0.05625	0.94375	AMP	OPB37477.1
0.05625	0.94375	AMP	OPB37495.1
0.05625	0.94375	AMP	OPB37627.1
0.05625	0.94375	AMP	OPB37632.1
0.05625	0.94375	AMP	OPB37637.1
0.05625	0.94375	AMP	OPB37648.1
0.05625	0.94375	AMP	OPB37654.1
0.05625	0.94375	AMP	OPB37659.1
0.05625	0.94375	AMP	OPB37693.1
0.05625	0.94375	AMP	OPB37704.1
0.05625	0.94375	AMP	OPB37748.1
0.05625	0.94375	AMP	OPB37780.1
0.05625	0.94375	AMP	OPB37820.1
0.05625	0.94375	AMP	OPB37843.1
0.05625	0.94375	AMP	OPB37886.1
0.05625	0.94375	AMP	OPB37914.1
0.05625	0.94375	AMP	OPB37918.1
0.05625	0.94375	AMP	OPB37964.1
0.05625	0.94375	AMP	OPB37988.1
0.05625	0.94375	AMP	OPB38045.1
0.05625	0.94375	AMP	OPB38073.1
0.05625	0.94375	AMP	OPB38095.1
0.05625	0.94375	AMP	OPB38098.1
0.05625	0.94375	AMP	OPB38123.1
0.05625	0.94375	AMP	OPB38148.1
0.05625	0.94375	AMP	OPB38161.1
0.05625	0.94375	AMP	OPB38170.1
0.05625	0.94375	AMP	OPB38220.1
0.05625	0.94375	AMP	OPB38249.1
0.05625	0.94375	AMP	OPB38271.1
0.05625	0.94375	AMP	OPB38290.1
0.05625	0.94375	AMP	OPB38315.1
0.05625	0.94375	AMP	OPB38338.1
0.05625	0.94375	AMP	OPB38345.1
0.05625	0.94375	AMP	OPB38412.1
0.05625	0.94375	AMP	OPB38413.1
0.05625	0.94375	AMP	OPB38428.1
0.05625	0.94375	AMP	OPB38433.1
0.05625	0.94375	AMP	OPB38439.1
0.05625	0.94375	AMP	OPB38532.1
0.05625	0.94375	AMP	OPB38566.1
0.05625	0.94375	AMP	OPB38601.1
0.05625	0.94375	AMP	OPB38777.1
0.05625	0.94375	AMP	OPB38822.1
0.05625	0.94375	AMP	OPB38859.1
0.05625	0.94375	AMP	OPB38863.1
0.05625	0.94375	AMP	OPB38906.1
0.05625	0.94375	AMP	OPB38925.1
0.05625	0.94375	AMP	OPB38936.1
0.05625	0.94375	AMP	OPB38951.1
0.05625	0.94375	AMP	OPB38989.1
0.05625	0.94375	AMP	OPB39003.1
0.05625	0.94375	AMP	OPB39026.1
0.05625	0.94375	AMP	OPB39084.1
0.05625	0.94375	AMP	OPB39115.1
0.05625	0.94375	AMP	OPB39134.1
0.05625	0.94375	AMP	OPB39150.1
0.05625	0.94375	AMP	OPB39158.1
0.05625	0.94375	AMP	OPB39167.1
0.05625	0.94375	AMP	OPB39182.1
0.05625	0.94375	AMP	OPB39195.1
0.05625	0.94375	AMP	OPB39213.1
0.05625	0.94375	AMP	OPB39229.1
0.05625	0.94375	AMP	OPB39245.1
0.05625	0.94375	AMP	OPB39318.1
0.05625	0.94375	AMP	OPB39334.1
0.05625	0.94375	AMP	OPB39357.1
0.05625	0.94375	AMP	OPB39360.1
0.05625	0.94375	AMP	OPB39367.1
0.05625	0.94375	AMP	OPB39376.1
0.05625	0.94375	AMP	OPB39391.1
0.05625	0.94375	AMP	OPB39409.1
0.05625	0.94375	AMP	OPB39464.1
0.05625	0.94375	AMP	OPB39563.1
0.05625	0.94375	AMP	OPB39566.1
0.05625	0.94375	AMP	OPB39576.1
0.05625	0.94375	AMP	OPB39643.1
0.05625	0.94375	AMP	OPB39649.1
0.05625	0.94375	AMP	OPB39662.1
0.05625	0.94375	AMP	OPB39667.1
0.05625	0.94375	AMP	OPB39670.1
0.05625	0.94375	AMP	OPB39720.1
0.05625	0.94375	AMP	OPB39729.1
0.05625	0.94375	AMP	OPB39769.1
0.05625	0.94375	AMP	OPB39773.1
0.05625	0.94375	AMP	OPB39813.1
0.05625	0.94375	AMP	OPB39829.1
0.05625	0.94375	AMP	OPB39907.1
0.05625	0.94375	AMP	OPB39917.1
0.05625	0.94375	AMP	OPB40055.1
0.05625	0.94375	AMP	OPB40057.1
0.05625	0.94375	AMP	OPB40102.1
0.05625	0.94375	AMP	OPB40177.1
0.05625	0.94375	AMP	OPB40315.1
0.05625	0.94375	AMP	OPB40316.1
0.05625	0.94375	AMP	OPB40318.1
0.05625	0.94375	AMP	OPB40375.1
0.05625	0.94375	AMP	OPB40378.1
0.05625	0.94375	AMP	OPB40449.1
0.05625	0.94375	AMP	OPB40451.1
0.05625	0.94375	AMP	OPB40455.1
0.05625	0.94375	AMP	OPB40460.1
0.05625	0.94375	AMP	OPB40463.1
0.05625	0.94375	AMP	OPB40493.1
0.05625	0.94375	AMP	OPB40531.1
0.05625	0.94375	AMP	OPB40533.1
0.05625	0.94375	AMP	OPB40555.1
0.05625	0.94375	AMP	OPB40570.1
0.05625	0.94375	AMP	OPB40594.1
0.05625	0.94375	AMP	OPB40655.1
0.05625	0.94375	AMP	OPB40689.1
0.05625	0.94375	AMP	OPB40784.1
0.05625	0.94375	AMP	OPB40815.1
0.05625	0.94375	AMP	OPB40840.1
0.05625	0.94375	AMP	OPB40883.1
0.05625	0.94375	AMP	OPB40900.1
0.05625	0.94375	AMP	OPB40976.1
0.05625	0.94375	AMP	OPB40988.1
0.05625	0.94375	AMP	OPB41018.1
0.05625	0.94375	AMP	OPB41077.1
0.05625	0.94375	AMP	OPB41106.1
0.05625	0.94375	AMP	OPB41115.1
0.05625	0.94375	AMP	OPB41141.1
0.05625	0.94375	AMP	OPB41152.1
0.05625	0.94375	AMP	OPB41163.1
0.05625	0.94375	AMP	OPB41265.1
0.05625	0.94375	AMP	OPB41282.1
0.05625	0.94375	AMP	OPB41336.1
0.05625	0.94375	AMP	OPB41338.1
0.05625	0.94375	AMP	OPB41366.1
0.05625	0.94375	AMP	OPB41461.1
0.05625	0.94375	AMP	OPB41464.1
0.05625	0.94375	AMP	OPB41498.1
0.05625	0.94375	AMP	OPB41525.1
0.05625	0.94375	AMP	OPB41594.1
0.05625	0.94375	AMP	OPB41668.1
0.05625	0.94375	AMP	OPB41675.1
0.05625	0.94375	AMP	OPB41677.1
0.05625	0.94375	AMP	OPB41700.1
0.05625	0.94375	AMP	OPB41709.1
0.05625	0.94375	AMP	OPB41752.1
0.05625	0.94375	AMP	OPB41792.1
0.05625	0.94375	AMP	OPB41828.1
0.05625	0.94375	AMP	OPB41830.1
0.05625	0.94375	AMP	OPB41973.1
0.05625	0.94375	AMP	OPB42017.1
0.05625	0.94375	AMP	OPB42019.1
0.05625	0.94375	AMP	OPB42021.1
0.05625	0.94375	AMP	OPB42041.1
0.05625	0.94375	AMP	OPB42066.1
0.05625	0.94375	AMP	OPB42096.1
0.05625	0.94375	AMP	OPB42103.1
0.05625	0.94375	AMP	OPB42147.1
0.05625	0.94375	AMP	OPB42162.1
0.05625	0.94375	AMP	OPB42178.1
0.05625	0.94375	AMP	OPB42220.1
0.05625	0.94375	AMP	OPB42242.1
0.05625	0.94375	AMP	OPB42271.1
0.05625	0.94375	AMP	OPB42279.1
0.05625	0.94375	AMP	OPB42410.1
0.05625	0.94375	AMP	OPB42463.1
0.05625	0.94375	AMP	OPB42465.1
0.05625	0.94375	AMP	OPB42541.1
0.05625	0.94375	AMP	OPB42640.1
0.05625	0.94375	AMP	OPB42689.1
0.05625	0.94375	AMP	OPB42747.1
0.05625	0.94375	AMP	OPB42758.1
0.05625	0.94375	AMP	OPB42762.1
0.05625	0.94375	AMP	OPB42766.1
0.05625	0.94375	AMP	OPB42781.1
0.05625	0.94375	AMP	OPB42807.1
0.05625	0.94375	AMP	OPB42831.1
0.05625	0.94375	AMP	OPB42832.1
0.05625	0.94375	AMP	OPB42857.1
0.05625	0.94375	AMP	OPB42885.1
0.05625	0.94375	AMP	OPB42934.1
0.05625	0.94375	AMP	OPB42966.1
0.05625	0.94375	AMP	OPB43008.1
0.05625	0.94375	AMP	OPB43036.1
0.05625	0.94375	AMP	OPB43038.1
0.05625	0.94375	AMP	OPB43054.1
0.05625	0.94375	AMP	OPB43055.1
0.05625	0.94375	AMP	OPB43063.1
0.05625	0.94375	AMP	OPB43163.1
0.05625	0.94375	AMP	OPB43177.1
0.05625	0.94375	AMP	OPB43359.1
0.05625	0.94375	AMP	OPB43384.1
0.05625	0.94375	AMP	OPB43387.1
0.05625	0.94375	AMP	OPB43417.1
0.05625	0.94375	AMP	OPB43471.1
0.05625	0.94375	AMP	OPB43482.1
0.05625	0.94375	AMP	OPB43519.1
0.05625	0.94375	AMP	OPB43521.1
0.05625	0.94375	AMP	OPB43527.1
0.05625	0.94375	AMP	OPB43554.1
0.05625	0.94375	AMP	OPB43595.1
0.05625	0.94375	AMP	OPB43601.1
0.05625	0.94375	AMP	OPB43625.1
0.05625	0.94375	AMP	OPB43661.1
0.05625	0.94375	AMP	OPB43670.1
0.05625	0.94375	AMP	OPB43717.1
0.05625	0.94375	AMP	OPB43761.1
0.05625	0.94375	AMP	OPB43769.1
0.05625	0.94375	AMP	OPB43775.1
0.05625	0.94375	AMP	OPB43801.1
0.05625	0.94375	AMP	OPB43807.1
0.05625	0.94375	AMP	OPB43853.1
0.05625	0.94375	AMP	OPB43931.1
0.05625	0.94375	AMP	OPB43996.1
0.05625	0.94375	AMP	OPB44004.1
0.05625	0.94375	AMP	OPB44031.1
0.05625	0.94375	AMP	OPB44048.1
0.05625	0.94375	AMP	OPB44103.1
0.05625	0.94375	AMP	OPB44132.1
0.05625	0.94375	AMP	OPB44173.1
0.05625	0.94375	AMP	OPB44225.1
0.05625	0.94375	AMP	OPB44266.1
0.05625	0.94375	AMP	OPB44301.1
0.05625	0.94375	AMP	OPB44326.1
0.05625	0.94375	AMP	OPB44411.1
0.05625	0.94375	AMP	OPB44424.1
0.05625	0.94375	AMP	OPB44425.1
0.05625	0.94375	AMP	OPB44473.1
0.05625	0.94375	AMP	OPB44519.1
0.05625	0.94375	AMP	OPB44540.1
0.05625	0.94375	AMP	OPB44602.1
0.05625	0.94375	AMP	OPB44648.1
0.05625	0.94375	AMP	OPB44729.1
0.05625	0.94375	AMP	OPB44741.1
0.05625	0.94375	AMP	OPB44758.1
0.05625	0.94375	AMP	OPB44771.1
0.05625	0.94375	AMP	OPB44774.1
0.05625	0.94375	AMP	OPB44793.1
0.05625	0.94375	AMP	OPB44794.1
0.05625	0.94375	AMP	OPB44798.1
0.05625	0.94375	AMP	OPB44811.1
0.05625	0.94375	AMP	OPB44822.1
0.05625	0.94375	AMP	OPB44855.1
0.05625	0.94375	AMP	OPB44876.1
0.05625	0.94375	AMP	OPB44877.1
0.05625	0.94375	AMP	OPB44921.1
0.05625	0.94375	AMP	OPB44970.1
0.05625	0.94375	AMP	OPB44997.1
0.05625	0.94375	AMP	OPB45046.1
0.05625	0.94375	AMP	OPB45066.1
0.05625	0.94375	AMP	OPB45125.1
0.05625	0.94375	AMP	OPB45151.1
0.05625	0.94375	AMP	OPB45170.1
0.05625	0.94375	AMP	OPB45173.1
0.05625	0.94375	AMP	OPB45182.1
0.05625	0.94375	AMP	OPB45206.1
0.05625	0.94375	AMP	OPB45214.1
0.05625	0.94375	AMP	OPB45220.1
0.05625	0.94375	AMP	OPB45229.1
0.05625	0.94375	AMP	OPB45255.1
0.05625	0.94375	AMP	OPB45306.1
0.05625	0.94375	AMP	OPB45315.1
0.05625	0.94375	AMP	OPB45347.1
0.05625	0.94375	AMP	OPB45354.1
0.05625	0.94375	AMP	OPB45379.1
0.05625	0.94375	AMP	OPB45385.1
0.05625	0.94375	AMP	OPB45418.1
0.05625	0.94375	AMP	OPB45425.1
0.05625	0.94375	AMP	OPB45426.1
0.05625	0.94375	AMP	OPB45434.1
0.05625	0.94375	AMP	OPB45450.1
0.05625	0.94375	AMP	OPB45521.1
0.05625	0.94375	AMP	OPB45537.1
0.05625	0.94375	AMP	OPB45541.1
0.05625	0.94375	AMP	OPB45551.1
0.05625	0.94375	AMP	OPB45556.1
0.05625	0.94375	AMP	OPB45571.1
0.05625	0.94375	AMP	OPB45576.1
0.05625	0.94375	AMP	OPB45586.1
0.05625	0.94375	AMP	OPB45593.1
0.05625	0.94375	AMP	OPB45605.1
0.05625	0.94375	AMP	OPB45642.1
0.05625	0.94375	AMP	OPB45658.1
0.05625	0.94375	AMP	OPB45666.1
0.05625	0.94375	AMP	OPB45674.1
0.05625	0.94375	AMP	OPB45712.1
0.05625	0.94375	AMP	OPB45745.1
0.05625	0.94375	AMP	OPB45837.1
0.05625	0.94375	AMP	OPB45864.1
0.05625	0.94375	AMP	OPB45869.1
0.05625	0.94375	AMP	OPB45883.1
0.05625	0.94375	AMP	OPB45914.1
0.05625	0.94375	AMP	OPB45930.1
0.05625	0.94375	AMP	OPB45931.1
0.05625	0.94375	AMP	OPB45935.1
0.05625	0.94375	AMP	OPB45943.1
0.05625	0.94375	AMP	OPB45963.1
0.05625	0.94375	AMP	OPB45970.1
0.05625	0.94375	AMP	OPB45987.1
0.05625	0.94375	AMP	OPB45991.1
0.05625	0.94375	AMP	OPB46007.1
0.05625	0.94375	AMP	OPB46038.1
0.05625	0.94375	AMP	OPB46078.1
0.05625	0.94375	AMP	OPB46081.1
0.05625	0.94375	AMP	OPB46091.1
0.05625	0.94375	AMP	OPB46138.1
0.05625	0.94375	AMP	OPB46227.1
0.05625	0.94375	AMP	OPB46228.1
0.05625	0.94375	AMP	OPB46229.1
0.05625	0.94375	AMP	OPB46246.1
0.05625	0.94375	AMP	OPB46263.1
0.05625	0.94375	AMP	OPB46269.1
0.05625	0.94375	AMP	OPB46275.1
0.05625	0.94375	AMP	OPB46279.1
0.05625	0.94375	AMP	OPB46280.1
0.05625	0.94375	AMP	OPB46318.1
0.05625	0.94375	AMP	OPB46340.1
0.05625	0.94375	AMP	OPB46379.1
0.05625	0.94375	AMP	OPB46385.1
0.05625	0.94375	AMP	OPB46434.1
0.05625	0.94375	AMP	OPB46441.1
0.05625	0.94375	AMP	OPB46463.1
0.05625	0.94375	AMP	OPB46465.1
0.05625	0.94375	AMP	OPB46474.1
0.05625	0.94375	AMP	OPB46482.1
0.05625	0.94375	AMP	OPB46539.1
0.05625	0.94375	AMP	OPB46578.1
0.05625	0.94375	AMP	OPB46587.1
0.05625	0.94375	AMP	OPB46610.1
0.05625	0.94375	AMP	OPB46630.1
0.05625	0.94375	AMP	OPB46641.1
0.05625	0.94375	AMP	OPB46666.1
0.05625	0.94375	AMP	OPB46678.1
0.05625	0.94375	AMP	OPB46738.1
0.05625	0.94375	AMP	OPB46749.1
0.05625	0.94375	AMP	OPB46798.1
0.05625	0.94375	AMP	OPB46866.1
0.05625	0.94375	AMP	OPB46979.1
0.05625	0.94375	AMP	OPB47008.1
0.05625	0.94375	AMP	OPB47052.1
0.05625	0.94375	AMP	OPB47053.1
0.05625	0.94375	AMP	OPB47137.1
0.05625	0.94375	AMP	OPB47165.1
0.05625	0.94375	AMP	OPB47170.1
0.0625	0.9375	AMP	OPB36025.1
0.0625	0.9375	AMP	OPB36105.1
0.0625	0.9375	AMP	OPB36154.1
0.0625	0.9375	AMP	OPB36157.1
0.0625	0.9375	AMP	OPB36166.1
0.0625	0.9375	AMP	OPB36192.1
0.0625	0.9375	AMP	OPB36211.1
0.0625	0.9375	AMP	OPB36217.1
0.0625	0.9375	AMP	OPB36229.1
0.0625	0.9375	AMP	OPB36250.1
0.0625	0.9375	AMP	OPB36294.1
0.0625	0.9375	AMP	OPB36320.1
0.0625	0.9375	AMP	OPB36357.1
0.0625	0.9375	AMP	OPB36433.1
0.0625	0.9375	AMP	OPB36455.1
0.0625	0.9375	AMP	OPB36470.1
0.0625	0.9375	AMP	OPB36505.1
0.0625	0.9375	AMP	OPB36514.1
0.0625	0.9375	AMP	OPB36536.1
0.0625	0.9375	AMP	OPB36567.1
0.0625	0.9375	AMP	OPB36597.1
0.0625	0.9375	AMP	OPB36659.1
0.0625	0.9375	AMP	OPB36737.1
0.0625	0.9375	AMP	OPB36749.1
0.0625	0.9375	AMP	OPB36754.1
0.0625	0.9375	AMP	OPB36771.1
0.0625	0.9375	AMP	OPB36793.1
0.0625	0.9375	AMP	OPB36802.1
0.0625	0.9375	AMP	OPB36808.1
0.0625	0.9375	AMP	OPB36860.1
0.0625	0.9375	AMP	OPB36878.1
0.0625	0.9375	AMP	OPB36896.1
0.0625	0.9375	AMP	OPB36903.1
0.0625	0.9375	AMP	OPB37001.1
0.0625	0.9375	AMP	OPB37064.1
0.0625	0.9375	AMP	OPB37071.1
0.0625	0.9375	AMP	OPB37085.1
0.0625	0.9375	AMP	OPB37109.1
0.0625	0.9375	AMP	OPB37130.1
0.0625	0.9375	AMP	OPB37150.1
0.0625	0.9375	AMP	OPB37162.1
0.0625	0.9375	AMP	OPB37167.1
0.0625	0.9375	AMP	OPB37179.1
0.0625	0.9375	AMP	OPB37236.1
0.0625	0.9375	AMP	OPB37246.1
0.0625	0.9375	AMP	OPB37288.1
0.0625	0.9375	AMP	OPB37314.1
0.0625	0.9375	AMP	OPB37343.1
0.0625	0.9375	AMP	OPB37345.1
0.0625	0.9375	AMP	OPB37355.1
0.0625	0.9375	AMP	OPB37361.1
0.0625	0.9375	AMP	OPB37425.1
0.0625	0.9375	AMP	OPB37434.1
0.0625	0.9375	AMP	OPB37439.1
0.0625	0.9375	AMP	OPB37450.1
0.0625	0.9375	AMP	OPB37456.1
0.0625	0.9375	AMP	OPB37460.1
0.0625	0.9375	AMP	OPB37505.1
0.0625	0.9375	AMP	OPB37529.1
0.0625	0.9375	AMP	OPB37554.1
0.0625	0.9375	AMP	OPB37604.1
0.0625	0.9375	AMP	OPB37611.1
0.0625	0.9375	AMP	OPB37647.1
0.0625	0.9375	AMP	OPB37674.1
0.0625	0.9375	AMP	OPB37787.1
0.0625	0.9375	AMP	OPB37824.1
0.0625	0.9375	AMP	OPB37857.1
0.0625	0.9375	AMP	OPB37898.1
0.0625	0.9375	AMP	OPB37921.1
0.0625	0.9375	AMP	OPB37956.1
0.0625	0.9375	AMP	OPB37965.1
0.0625	0.9375	AMP	OPB37974.1
0.0625	0.9375	AMP	OPB37975.1
0.0625	0.9375	AMP	OPB37982.1
0.0625	0.9375	AMP	OPB37991.1
0.0625	0.9375	AMP	OPB38007.1
0.0625	0.9375	AMP	OPB38020.1
0.0625	0.9375	AMP	OPB38030.1
0.0625	0.9375	AMP	OPB38069.1
0.0625	0.9375	AMP	OPB38074.1
0.0625	0.9375	AMP	OPB38093.1
0.0625	0.9375	AMP	OPB38099.1
0.0625	0.9375	AMP	OPB38111.1
0.0625	0.9375	AMP	OPB38121.1
0.0625	0.9375	AMP	OPB38216.1
0.0625	0.9375	AMP	OPB38253.1
0.0625	0.9375	AMP	OPB38268.1
0.0625	0.9375	AMP	OPB38273.1
0.0625	0.9375	AMP	OPB38275.1
0.0625	0.9375	AMP	OPB38281.1
0.0625	0.9375	AMP	OPB38293.1
0.0625	0.9375	AMP	OPB38301.1
0.0625	0.9375	AMP	OPB38347.1
0.0625	0.9375	AMP	OPB38380.1
0.0625	0.9375	AMP	OPB38381.1
0.0625	0.9375	AMP	OPB38402.1
0.0625	0.9375	AMP	OPB38423.1
0.0625	0.9375	AMP	OPB38461.1
0.0625	0.9375	AMP	OPB38531.1
0.0625	0.9375	AMP	OPB38546.1
0.0625	0.9375	AMP	OPB38559.1
0.0625	0.9375	AMP	OPB38569.1
0.0625	0.9375	AMP	OPB38579.1
0.0625	0.9375	AMP	OPB38602.1
0.0625	0.9375	AMP	OPB38613.1
0.0625	0.9375	AMP	OPB38630.1
0.0625	0.9375	AMP	OPB38653.1
0.0625	0.9375	AMP	OPB38662.1
0.0625	0.9375	AMP	OPB38697.1
0.0625	0.9375	AMP	OPB38716.1
0.0625	0.9375	AMP	OPB38724.1
0.0625	0.9375	AMP	OPB38757.1
0.0625	0.9375	AMP	OPB38760.1
0.0625	0.9375	AMP	OPB38791.1
0.0625	0.9375	AMP	OPB38803.1
0.0625	0.9375	AMP	OPB38812.1
0.0625	0.9375	AMP	OPB38818.1
0.0625	0.9375	AMP	OPB38852.1
0.0625	0.9375	AMP	OPB38853.1
0.0625	0.9375	AMP	OPB38881.1
0.0625	0.9375	AMP	OPB38891.1
0.0625	0.9375	AMP	OPB38893.1
0.0625	0.9375	AMP	OPB38924.1
0.0625	0.9375	AMP	OPB38933.1
0.0625	0.9375	AMP	OPB38942.1
0.0625	0.9375	AMP	OPB38946.1
0.0625	0.9375	AMP	OPB38948.1
0.0625	0.9375	AMP	OPB38949.1
0.0625	0.9375	AMP	OPB38974.1
0.0625	0.9375	AMP	OPB38997.1
0.0625	0.9375	AMP	OPB39017.1
0.0625	0.9375	AMP	OPB39024.1
0.0625	0.9375	AMP	OPB39086.1
0.0625	0.9375	AMP	OPB39120.1
0.0625	0.9375	AMP	OPB39159.1
0.0625	0.9375	AMP	OPB39220.1
0.0625	0.9375	AMP	OPB39279.1
0.0625	0.9375	AMP	OPB39305.1
0.0625	0.9375	AMP	OPB39344.1
0.0625	0.9375	AMP	OPB39463.1
0.0625	0.9375	AMP	OPB39571.1
0.0625	0.9375	AMP	OPB39597.1
0.0625	0.9375	AMP	OPB39603.1
0.0625	0.9375	AMP	OPB39620.1
0.0625	0.9375	AMP	OPB39655.1
0.0625	0.9375	AMP	OPB39694.1
0.0625	0.9375	AMP	OPB39697.1
0.0625	0.9375	AMP	OPB39716.1
0.0625	0.9375	AMP	OPB39743.1
0.0625	0.9375	AMP	OPB39752.1
0.0625	0.9375	AMP	OPB39810.1
0.0625	0.9375	AMP	OPB39837.1
0.0625	0.9375	AMP	OPB39853.1
0.0625	0.9375	AMP	OPB39855.1
0.0625	0.9375	AMP	OPB39899.1
0.0625	0.9375	AMP	OPB39913.1
0.0625	0.9375	AMP	OPB39935.1
0.0625	0.9375	AMP	OPB39946.1
0.0625	0.9375	AMP	OPB39965.1
0.0625	0.9375	AMP	OPB39971.1
0.0625	0.9375	AMP	OPB39987.1
0.0625	0.9375	AMP	OPB40013.1
0.0625	0.9375	AMP	OPB40052.1
0.0625	0.9375	AMP	OPB40069.1
0.0625	0.9375	AMP	OPB40074.1
0.0625	0.9375	AMP	OPB40084.1
0.0625	0.9375	AMP	OPB40132.1
0.0625	0.9375	AMP	OPB40272.1
0.0625	0.9375	AMP	OPB40278.1
0.0625	0.9375	AMP	OPB40305.1
0.0625	0.9375	AMP	OPB40358.1
0.0625	0.9375	AMP	OPB40388.1
0.0625	0.9375	AMP	OPB40393.1
0.0625	0.9375	AMP	OPB40435.1
0.0625	0.9375	AMP	OPB40438.1
0.0625	0.9375	AMP	OPB40465.1
0.0625	0.9375	AMP	OPB40485.1
0.0625	0.9375	AMP	OPB40558.1
0.0625	0.9375	AMP	OPB40610.1
0.0625	0.9375	AMP	OPB40625.1
0.0625	0.9375	AMP	OPB40641.1
0.0625	0.9375	AMP	OPB40650.1
0.0625	0.9375	AMP	OPB40651.1
0.0625	0.9375	AMP	OPB40694.1
0.0625	0.9375	AMP	OPB40710.1
0.0625	0.9375	AMP	OPB40723.1
0.0625	0.9375	AMP	OPB40755.1
0.0625	0.9375	AMP	OPB40768.1
0.0625	0.9375	AMP	OPB40782.1
0.0625	0.9375	AMP	OPB40788.1
0.0625	0.9375	AMP	OPB40825.1
0.0625	0.9375	AMP	OPB40842.1
0.0625	0.9375	AMP	OPB40848.1
0.0625	0.9375	AMP	OPB40919.1
0.0625	0.9375	AMP	OPB40926.1
0.0625	0.9375	AMP	OPB40942.1
0.0625	0.9375	AMP	OPB40964.1
0.0625	0.9375	AMP	OPB41003.1
0.0625	0.9375	AMP	OPB41026.1
0.0625	0.9375	AMP	OPB41036.1
0.0625	0.9375	AMP	OPB41039.1
0.0625	0.9375	AMP	OPB41081.1
0.0625	0.9375	AMP	OPB41105.1
0.0625	0.9375	AMP	OPB41135.1
0.0625	0.9375	AMP	OPB41145.1
0.0625	0.9375	AMP	OPB41246.1
0.0625	0.9375	AMP	OPB41270.1
0.0625	0.9375	AMP	OPB41329.1
0.0625	0.9375	AMP	OPB41349.1
0.0625	0.9375	AMP	OPB41393.1
0.0625	0.9375	AMP	OPB41399.1
0.0625	0.9375	AMP	OPB41453.1
0.0625	0.9375	AMP	OPB41469.1
0.0625	0.9375	AMP	OPB41472.1
0.0625	0.9375	AMP	OPB41495.1
0.0625	0.9375	AMP	OPB41506.1
0.0625	0.9375	AMP	OPB41600.1
0.0625	0.9375	AMP	OPB41638.1
0.0625	0.9375	AMP	OPB41805.1
0.0625	0.9375	AMP	OPB41832.1
0.0625	0.9375	AMP	OPB41845.1
0.0625	0.9375	AMP	OPB41854.1
0.0625	0.9375	AMP	OPB41886.1
0.0625	0.9375	AMP	OPB41901.1
0.0625	0.9375	AMP	OPB41985.1
0.0625	0.9375	AMP	OPB41993.1
0.0625	0.9375	AMP	OPB42000.1
0.0625	0.9375	AMP	OPB42020.1
0.0625	0.9375	AMP	OPB42045.1
0.0625	0.9375	AMP	OPB42082.1
0.0625	0.9375	AMP	OPB42126.1
0.0625	0.9375	AMP	OPB42130.1
0.0625	0.9375	AMP	OPB42133.1
0.0625	0.9375	AMP	OPB42139.1
0.0625	0.9375	AMP	OPB42176.1
0.0625	0.9375	AMP	OPB42215.1
0.0625	0.9375	AMP	OPB42234.1
0.0625	0.9375	AMP	OPB42240.1
0.0625	0.9375	AMP	OPB42247.1
0.0625	0.9375	AMP	OPB42281.1
0.0625	0.9375	AMP	OPB42298.1
0.0625	0.9375	AMP	OPB42360.1
0.0625	0.9375	AMP	OPB42362.1
0.0625	0.9375	AMP	OPB42386.1
0.0625	0.9375	AMP	OPB42387.1
0.0625	0.9375	AMP	OPB42400.1
0.0625	0.9375	AMP	OPB42435.1
0.0625	0.9375	AMP	OPB42457.1
0.0625	0.9375	AMP	OPB42473.1
0.0625	0.9375	AMP	OPB42488.1
0.0625	0.9375	AMP	OPB42536.1
0.0625	0.9375	AMP	OPB42560.1
0.0625	0.9375	AMP	OPB42571.1
0.0625	0.9375	AMP	OPB42583.1
0.0625	0.9375	AMP	OPB42670.1
0.0625	0.9375	AMP	OPB42673.1
0.0625	0.9375	AMP	OPB42685.1
0.0625	0.9375	AMP	OPB42728.1
0.0625	0.9375	AMP	OPB42784.1
0.0625	0.9375	AMP	OPB42883.1
0.0625	0.9375	AMP	OPB42913.1
0.0625	0.9375	AMP	OPB42917.1
0.0625	0.9375	AMP	OPB42947.1
0.0625	0.9375	AMP	OPB43051.1
0.0625	0.9375	AMP	OPB43073.1
0.0625	0.9375	AMP	OPB43123.1
0.0625	0.9375	AMP	OPB43171.1
0.0625	0.9375	AMP	OPB43200.1
0.0625	0.9375	AMP	OPB43244.1
0.0625	0.9375	AMP	OPB43248.1
0.0625	0.9375	AMP	OPB43278.1
0.0625	0.9375	AMP	OPB43305.1
0.0625	0.9375	AMP	OPB43310.1
0.0625	0.9375	AMP	OPB43360.1
0.0625	0.9375	AMP	OPB43398.1
0.0625	0.9375	AMP	OPB43425.1
0.0625	0.9375	AMP	OPB43488.1
0.0625	0.9375	AMP	OPB43498.1
0.0625	0.9375	AMP	OPB43508.1
0.0625	0.9375	AMP	OPB43520.1
0.0625	0.9375	AMP	OPB43526.1
0.0625	0.9375	AMP	OPB43535.1
0.0625	0.9375	AMP	OPB43547.1
0.0625	0.9375	AMP	OPB43548.1
0.0625	0.9375	AMP	OPB43572.1
0.0625	0.9375	AMP	OPB43606.1
0.0625	0.9375	AMP	OPB43641.1
0.0625	0.9375	AMP	OPB43677.1
0.0625	0.9375	AMP	OPB43688.1
0.0625	0.9375	AMP	OPB43710.1
0.0625	0.9375	AMP	OPB43739.1
0.0625	0.9375	AMP	OPB43810.1
0.0625	0.9375	AMP	OPB43830.1
0.0625	0.9375	AMP	OPB43841.1
0.0625	0.9375	AMP	OPB43881.1
0.0625	0.9375	AMP	OPB43882.1
0.0625	0.9375	AMP	OPB43884.1
0.0625	0.9375	AMP	OPB43904.1
0.0625	0.9375	AMP	OPB43907.1
0.0625	0.9375	AMP	OPB43909.1
0.0625	0.9375	AMP	OPB43947.1
0.0625	0.9375	AMP	OPB43969.1
0.0625	0.9375	AMP	OPB43978.1
0.0625	0.9375	AMP	OPB44035.1
0.0625	0.9375	AMP	OPB44060.1
0.0625	0.9375	AMP	OPB44077.1
0.0625	0.9375	AMP	OPB44118.1
0.0625	0.9375	AMP	OPB44138.1
0.0625	0.9375	AMP	OPB44184.1
0.0625	0.9375	AMP	OPB44231.1
0.0625	0.9375	AMP	OPB44238.1
0.0625	0.9375	AMP	OPB44255.1
0.0625	0.9375	AMP	OPB44258.1
0.0625	0.9375	AMP	OPB44262.1
0.0625	0.9375	AMP	OPB44264.1
0.0625	0.9375	AMP	OPB44305.1
0.0625	0.9375	AMP	OPB44357.1
0.0625	0.9375	AMP	OPB44368.1
0.0625	0.9375	AMP	OPB44374.1
0.0625	0.9375	AMP	OPB44435.1
0.0625	0.9375	AMP	OPB44442.1
0.0625	0.9375	AMP	OPB44462.1
0.0625	0.9375	AMP	OPB44479.1
0.0625	0.9375	AMP	OPB44486.1
0.0625	0.9375	AMP	OPB44523.1
0.0625	0.9375	AMP	OPB44525.1
0.0625	0.9375	AMP	OPB44533.1
0.0625	0.9375	AMP	OPB44534.1
0.0625	0.9375	AMP	OPB44618.1
0.0625	0.9375	AMP	OPB44679.1
0.0625	0.9375	AMP	OPB44705.1
0.0625	0.9375	AMP	OPB44727.1
0.0625	0.9375	AMP	OPB44765.1
0.0625	0.9375	AMP	OPB44824.1
[truncated: 9,256 more rows]

## Sheet: harzianum
probability_nonAMP	probability_AMP	predicted	seq_id
0.00625	0.99375	AMP	XP_024768419.1
0.00625	0.99375	AMP	XP_024769488.1
0.00625	0.99375	AMP	XP_024777494.1
0.0125	0.9875	AMP	XP_024767155.1
0.0125	0.9875	AMP	XP_024768097.1
0.0125	0.9875	AMP	XP_024773174.1
0.0125	0.9875	AMP	XP_024774661.1
0.0125	0.9875	AMP	XP_024775441.1
0.0125	0.9875	AMP	XP_024775742.1
0.0125	0.9875	AMP	XP_024776347.1
0.0125	0.9875	AMP	XP_024776628.1
0.01875	0.98125	AMP	XP_024767109.1
0.01875	0.98125	AMP	XP_024767286.1
0.01875	0.98125	AMP	XP_024767577.1
0.01875	0.98125	AMP	XP_024768022.1
0.01875	0.98125	AMP	XP_024768437.1
0.01875	0.98125	AMP	XP_024768667.1
0.01875	0.98125	AMP	XP_024769212.1
0.01875	0.98125	AMP	XP_024769306.1
0.01875	0.98125	AMP	XP_024770343.1
0.01875	0.98125	AMP	XP_024772545.1
0.01875	0.98125	AMP	XP_024772708.1
0.01875	0.98125	AMP	XP_024772890.1
0.01875	0.98125	AMP	XP_024772984.1
0.01875	0.98125	AMP	XP_024773040.1
0.01875	0.98125	AMP	XP_024773141.1
0.01875	0.98125	AMP	XP_024775011.1
0.01875	0.98125	AMP	XP_024775325.1
0.01875	0.98125	AMP	XP_024775379.1
0.01875	0.98125	AMP	XP_024775514.1
0.01875	0.98125	AMP	XP_024775705.1
0.01875	0.98125	AMP	XP_024776313.1
0.01875	0.98125	AMP	XP_024776384.1
0.01875	0.98125	AMP	XP_024776887.1
0.01875	0.98125	AMP	XP_024777204.1
0.01875	0.98125	AMP	XP_024777540.1
0.01875	0.98125	AMP	XP_024777977.1
0.01875	0.98125	AMP	XP_024778647.1
0.01875	0.98125	AMP	XP_024778878.1
0.01875	0.98125	AMP	XP_024780908.1
0.025	0.975	AMP	XP_024767447.1
0.025	0.975	AMP	XP_024767545.1
0.025	0.975	AMP	XP_024767926.1
0.025	0.975	AMP	XP_024767972.1
0.025	0.975	AMP	XP_024768009.1
0.025	0.975	AMP	XP_024768144.1
0.025	0.975	AMP	XP_024768249.1
0.025	0.975	AMP	XP_024768281.1
0.025	0.975	AMP	XP_024768424.1
0.025	0.975	AMP	XP_024768553.1
0.025	0.975	AMP	XP_024768789.1
0.025	0.975	AMP	XP_024769032.1
0.025	0.975	AMP	XP_024769174.1
0.025	0.975	AMP	XP_024769228.1
0.025	0.975	AMP	XP_024769435.1
0.025	0.975	AMP	XP_024769696.1
0.025	0.975	AMP	XP_024769703.1
0.025	0.975	AMP	XP_024769771.1
0.025	0.975	AMP	XP_024769856.1
0.025	0.975	AMP	XP_024769925.1
0.025	0.975	AMP	XP_024769979.1
0.025	0.975	AMP	XP_024770046.1
0.025	0.975	AMP	XP_024771118.1
0.025	0.975	AMP	XP_024771276.1
0.025	0.975	AMP	XP_024771310.1
0.025	0.975	AMP	XP_024771376.1
0.025	0.975	AMP	XP_024771399.1
0.025	0.975	AMP	XP_024771499.1
0.025	0.975	AMP	XP_024771530.1
0.025	0.975	AMP	XP_024771630.1
0.025	0.975	AMP	XP_024771860.1
0.025	0.975	AMP	XP_024772153.1
0.025	0.975	AMP	XP_024772229.1
0.025	0.975	AMP	XP_024772290.1
0.025	0.975	AMP	XP_024772957.1
0.025	0.975	AMP	XP_024773115.1
0.025	0.975	AMP	XP_024773130.1
0.025	0.975	AMP	XP_024773282.1
0.025	0.975	AMP	XP_024773542.1
0.025	0.975	AMP	XP_024773557.1
0.025	0.975	AMP	XP_024773688.1
0.025	0.975	AMP	XP_024773716.1
0.025	0.975	AMP	XP_024774000.1
0.025	0.975	AMP	XP_024774124.1
0.025	0.975	AMP	XP_024774176.1
0.025	0.975	AMP	XP_024774466.1
0.025	0.975	AMP	XP_024774724.1
0.025	0.975	AMP	XP_024774924.1
0.025	0.975	AMP	XP_024774969.1
0.025	0.975	AMP	XP_024775046.1
0.025	0.975	AMP	XP_024775100.1
0.025	0.975	AMP	XP_024775302.1
0.025	0.975	AMP	XP_024775312.1
0.025	0.975	AMP	XP_024775650.1
0.025	0.975	AMP	XP_024775792.1
0.025	0.975	AMP	XP_024775888.1
0.025	0.975	AMP	XP_024775937.1
0.025	0.975	AMP	XP_024776001.1
0.025	0.975	AMP	XP_024776110.1
0.025	0.975	AMP	XP_024776140.1
0.025	0.975	AMP	XP_024776358.1
0.025	0.975	AMP	XP_024776451.1
0.025	0.975	AMP	XP_024776574.1
0.025	0.975	AMP	XP_024776619.1
0.025	0.975	AMP	XP_024776854.1
0.025	0.975	AMP	XP_024777059.1
0.025	0.975	AMP	XP_024777276.1
0.025	0.975	AMP	XP_024777325.1
0.025	0.975	AMP	XP_024777344.1
0.025	0.975	AMP	XP_024777849.1
0.025	0.975	AMP	XP_024778018.1
0.025	0.975	AMP	XP_024778030.1
0.025	0.975	AMP	XP_024778391.1
0.025	0.975	AMP	XP_024778693.1
0.025	0.975	AMP	XP_024778754.1
0.025	0.975	AMP	XP_024778790.1
0.025	0.975	AMP	XP_024778946.1
0.025	0.975	AMP	XP_024779291.1
0.025	0.975	AMP	XP_024779308.1
0.025	0.975	AMP	XP_024779322.1
0.025	0.975	AMP	XP_024779359.1
0.025	0.975	AMP	XP_024779503.1
0.025	0.975	AMP	XP_024779733.1
0.025	0.975	AMP	XP_024779932.1
0.025	0.975	AMP	XP_024780263.1
0.025	0.975	AMP	XP_024780364.1
0.025	0.975	AMP	XP_024780433.1
0.025	0.975	AMP	XP_024780612.1
0.025	0.975	AMP	XP_024780735.1
0.03125	0.96875	AMP	XP_024767131.1
0.03125	0.96875	AMP	XP_024767138.1
0.03125	0.96875	AMP	XP_024767227.1
0.03125	0.96875	AMP	XP_024767258.1
0.03125	0.96875	AMP	XP_024767346.1
0.03125	0.96875	AMP	XP_024767372.1
0.03125	0.96875	AMP	XP_024767441.1
0.03125	0.96875	AMP	XP_024767468.1
0.03125	0.96875	AMP	XP_024767535.1
0.03125	0.96875	AMP	XP_024767697.1
0.03125	0.96875	AMP	XP_024767724.1
0.03125	0.96875	AMP	XP_024767734.1
0.03125	0.96875	AMP	XP_024767757.1
0.03125	0.96875	AMP	XP_024767824.1
0.03125	0.96875	AMP	XP_024767894.1
0.03125	0.96875	AMP	XP_024767929.1
0.03125	0.96875	AMP	XP_024767991.1
0.03125	0.96875	AMP	XP_024768000.1
0.03125	0.96875	AMP	XP_024768021.1
0.03125	0.96875	AMP	XP_024768141.1
0.03125	0.96875	AMP	XP_024768158.1
0.03125	0.96875	AMP	XP_024768212.1
0.03125	0.96875	AMP	XP_024768391.1
0.03125	0.96875	AMP	XP_024768429.1
0.03125	0.96875	AMP	XP_024768432.1
0.03125	0.96875	AMP	XP_024768485.1
0.03125	0.96875	AMP	XP_024768578.1
0.03125	0.96875	AMP	XP_024768671.1
0.03125	0.96875	AMP	XP_024768679.1
0.03125	0.96875	AMP	XP_024768764.1
0.03125	0.96875	AMP	XP_024768794.1
0.03125	0.96875	AMP	XP_024768965.1
0.03125	0.96875	AMP	XP_024769056.1
0.03125	0.96875	AMP	XP_024769098.1
0.03125	0.96875	AMP	XP_024769125.1
0.03125	0.96875	AMP	XP_024769299.1
0.03125	0.96875	AMP	XP_024769597.1
0.03125	0.96875	AMP	XP_024769697.1
0.03125	0.96875	AMP	XP_024769717.1
0.03125	0.96875	AMP	XP_024769824.1
0.03125	0.96875	AMP	XP_024769831.1
0.03125	0.96875	AMP	XP_024769971.1
0.03125	0.96875	AMP	XP_024770045.1
0.03125	0.96875	AMP	XP_024770252.1
0.03125	0.96875	AMP	XP_024770467.1
0.03125	0.96875	AMP	XP_024770536.1
0.03125	0.96875	AMP	XP_024770822.1
0.03125	0.96875	AMP	XP_024771169.1
0.03125	0.96875	AMP	XP_024771181.1
0.03125	0.96875	AMP	XP_024771243.1
0.03125	0.96875	AMP	XP_024771296.1
0.03125	0.96875	AMP	XP_024771308.1
0.03125	0.96875	AMP	XP_024771424.1
0.03125	0.96875	AMP	XP_024771490.1
0.03125	0.96875	AMP	XP_024771544.1
0.03125	0.96875	AMP	XP_024771559.1
0.03125	0.96875	AMP	XP_024771636.1
0.03125	0.96875	AMP	XP_024771754.1
0.03125	0.96875	AMP	XP_024771762.1
0.03125	0.96875	AMP	XP_024771779.1
0.03125	0.96875	AMP	XP_024771959.1
0.03125	0.96875	AMP	XP_024772000.1
0.03125	0.96875	AMP	XP_024772044.1
0.03125	0.96875	AMP	XP_024772209.1
0.03125	0.96875	AMP	XP_024772260.1
0.03125	0.96875	AMP	XP_024772697.1
0.03125	0.96875	AMP	XP_024773010.1
0.03125	0.96875	AMP	XP_024773049.1
0.03125	0.96875	AMP	XP_024773339.1
0.03125	0.96875	AMP	XP_024773732.1
0.03125	0.96875	AMP	XP_024773856.1
0.03125	0.96875	AMP	XP_024773862.1
0.03125	0.96875	AMP	XP_024773973.1
0.03125	0.96875	AMP	XP_024774049.1
0.03125	0.96875	AMP	XP_024774061.1
0.03125	0.96875	AMP	XP_024774442.1
0.03125	0.96875	AMP	XP_024774553.1
0.03125	0.96875	AMP	XP_024774679.1
0.03125	0.96875	AMP	XP_024774727.1
0.03125	0.96875	AMP	XP_024774749.1
0.03125	0.96875	AMP	XP_024774776.1
0.03125	0.96875	AMP	XP_024775513.1
0.03125	0.96875	AMP	XP_024775515.1
0.03125	0.96875	AMP	XP_024775521.1
0.03125	0.96875	AMP	XP_024775648.1
0.03125	0.96875	AMP	XP_024775848.1
0.03125	0.96875	AMP	XP_024775885.1
0.03125	0.96875	AMP	XP_024776002.1
0.03125	0.96875	AMP	XP_024776233.1
0.03125	0.96875	AMP	XP_024776247.1
0.03125	0.96875	AMP	XP_024776857.1
0.03125	0.96875	AMP	XP_024776932.1
0.03125	0.96875	AMP	XP_024776983.1
0.03125	0.96875	AMP	XP_024777095.1
0.03125	0.96875	AMP	XP_024777196.1
0.03125	0.96875	AMP	XP_024777291.1
0.03125	0.96875	AMP	XP_024777416.1
0.03125	0.96875	AMP	XP_024777469.1
0.03125	0.96875	AMP	XP_024777479.1
0.03125	0.96875	AMP	XP_024777575.1
0.03125	0.96875	AMP	XP_024777631.1
0.03125	0.96875	AMP	XP_024777799.1
0.03125	0.96875	AMP	XP_024777915.1
0.03125	0.96875	AMP	XP_024778036.1
0.03125	0.96875	AMP	XP_024778038.1
0.03125	0.96875	AMP	XP_024778222.1
0.03125	0.96875	AMP	XP_024778352.1
0.03125	0.96875	AMP	XP_024778416.1
0.03125	0.96875	AMP	XP_024778589.1
0.03125	0.96875	AMP	XP_024778648.1
0.03125	0.96875	AMP	XP_024778788.1
0.03125	0.96875	AMP	XP_024779034.1
0.03125	0.96875	AMP	XP_024779411.1
0.03125	0.96875	AMP	XP_024779557.1
0.03125	0.96875	AMP	XP_024779752.1
0.03125	0.96875	AMP	XP_024779757.1
0.03125	0.96875	AMP	XP_024779763.1
0.03125	0.96875	AMP	XP_024779987.1
0.03125	0.96875	AMP	XP_024780067.1
0.03125	0.96875	AMP	XP_024780069.1
0.03125	0.96875	AMP	XP_024780182.1
0.03125	0.96875	AMP	XP_024780188.1
0.03125	0.96875	AMP	XP_024780448.1
0.03125	0.96875	AMP	XP_024780639.1
0.03125	0.96875	AMP	XP_024780747.1
0.03125	0.96875	AMP	XP_024780771.1
0.03125	0.96875	AMP	XP_024780789.1
0.03125	0.96875	AMP	XP_024780806.1
0.03125	0.96875	AMP	XP_024780926.1
0.03125	0.96875	AMP	XP_024780930.1
0.03125	0.96875	AMP	XP_024780939.1
0.03125	0.96875	AMP	XP_024780980.1
0.0375	0.9625	AMP	XP_024767030.1
0.0375	0.9625	AMP	XP_024767134.1
0.0375	0.9625	AMP	XP_024767176.1
0.0375	0.9625	AMP	XP_024767230.1
0.0375	0.9625	AMP	XP_024767239.1
0.0375	0.9625	AMP	XP_024767358.1
0.0375	0.9625	AMP	XP_024767415.1
0.0375	0.9625	AMP	XP_024767460.1
0.0375	0.9625	AMP	XP_024767559.1
0.0375	0.9625	AMP	XP_024767602.1
0.0375	0.9625	AMP	XP_024767610.1
0.0375	0.9625	AMP	XP_024767619.1
0.0375	0.9625	AMP	XP_024767642.1
0.0375	0.9625	AMP	XP_024767646.1
0.0375	0.9625	AMP	XP_024767691.1
0.0375	0.9625	AMP	XP_024767781.1
0.0375	0.9625	AMP	XP_024767795.1
0.0375	0.9625	AMP	XP_024767826.1
0.0375	0.9625	AMP	XP_024767879.1
0.0375	0.9625	AMP	XP_024767915.1
0.0375	0.9625	AMP	XP_024768034.1
0.0375	0.9625	AMP	XP_024768119.1
0.0375	0.9625	AMP	XP_024768140.1
0.0375	0.9625	AMP	XP_024768227.1
0.0375	0.9625	AMP	XP_024768512.1
0.0375	0.9625	AMP	XP_024768564.1
0.0375	0.9625	AMP	XP_024768613.1
0.0375	0.9625	AMP	XP_024768653.1
0.0375	0.9625	AMP	XP_024768698.1
0.0375	0.9625	AMP	XP_024768846.1
0.0375	0.9625	AMP	XP_024768879.1
0.0375	0.9625	AMP	XP_024768932.1
0.0375	0.9625	AMP	XP_024769036.1
0.0375	0.9625	AMP	XP_024769069.1
0.0375	0.9625	AMP	XP_024769070.1
0.0375	0.9625	AMP	XP_024769072.1
0.0375	0.9625	AMP	XP_024769092.1
0.0375	0.9625	AMP	XP_024769173.1
0.0375	0.9625	AMP	XP_024769229.1
0.0375	0.9625	AMP	XP_024769323.1
0.0375	0.9625	AMP	XP_024769336.1
0.0375	0.9625	AMP	XP_024769340.1
0.0375	0.9625	AMP	XP_024769401.1
0.0375	0.9625	AMP	XP_024769433.1
0.0375	0.9625	AMP	XP_024769498.1
0.0375	0.9625	AMP	XP_024769514.1
0.0375	0.9625	AMP	XP_024769563.1
0.0375	0.9625	AMP	XP_024769781.1
0.0375	0.9625	AMP	XP_024769789.1
0.0375	0.9625	AMP	XP_024769863.1
0.0375	0.9625	AMP	XP_024769881.1
0.0375	0.9625	AMP	XP_024769894.1
0.0375	0.9625	AMP	XP_024770197.1
0.0375	0.9625	AMP	XP_024770201.1
0.0375	0.9625	AMP	XP_024770207.1
0.0375	0.9625	AMP	XP_024770210.1
0.0375	0.9625	AMP	XP_024770230.1
0.0375	0.9625	AMP	XP_024770282.1
0.0375	0.9625	AMP	XP_024770357.1
0.0375	0.9625	AMP	XP_024770369.1
0.0375	0.9625	AMP	XP_024770384.1
0.0375	0.9625	AMP	XP_024770386.1
0.0375	0.9625	AMP	XP_024770423.1
0.0375	0.9625	AMP	XP_024770500.1
0.0375	0.9625	AMP	XP_024770684.1
0.0375	0.9625	AMP	XP_024770696.1
0.0375	0.9625	AMP	XP_024770722.1
0.0375	0.9625	AMP	XP_024771021.1
0.0375	0.9625	AMP	XP_024771067.1
0.0375	0.9625	AMP	XP_024771162.1
0.0375	0.9625	AMP	XP_024771170.1
0.0375	0.9625	AMP	XP_024771208.1
0.0375	0.9625	AMP	XP_024771226.1
0.0375	0.9625	AMP	XP_024771238.1
0.0375	0.9625	AMP	XP_024771257.1
0.0375	0.9625	AMP	XP_024771303.1
0.0375	0.9625	AMP	XP_024771304.1
0.0375	0.9625	AMP	XP_024771306.1
0.0375	0.9625	AMP	XP_024771364.1
0.0375	0.9625	AMP	XP_024771383.1
0.0375	0.9625	AMP	XP_024771402.1
0.0375	0.9625	AMP	XP_024771409.1
0.0375	0.9625	AMP	XP_024771447.1
0.0375	0.9625	AMP	XP_024771537.1
0.0375	0.9625	AMP	XP_024771603.1
0.0375	0.9625	AMP	XP_024771673.1
0.0375	0.9625	AMP	XP_024771693.1
0.0375	0.9625	AMP	XP_024771862.1
0.0375	0.9625	AMP	XP_024771885.1
0.0375	0.9625	AMP	XP_024771932.1
0.0375	0.9625	AMP	XP_024771954.1
0.0375	0.9625	AMP	XP_024772115.1
0.0375	0.9625	AMP	XP_024772126.1
0.0375	0.9625	AMP	XP_024772132.1
0.0375	0.9625	AMP	XP_024772326.1
0.0375	0.9625	AMP	XP_024772400.1
0.0375	0.9625	AMP	XP_024772431.1
0.0375	0.9625	AMP	XP_024772441.1
0.0375	0.9625	AMP	XP_024772523.1
0.0375	0.9625	AMP	XP_024772529.1
0.0375	0.9625	AMP	XP_024772587.1
0.0375	0.9625	AMP	XP_024772616.1
0.0375	0.9625	AMP	XP_024772620.1
0.0375	0.9625	AMP	XP_024772647.1
0.0375	0.9625	AMP	XP_024772669.1
0.0375	0.9625	AMP	XP_024772694.1
0.0375	0.9625	AMP	XP_024772702.1
0.0375	0.9625	AMP	XP_024772728.1
0.0375	0.9625	AMP	XP_024772811.1
0.0375	0.9625	AMP	XP_024772850.1
0.0375	0.9625	AMP	XP_024772869.1
0.0375	0.9625	AMP	XP_024772873.1
0.0375	0.9625	AMP	XP_024772919.1
0.0375	0.9625	AMP	XP_024772983.1
0.0375	0.9625	AMP	XP_024772994.1
0.0375	0.9625	AMP	XP_024773067.1
0.0375	0.9625	AMP	XP_024773171.1
0.0375	0.9625	AMP	XP_024773214.1
0.0375	0.9625	AMP	XP_024773220.1
0.0375	0.9625	AMP	XP_024773229.1
0.0375	0.9625	AMP	XP_024773275.1
0.0375	0.9625	AMP	XP_024773283.1
0.0375	0.9625	AMP	XP_024773327.1
0.0375	0.9625	AMP	XP_024773368.1
0.0375	0.9625	AMP	XP_024773374.1
0.0375	0.9625	AMP	XP_024773378.1
0.0375	0.9625	AMP	XP_024773462.1
0.0375	0.9625	AMP	XP_024773486.1
0.0375	0.9625	AMP	XP_024773526.1
0.0375	0.9625	AMP	XP_024773581.1
0.0375	0.9625	AMP	XP_024773591.1
0.0375	0.9625	AMP	XP_024774008.1
0.0375	0.9625	AMP	XP_024774031.1
0.0375	0.9625	AMP	XP_024774076.1
0.0375	0.9625	AMP	XP_024774085.1
0.0375	0.9625	AMP	XP_024774146.1
0.0375	0.9625	AMP	XP_024774175.1
0.0375	0.9625	AMP	XP_024774275.1
0.0375	0.9625	AMP	XP_024774279.1
0.0375	0.9625	AMP	XP_024774326.1
0.0375	0.9625	AMP	XP_024774351.1
0.0375	0.9625	AMP	XP_024774418.1
0.0375	0.9625	AMP	XP_024774473.1
0.0375	0.9625	AMP	XP_024774558.1
0.0375	0.9625	AMP	XP_024774643.1
0.0375	0.9625	AMP	XP_024774684.1
0.0375	0.9625	AMP	XP_024774709.1
0.0375	0.9625	AMP	XP_024774759.1
0.0375	0.9625	AMP	XP_024774777.1
0.0375	0.9625	AMP	XP_024774894.1
0.0375	0.9625	AMP	XP_024775005.1
0.0375	0.9625	AMP	XP_024775095.1
0.0375	0.9625	AMP	XP_024775152.1
0.0375	0.9625	AMP	XP_024775153.1
0.0375	0.9625	AMP	XP_024775257.1
0.0375	0.9625	AMP	XP_024775259.1
0.0375	0.9625	AMP	XP_024775318.1
0.0375	0.9625	AMP	XP_024775346.1
0.0375	0.9625	AMP	XP_024775443.1
0.0375	0.9625	AMP	XP_024775527.1
0.0375	0.9625	AMP	XP_024775528.1
0.0375	0.9625	AMP	XP_024775555.1
0.0375	0.9625	AMP	XP_024775562.1
0.0375	0.9625	AMP	XP_024775593.1
0.0375	0.9625	AMP	XP_024775665.1
0.0375	0.9625	AMP	XP_024775687.1
0.0375	0.9625	AMP	XP_024775790.1
0.0375	0.9625	AMP	XP_024775822.1
0.0375	0.9625	AMP	XP_024775841.1
0.0375	0.9625	AMP	XP_024775890.1
0.0375	0.9625	AMP	XP_024775948.1
0.0375	0.9625	AMP	XP_024775993.1
0.0375	0.9625	AMP	XP_024776047.1
0.0375	0.9625	AMP	XP_024776066.1
0.0375	0.9625	AMP	XP_024776105.1
0.0375	0.9625	AMP	XP_024776221.1
0.0375	0.9625	AMP	XP_024776244.1
0.0375	0.9625	AMP	XP_024776252.1
0.0375	0.9625	AMP	XP_024776253.1
0.0375	0.9625	AMP	XP_024776290.1
0.0375	0.9625	AMP	XP_024776350.1
0.0375	0.9625	AMP	XP_024776422.1
0.0375	0.9625	AMP	XP_024776427.1
0.0375	0.9625	AMP	XP_024776555.1
0.0375	0.9625	AMP	XP_024776609.1
0.0375	0.9625	AMP	XP_024776681.1
0.0375	0.9625	AMP	XP_024776748.1
0.0375	0.9625	AMP	XP_024776781.1
0.0375	0.9625	AMP	XP_024776853.1
0.0375	0.9625	AMP	XP_024777000.1
0.0375	0.9625	AMP	XP_024777032.1
0.0375	0.9625	AMP	XP_024777045.1
0.0375	0.9625	AMP	XP_024777075.1
0.0375	0.9625	AMP	XP_024777082.1
0.0375	0.9625	AMP	XP_024777137.1
0.0375	0.9625	AMP	XP_024777409.1
0.0375	0.9625	AMP	XP_024777415.1
0.0375	0.9625	AMP	XP_024777521.1
0.0375	0.9625	AMP	XP_024777542.1
0.0375	0.9625	AMP	XP_024777576.1
0.0375	0.9625	AMP	XP_024777596.1
0.0375	0.9625	AMP	XP_024777810.1
0.0375	0.9625	AMP	XP_024777859.1
0.0375	0.9625	AMP	XP_024777889.1
0.0375	0.9625	AMP	XP_024777899.1
0.0375	0.9625	AMP	XP_024777918.1
0.0375	0.9625	AMP	XP_024777924.1
0.0375	0.9625	AMP	XP_024777958.1
0.0375	0.9625	AMP	XP_024778109.1
0.0375	0.9625	AMP	XP_024778127.1
0.0375	0.9625	AMP	XP_024778192.1
0.0375	0.9625	AMP	XP_024778232.1
0.0375	0.9625	AMP	XP_024778422.1
0.0375	0.9625	AMP	XP_024778441.1
0.0375	0.9625	AMP	XP_024778449.1
0.0375	0.9625	AMP	XP_024778491.1
0.0375	0.9625	AMP	XP_024778498.1
0.0375	0.9625	AMP	XP_024778510.1
0.0375	0.9625	AMP	XP_024778528.1
0.0375	0.9625	AMP	XP_024778583.1
0.0375	0.9625	AMP	XP_024778585.1
0.0375	0.9625	AMP	XP_024778594.1
0.0375	0.9625	AMP	XP_024778597.1
0.0375	0.9625	AMP	XP_024778612.1
0.0375	0.9625	AMP	XP_024778614.1
0.0375	0.9625	AMP	XP_024778625.1
0.0375	0.9625	AMP	XP_024778685.1
0.0375	0.9625	AMP	XP_024778837.1
0.0375	0.9625	AMP	XP_024778863.1
0.0375	0.9625	AMP	XP_024778941.1
0.0375	0.9625	AMP	XP_024778953.1
0.0375	0.9625	AMP	XP_024778997.1
0.0375	0.9625	AMP	XP_024779092.1
0.0375	0.9625	AMP	XP_024779150.1
0.0375	0.9625	AMP	XP_024779151.1
0.0375	0.9625	AMP	XP_024779171.1
0.0375	0.9625	AMP	XP_024779197.1
0.0375	0.9625	AMP	XP_024779302.1
0.0375	0.9625	AMP	XP_024779416.1
0.0375	0.9625	AMP	XP_024779423.1
0.0375	0.9625	AMP	XP_024779678.1
0.0375	0.9625	AMP	XP_024779687.1
0.0375	0.9625	AMP	XP_024779886.1
0.0375	0.9625	AMP	XP_024779966.1
0.0375	0.9625	AMP	XP_024780161.1
0.0375	0.9625	AMP	XP_024780167.1
0.0375	0.9625	AMP	XP_024780369.1
0.0375	0.9625	AMP	XP_024780410.1
0.0375	0.9625	AMP	XP_024780418.1
0.0375	0.9625	AMP	XP_024780432.1
0.0375	0.9625	AMP	XP_024780539.1
0.0375	0.9625	AMP	XP_024780547.1
0.0375	0.9625	AMP	XP_024780565.1
0.0375	0.9625	AMP	XP_024780604.1
0.0375	0.9625	AMP	XP_024780714.1
0.0375	0.9625	AMP	XP_024780730.1
0.0375	0.9625	AMP	XP_024780824.1
0.0375	0.9625	AMP	XP_024780884.1
0.0375	0.9625	AMP	XP_024780885.1
0.0375	0.9625	AMP	XP_024780918.1
0.0375	0.9625	AMP	XP_024780924.1
0.0395833	0.960417	AMP	XP_024780300.1
0.04375	0.95625	AMP	XP_024767009.1
0.04375	0.95625	AMP	XP_024767071.1
0.04375	0.95625	AMP	XP_024767108.1
0.04375	0.95625	AMP	XP_024767210.1
0.04375	0.95625	AMP	XP_024767263.1
0.04375	0.95625	AMP	XP_024767283.1
0.04375	0.95625	AMP	XP_024767313.1
0.04375	0.95625	AMP	XP_024767330.1
0.04375	0.95625	AMP	XP_024767345.1
0.04375	0.95625	AMP	XP_024767444.1
0.04375	0.95625	AMP	XP_024767454.1
0.04375	0.95625	AMP	XP_024767502.1
0.04375	0.95625	AMP	XP_024767515.1
0.04375	0.95625	AMP	XP_024767519.1
0.04375	0.95625	AMP	XP_024767553.1
0.04375	0.95625	AMP	XP_024767555.1
0.04375	0.95625	AMP	XP_024767562.1
0.04375	0.95625	AMP	XP_024767572.1
0.04375	0.95625	AMP	XP_024767576.1
0.04375	0.95625	AMP	XP_024767595.1
0.04375	0.95625	AMP	XP_024767653.1
0.04375	0.95625	AMP	XP_024767721.1
0.04375	0.95625	AMP	XP_024767756.1
0.04375	0.95625	AMP	XP_024767829.1
0.04375	0.95625	AMP	XP_024767935.1
0.04375	0.95625	AMP	XP_024768020.1
0.04375	0.95625	AMP	XP_024768083.1
0.04375	0.95625	AMP	XP_024768089.1
0.04375	0.95625	AMP	XP_024768110.1
0.04375	0.95625	AMP	XP_024768143.1
0.04375	0.95625	AMP	XP_024768156.1
0.04375	0.95625	AMP	XP_024768186.1
0.04375	0.95625	AMP	XP_024768237.1
0.04375	0.95625	AMP	XP_024768245.1
0.04375	0.95625	AMP	XP_024768268.1
0.04375	0.95625	AMP	XP_024768337.1
0.04375	0.95625	AMP	XP_024768390.1
0.04375	0.95625	AMP	XP_024768461.1
0.04375	0.95625	AMP	XP_024768466.1
0.04375	0.95625	AMP	XP_024768488.1
0.04375	0.95625	AMP	XP_024768491.1
0.04375	0.95625	AMP	XP_024768542.1
0.04375	0.95625	AMP	XP_024768586.1
0.04375	0.95625	AMP	XP_024768596.1
0.04375	0.95625	AMP	XP_024768601.1
0.04375	0.95625	AMP	XP_024768646.1
0.04375	0.95625	AMP	XP_024768654.1
0.04375	0.95625	AMP	XP_024768662.1
0.04375	0.95625	AMP	XP_024768689.1
0.04375	0.95625	AMP	XP_024768756.1
0.04375	0.95625	AMP	XP_024768781.1
0.04375	0.95625	AMP	XP_024768856.1
0.04375	0.95625	AMP	XP_024768894.1
0.04375	0.95625	AMP	XP_024768984.1
0.04375	0.95625	AMP	XP_024769005.1
0.04375	0.95625	AMP	XP_024769034.1
0.04375	0.95625	AMP	XP_024769064.1
0.04375	0.95625	AMP	XP_024769166.1
0.04375	0.95625	AMP	XP_024769277.1
0.04375	0.95625	AMP	XP_024769326.1
0.04375	0.95625	AMP	XP_024769359.1
0.04375	0.95625	AMP	XP_024769376.1
0.04375	0.95625	AMP	XP_024769407.1
0.04375	0.95625	AMP	XP_024769437.1
0.04375	0.95625	AMP	XP_024769455.1
0.04375	0.95625	AMP	XP_024769526.1
0.04375	0.95625	AMP	XP_024769538.1
0.04375	0.95625	AMP	XP_024769548.1
0.04375	0.95625	AMP	XP_024769603.1
0.04375	0.95625	AMP	XP_024769653.1
0.04375	0.95625	AMP	XP_024769660.1
0.04375	0.95625	AMP	XP_024769665.1
0.04375	0.95625	AMP	XP_024769679.1
0.04375	0.95625	AMP	XP_024769704.1
0.04375	0.95625	AMP	XP_024769848.1
0.04375	0.95625	AMP	XP_024769862.1
0.04375	0.95625	AMP	XP_024769890.1
0.04375	0.95625	AMP	XP_024769905.1
0.04375	0.95625	AMP	XP_024769909.1
0.04375	0.95625	AMP	XP_024769911.1
0.04375	0.95625	AMP	XP_024769933.1
0.04375	0.95625	AMP	XP_024769980.1
0.04375	0.95625	AMP	XP_024770019.1
0.04375	0.95625	AMP	XP_024770038.1
0.04375	0.95625	AMP	XP_024770080.1
0.04375	0.95625	AMP	XP_024770120.1
0.04375	0.95625	AMP	XP_024770181.1
0.04375	0.95625	AMP	XP_024770188.1
0.04375	0.95625	AMP	XP_024770199.1
0.04375	0.95625	AMP	XP_024770224.1
0.04375	0.95625	AMP	XP_024770301.1
0.04375	0.95625	AMP	XP_024770303.1
0.04375	0.95625	AMP	XP_024770341.1
0.04375	0.95625	AMP	XP_024770362.1
0.04375	0.95625	AMP	XP_024770370.1
0.04375	0.95625	AMP	XP_024770382.1
0.04375	0.95625	AMP	XP_024770421.1
0.04375	0.95625	AMP	XP_024770501.1
0.04375	0.95625	AMP	XP_024770533.1
0.04375	0.95625	AMP	XP_024770572.1
0.04375	0.95625	AMP	XP_024770593.1
0.04375	0.95625	AMP	XP_024770622.1
0.04375	0.95625	AMP	XP_024770629.1
0.04375	0.95625	AMP	XP_024770633.1
0.04375	0.95625	AMP	XP_024770680.1
0.04375	0.95625	AMP	XP_024770737.1
0.04375	0.95625	AMP	XP_024770800.1
0.04375	0.95625	AMP	XP_024770820.1
0.04375	0.95625	AMP	XP_024770824.1
0.04375	0.95625	AMP	XP_024770918.1
0.04375	0.95625	AMP	XP_024770956.1
0.04375	0.95625	AMP	XP_024770971.1
0.04375	0.95625	AMP	XP_024770987.1
0.04375	0.95625	AMP	XP_024771080.1
0.04375	0.95625	AMP	XP_024771259.1
0.04375	0.95625	AMP	XP_024771330.1
0.04375	0.95625	AMP	XP_024771371.1
0.04375	0.95625	AMP	XP_024771400.1
0.04375	0.95625	AMP	XP_024771429.1
0.04375	0.95625	AMP	XP_024771461.1
0.04375	0.95625	AMP	XP_024771531.1
0.04375	0.95625	AMP	XP_024771539.1
0.04375	0.95625	AMP	XP_024771545.1
0.04375	0.95625	AMP	XP_024771672.1
0.04375	0.95625	AMP	XP_024771776.1
0.04375	0.95625	AMP	XP_024771789.1
0.04375	0.95625	AMP	XP_024771802.1
0.04375	0.95625	AMP	XP_024771856.1
0.04375	0.95625	AMP	XP_024771866.1
0.04375	0.95625	AMP	XP_024771875.1
0.04375	0.95625	AMP	XP_024771897.1
0.04375	0.95625	AMP	XP_024771972.1
0.04375	0.95625	AMP	XP_024771995.1
0.04375	0.95625	AMP	XP_024772024.1
0.04375	0.95625	AMP	XP_024772026.1
0.04375	0.95625	AMP	XP_024772042.1
0.04375	0.95625	AMP	XP_024772055.1
0.04375	0.95625	AMP	XP_024772165.1
0.04375	0.95625	AMP	XP_024772201.1
0.04375	0.95625	AMP	XP_024772257.1
0.04375	0.95625	AMP	XP_024772305.1
0.04375	0.95625	AMP	XP_024772330.1
0.04375	0.95625	AMP	XP_024772374.1
0.04375	0.95625	AMP	XP_024772451.1
0.04375	0.95625	AMP	XP_024772484.1
0.04375	0.95625	AMP	XP_024772568.1
0.04375	0.95625	AMP	XP_024772605.1
0.04375	0.95625	AMP	XP_024772612.1
0.04375	0.95625	AMP	XP_024772652.1
0.04375	0.95625	AMP	XP_024772730.1
0.04375	0.95625	AMP	XP_024772735.1
0.04375	0.95625	AMP	XP_024772794.1
0.04375	0.95625	AMP	XP_024772795.1
0.04375	0.95625	AMP	XP_024772816.1
0.04375	0.95625	AMP	XP_024772824.1
0.04375	0.95625	AMP	XP_024772866.1
0.04375	0.95625	AMP	XP_024772878.1
0.04375	0.95625	AMP	XP_024772911.1
0.04375	0.95625	AMP	XP_024772945.1
0.04375	0.95625	AMP	XP_024772948.1
0.04375	0.95625	AMP	XP_024772950.1
0.04375	0.95625	AMP	XP_024773056.1
0.04375	0.95625	AMP	XP_024773098.1
0.04375	0.95625	AMP	XP_024773217.1
0.04375	0.95625	AMP	XP_024773334.1
0.04375	0.95625	AMP	XP_024773348.1
0.04375	0.95625	AMP	XP_024773366.1
0.04375	0.95625	AMP	XP_024773441.1
0.04375	0.95625	AMP	XP_024773480.1
0.04375	0.95625	AMP	XP_024773512.1
0.04375	0.95625	AMP	XP_024773539.1
0.04375	0.95625	AMP	XP_024773620.1
0.04375	0.95625	AMP	XP_024773768.1
0.04375	0.95625	AMP	XP_024773783.1
0.04375	0.95625	AMP	XP_024773794.1
0.04375	0.95625	AMP	XP_024773886.1
0.04375	0.95625	AMP	XP_024773890.1
0.04375	0.95625	AMP	XP_024773992.1
0.04375	0.95625	AMP	XP_024774002.1
0.04375	0.95625	AMP	XP_024774005.1
0.04375	0.95625	AMP	XP_024774109.1
0.04375	0.95625	AMP	XP_024774132.1
0.04375	0.95625	AMP	XP_024774135.1
0.04375	0.95625	AMP	XP_024774173.1
0.04375	0.95625	AMP	XP_024774248.1
0.04375	0.95625	AMP	XP_024774344.1
0.04375	0.95625	AMP	XP_024774357.1
0.04375	0.95625	AMP	XP_024774433.1
0.04375	0.95625	AMP	XP_024774606.1
0.04375	0.95625	AMP	XP_024774669.1
0.04375	0.95625	AMP	XP_024774756.1
0.04375	0.95625	AMP	XP_024774922.1
0.04375	0.95625	AMP	XP_024775004.1
0.04375	0.95625	AMP	XP_024775125.1
0.04375	0.95625	AMP	XP_024775139.1
0.04375	0.95625	AMP	XP_024775173.1
0.04375	0.95625	AMP	XP_024775225.1
0.04375	0.95625	AMP	XP_024775249.1
0.04375	0.95625	AMP	XP_024775351.1
0.04375	0.95625	AMP	XP_024775434.1
0.04375	0.95625	AMP	XP_024775449.1
0.04375	0.95625	AMP	XP_024775532.1
0.04375	0.95625	AMP	XP_024775550.1
0.04375	0.95625	AMP	XP_024775642.1
0.04375	0.95625	AMP	XP_024775671.1
0.04375	0.95625	AMP	XP_024775706.1
0.04375	0.95625	AMP	XP_024775881.1
0.04375	0.95625	AMP	XP_024775987.1
0.04375	0.95625	AMP	XP_024776031.1
0.04375	0.95625	AMP	XP_024776059.1
0.04375	0.95625	AMP	XP_024776070.1
0.04375	0.95625	AMP	XP_024776123.1
0.04375	0.95625	AMP	XP_024776131.1
0.04375	0.95625	AMP	XP_024776152.1
0.04375	0.95625	AMP	XP_024776194.1
0.04375	0.95625	AMP	XP_024776231.1
0.04375	0.95625	AMP	XP_024776257.1
0.04375	0.95625	AMP	XP_024776321.1
0.04375	0.95625	AMP	XP_024776324.1
0.04375	0.95625	AMP	XP_024776329.1
0.04375	0.95625	AMP	XP_024776417.1
0.04375	0.95625	AMP	XP_024776473.1
0.04375	0.95625	AMP	XP_024776531.1
0.04375	0.95625	AMP	XP_024776583.1
0.04375	0.95625	AMP	XP_024776592.1
0.04375	0.95625	AMP	XP_024776656.1
0.04375	0.95625	AMP	XP_024776735.1
0.04375	0.95625	AMP	XP_024776804.1
0.04375	0.95625	AMP	XP_024776809.1
0.04375	0.95625	AMP	XP_024776825.1
0.04375	0.95625	AMP	XP_024776902.1
0.04375	0.95625	AMP	XP_024776907.1
0.04375	0.95625	AMP	XP_024776937.1
0.04375	0.95625	AMP	XP_024777091.1
0.04375	0.95625	AMP	XP_024777098.1
0.04375	0.95625	AMP	XP_024777102.1
0.04375	0.95625	AMP	XP_024777140.1
0.04375	0.95625	AMP	XP_024777202.1
0.04375	0.95625	AMP	XP_024777229.1
0.04375	0.95625	AMP	XP_024777315.1
0.04375	0.95625	AMP	XP_024777338.1
0.04375	0.95625	AMP	XP_024777418.1
0.04375	0.95625	AMP	XP_024777431.1
0.04375	0.95625	AMP	XP_024777445.1
0.04375	0.95625	AMP	XP_024777448.1
0.04375	0.95625	AMP	XP_024777463.1
0.04375	0.95625	AMP	XP_024777486.1
0.04375	0.95625	AMP	XP_024777506.1
0.04375	0.95625	AMP	XP_024777556.1
0.04375	0.95625	AMP	XP_024777567.1
0.04375	0.95625	AMP	XP_024777647.1
0.04375	0.95625	AMP	XP_024777657.1
0.04375	0.95625	AMP	XP_024777778.1
0.04375	0.95625	AMP	XP_024777831.1
0.04375	0.95625	AMP	XP_024777904.1
0.04375	0.95625	AMP	XP_024777940.1
0.04375	0.95625	AMP	XP_024778011.1
0.04375	0.95625	AMP	XP_024778195.1
0.04375	0.95625	AMP	XP_024778237.1
0.04375	0.95625	AMP	XP_024778280.1
0.04375	0.95625	AMP	XP_024778310.1
0.04375	0.95625	AMP	XP_024778359.1
0.04375	0.95625	AMP	XP_024778426.1
0.04375	0.95625	AMP	XP_024778430.1
0.04375	0.95625	AMP	XP_024778445.1
0.04375	0.95625	AMP	XP_024778480.1
0.04375	0.95625	AMP	XP_024778548.1
0.04375	0.95625	AMP	XP_024778563.1
0.04375	0.95625	AMP	XP_024778570.1
0.04375	0.95625	AMP	XP_024778688.1
0.04375	0.95625	AMP	XP_024778698.1
0.04375	0.95625	AMP	XP_024778712.1
0.04375	0.95625	AMP	XP_024778770.1
0.04375	0.95625	AMP	XP_024778881.1
0.04375	0.95625	AMP	XP_024779004.1
0.04375	0.95625	AMP	XP_024779114.1
0.04375	0.95625	AMP	XP_024779130.1
0.04375	0.95625	AMP	XP_024779222.1
0.04375	0.95625	AMP	XP_024779242.1
0.04375	0.95625	AMP	XP_024779262.1
0.04375	0.95625	AMP	XP_024779264.1
0.04375	0.95625	AMP	XP_024779274.1
0.04375	0.95625	AMP	XP_024779276.1
0.04375	0.95625	AMP	XP_024779277.1
0.04375	0.95625	AMP	XP_024779297.1
0.04375	0.95625	AMP	XP_024779299.1
0.04375	0.95625	AMP	XP_024779355.1
0.04375	0.95625	AMP	XP_024779372.1
0.04375	0.95625	AMP	XP_024779375.1
0.04375	0.95625	AMP	XP_024779436.1
0.04375	0.95625	AMP	XP_024779491.1
0.04375	0.95625	AMP	XP_024779595.1
0.04375	0.95625	AMP	XP_024779598.1
0.04375	0.95625	AMP	XP_024779635.1
0.04375	0.95625	AMP	XP_024779640.1
0.04375	0.95625	AMP	XP_024779667.1
0.04375	0.95625	AMP	XP_024779754.1
0.04375	0.95625	AMP	XP_024779841.1
0.04375	0.95625	AMP	XP_024779872.1
0.04375	0.95625	AMP	XP_024779915.1
0.04375	0.95625	AMP	XP_024780000.1
0.04375	0.95625	AMP	XP_024780080.1
0.04375	0.95625	AMP	XP_024780082.1
0.04375	0.95625	AMP	XP_024780084.1
0.04375	0.95625	AMP	XP_024780142.1
0.04375	0.95625	AMP	XP_024780162.1
0.04375	0.95625	AMP	XP_024780198.1
0.04375	0.95625	AMP	XP_024780241.1
0.04375	0.95625	AMP	XP_024780282.1
0.04375	0.95625	AMP	XP_024780305.1
0.04375	0.95625	AMP	XP_024780325.1
0.04375	0.95625	AMP	XP_024780341.1
0.04375	0.95625	AMP	XP_024780365.1
0.04375	0.95625	AMP	XP_024780440.1
0.04375	0.95625	AMP	XP_024780462.1
0.04375	0.95625	AMP	XP_024780493.1
0.04375	0.95625	AMP	XP_024780503.1
0.04375	0.95625	AMP	XP_024780513.1
0.04375	0.95625	AMP	XP_024780535.1
0.04375	0.95625	AMP	XP_024780542.1
0.04375	0.95625	AMP	XP_024780596.1
0.04375	0.95625	AMP	XP_024780630.1
0.04375	0.95625	AMP	XP_024780648.1
0.04375	0.95625	AMP	XP_024780725.1
0.04375	0.95625	AMP	XP_024780751.1
0.04375	0.95625	AMP	XP_024780783.1
0.04375	0.95625	AMP	XP_024780805.1
0.04375	0.95625	AMP	XP_024780819.1
0.04375	0.95625	AMP	XP_024780915.1
0.04375	0.95625	AMP	XP_024780923.1
0.0458333	0.954167	AMP	XP_024780624.1
0.05	0.95	AMP	XP_024767069.1
0.05	0.95	AMP	XP_024767087.1
0.05	0.95	AMP	XP_024767282.1
0.05	0.95	AMP	XP_024767325.1
0.05	0.95	AMP	XP_024767383.1
0.05	0.95	AMP	XP_024767417.1
0.05	0.95	AMP	XP_024767462.1
0.05	0.95	AMP	XP_024767483.1
0.05	0.95	AMP	XP_024767498.1
0.05	0.95	AMP	XP_024767503.1
0.05	0.95	AMP	XP_024767565.1
0.05	0.95	AMP	XP_024767566.1
0.05	0.95	AMP	XP_024767569.1
0.05	0.95	AMP	XP_024767574.1
0.05	0.95	AMP	XP_024767593.1
0.05	0.95	AMP	XP_024767613.1
0.05	0.95	AMP	XP_024767620.1
0.05	0.95	AMP	XP_024767634.1
0.05	0.95	AMP	XP_024767638.1
0.05	0.95	AMP	XP_024767670.1
0.05	0.95	AMP	XP_024767672.1
0.05	0.95	AMP	XP_024767674.1
0.05	0.95	AMP	XP_024767682.1
0.05	0.95	AMP	XP_024767722.1
0.05	0.95	AMP	XP_024767727.1
0.05	0.95	AMP	XP_024767747.1
0.05	0.95	AMP	XP_024767759.1
0.05	0.95	AMP	XP_024767782.1
0.05	0.95	AMP	XP_024767790.1
0.05	0.95	AMP	XP_024767807.1
0.05	0.95	AMP	XP_024767832.1
0.05	0.95	AMP	XP_024767850.1
0.05	0.95	AMP	XP_024767864.1
0.05	0.95	AMP	XP_024767896.1
0.05	0.95	AMP	XP_024767897.1
0.05	0.95	AMP	XP_024767981.1
0.05	0.95	AMP	XP_024767989.1
0.05	0.95	AMP	XP_024767993.1
0.05	0.95	AMP	XP_024767997.1
0.05	0.95	AMP	XP_024767999.1
0.05	0.95	AMP	XP_024768014.1
0.05	0.95	AMP	XP_024768017.1
0.05	0.95	AMP	XP_024768029.1
0.05	0.95	AMP	XP_024768055.1
0.05	0.95	AMP	XP_024768076.1
0.05	0.95	AMP	XP_024768084.1
0.05	0.95	AMP	XP_024768103.1
0.05	0.95	AMP	XP_024768153.1
0.05	0.95	AMP	XP_024768165.1
0.05	0.95	AMP	XP_024768174.1
0.05	0.95	AMP	XP_024768190.1
0.05	0.95	AMP	XP_024768231.1
0.05	0.95	AMP	XP_024768273.1
0.05	0.95	AMP	XP_024768300.1
0.05	0.95	AMP	XP_024768317.1
0.05	0.95	AMP	XP_024768356.1
0.05	0.95	AMP	XP_024768366.1
0.05	0.95	AMP	XP_024768373.1
0.05	0.95	AMP	XP_024768375.1
0.05	0.95	AMP	XP_024768395.1
0.05	0.95	AMP	XP_024768410.1
0.05	0.95	AMP	XP_024768415.1
0.05	0.95	AMP	XP_024768447.1
0.05	0.95	AMP	XP_024768504.1
0.05	0.95	AMP	XP_024768510.1
0.05	0.95	AMP	XP_024768524.1
0.05	0.95	AMP	XP_024768540.1
0.05	0.95	AMP	XP_024768573.1
0.05	0.95	AMP	XP_024768603.1
0.05	0.95	AMP	XP_024768616.1
0.05	0.95	AMP	XP_024768625.1
0.05	0.95	AMP	XP_024768657.1
0.05	0.95	AMP	XP_024768802.1
0.05	0.95	AMP	XP_024768806.1
0.05	0.95	AMP	XP_024768808.1
0.05	0.95	AMP	XP_024768867.1
0.05	0.95	AMP	XP_024768893.1
0.05	0.95	AMP	XP_024768993.1
0.05	0.95	AMP	XP_024769010.1
0.05	0.95	AMP	XP_024769030.1
0.05	0.95	AMP	XP_024769076.1
0.05	0.95	AMP	XP_024769097.1
0.05	0.95	AMP	XP_024769100.1
0.05	0.95	AMP	XP_024769102.1
0.05	0.95	AMP	XP_024769239.1
0.05	0.95	AMP	XP_024769251.1
0.05	0.95	AMP	XP_024769297.1
0.05	0.95	AMP	XP_024769334.1
0.05	0.95	AMP	XP_024769363.1
0.05	0.95	AMP	XP_024769374.1
0.05	0.95	AMP	XP_024769375.1
0.05	0.95	AMP	XP_024769424.1
0.05	0.95	AMP	XP_024769503.1
0.05	0.95	AMP	XP_024769533.1
0.05	0.95	AMP	XP_024769565.1
0.05	0.95	AMP	XP_024769567.1
0.05	0.95	AMP	XP_024769606.1
0.05	0.95	AMP	XP_024769620.1
0.05	0.95	AMP	XP_024769661.1
0.05	0.95	AMP	XP_024769732.1
0.05	0.95	AMP	XP_024769766.1
0.05	0.95	AMP	XP_024769819.1
0.05	0.95	AMP	XP_024769828.1
0.05	0.95	AMP	XP_024769850.1
0.05	0.95	AMP	XP_024769857.1
0.05	0.95	AMP	XP_024769858.1
0.05	0.95	AMP	XP_024769868.1
0.05	0.95	AMP	XP_024769879.1
0.05	0.95	AMP	XP_024769898.1
0.05	0.95	AMP	XP_024769918.1
0.05	0.95	AMP	XP_024769949.1
0.05	0.95	AMP	XP_024769970.1
0.05	0.95	AMP	XP_024770035.1
0.05	0.95	AMP	XP_024770044.1
0.05	0.95	AMP	XP_024770066.1
0.05	0.95	AMP	XP_024770067.1
0.05	0.95	AMP	XP_024770079.1
0.05	0.95	AMP	XP_024770086.1
0.05	0.95	AMP	XP_024770147.1
0.05	0.95	AMP	XP_024770204.1
0.05	0.95	AMP	XP_024770276.1
0.05	0.95	AMP	XP_024770279.1
0.05	0.95	AMP	XP_024770331.1
0.05	0.95	AMP	XP_024770342.1
0.05	0.95	AMP	XP_024770444.1
0.05	0.95	AMP	XP_024770449.1
0.05	0.95	AMP	XP_024770450.1
0.05	0.95	AMP	XP_024770452.1
0.05	0.95	AMP	XP_024770520.1
0.05	0.95	AMP	XP_024770554.1
0.05	0.95	AMP	XP_024770612.1
0.05	0.95	AMP	XP_024770614.1
0.05	0.95	AMP	XP_024770659.1
0.05	0.95	AMP	XP_024770660.1
0.05	0.95	AMP	XP_024770662.1
0.05	0.95	AMP	XP_024770723.1
0.05	0.95	AMP	XP_024770860.1
0.05	0.95	AMP	XP_024770898.1
0.05	0.95	AMP	XP_024770980.1
0.05	0.95	AMP	XP_024770994.1
0.05	0.95	AMP	XP_024771014.1
0.05	0.95	AMP	XP_024771055.1
0.05	0.95	AMP	XP_024771072.1
0.05	0.95	AMP	XP_024771075.1
0.05	0.95	AMP	XP_024771098.1
0.05	0.95	AMP	XP_024771119.1
0.05	0.95	AMP	XP_024771139.1
0.05	0.95	AMP	XP_024771155.1
0.05	0.95	AMP	XP_024771231.1
0.05	0.95	AMP	XP_024771235.1
0.05	0.95	AMP	XP_024771284.1
0.05	0.95	AMP	XP_024771290.1
0.05	0.95	AMP	XP_024771344.1
0.05	0.95	AMP	XP_024771350.1
0.05	0.95	AMP	XP_024771473.1
0.05	0.95	AMP	XP_024771533.1
0.05	0.95	AMP	XP_024771573.1
0.05	0.95	AMP	XP_024771601.1
0.05	0.95	AMP	XP_024771618.1
0.05	0.95	AMP	XP_024771622.1
0.05	0.95	AMP	XP_024771624.1
0.05	0.95	AMP	XP_024771738.1
0.05	0.95	AMP	XP_024771765.1
0.05	0.95	AMP	XP_024771770.1
0.05	0.95	AMP	XP_024771823.1
0.05	0.95	AMP	XP_024771848.1
0.05	0.95	AMP	XP_024771869.1
0.05	0.95	AMP	XP_024771916.1
0.05	0.95	AMP	XP_024771968.1
0.05	0.95	AMP	XP_024771994.1
0.05	0.95	AMP	XP_024772009.1
0.05	0.95	AMP	XP_024772022.1
0.05	0.95	AMP	XP_024772051.1
0.05	0.95	AMP	XP_024772109.1
0.05	0.95	AMP	XP_024772125.1
0.05	0.95	AMP	XP_024772167.1
0.05	0.95	AMP	XP_024772251.1
0.05	0.95	AMP	XP_024772264.1
0.05	0.95	AMP	XP_024772278.1
0.05	0.95	AMP	XP_024772279.1
0.05	0.95	AMP	XP_024772334.1
0.05	0.95	AMP	XP_024772335.1
0.05	0.95	AMP	XP_024772353.1
0.05	0.95	AMP	XP_024772369.1
0.05	0.95	AMP	XP_024772377.1
0.05	0.95	AMP	XP_024772410.1
0.05	0.95	AMP	XP_024772458.1
0.05	0.95	AMP	XP_024772511.1
0.05	0.95	AMP	XP_024772513.1
0.05	0.95	AMP	XP_024772541.1
0.05	0.95	AMP	XP_024772583.1
0.05	0.95	AMP	XP_024772619.1
0.05	0.95	AMP	XP_024772623.1
0.05	0.95	AMP	XP_024772675.1
0.05	0.95	AMP	XP_024772700.1
0.05	0.95	AMP	XP_024772716.1
0.05	0.95	AMP	XP_024772758.1
0.05	0.95	AMP	XP_024772761.1
0.05	0.95	AMP	XP_024772762.1
0.05	0.95	AMP	XP_024772805.1
0.05	0.95	AMP	XP_024772810.1
0.05	0.95	AMP	XP_024772847.1
0.05	0.95	AMP	XP_024772914.1
0.05	0.95	AMP	XP_024772936.1
0.05	0.95	AMP	XP_024772949.1
0.05	0.95	AMP	XP_024772978.1
0.05	0.95	AMP	XP_024773113.1
0.05	0.95	AMP	XP_024773114.1
0.05	0.95	AMP	XP_024773142.1
0.05	0.95	AMP	XP_024773160.1
0.05	0.95	AMP	XP_024773167.1
0.05	0.95	AMP	XP_024773169.1
0.05	0.95	AMP	XP_024773176.1
0.05	0.95	AMP	XP_024773202.1
0.05	0.95	AMP	XP_024773206.1
0.05	0.95	AMP	XP_024773263.1
0.05	0.95	AMP	XP_024773280.1
0.05	0.95	AMP	XP_024773300.1
0.05	0.95	AMP	XP_024773303.1
0.05	0.95	AMP	XP_024773344.1
0.05	0.95	AMP	XP_024773448.1
0.05	0.95	AMP	XP_024773575.1
0.05	0.95	AMP	XP_024773582.1
0.05	0.95	AMP	XP_024773621.1
0.05	0.95	AMP	XP_024773682.1
0.05	0.95	AMP	XP_024773690.1
0.05	0.95	AMP	XP_024773696.1
0.05	0.95	AMP	XP_024773729.1
0.05	0.95	AMP	XP_024773782.1
0.05	0.95	AMP	XP_024773797.1
0.05	0.95	AMP	XP_024773801.1
0.05	0.95	AMP	XP_024773810.1
0.05	0.95	AMP	XP_024773902.1
0.05	0.95	AMP	XP_024773959.1
0.05	0.95	AMP	XP_024774017.1
0.05	0.95	AMP	XP_024774020.1
0.05	0.95	AMP	XP_024774036.1
0.05	0.95	AMP	XP_024774080.1
0.05	0.95	AMP	XP_024774116.1
0.05	0.95	AMP	XP_024774145.1
0.05	0.95	AMP	XP_024774189.1
0.05	0.95	AMP	XP_024774197.1
0.05	0.95	AMP	XP_024774210.1
0.05	0.95	AMP	XP_024774291.1
0.05	0.95	AMP	XP_024774424.1
0.05	0.95	AMP	XP_024774425.1
0.05	0.95	AMP	XP_024774430.1
0.05	0.95	AMP	XP_024774449.1
0.05	0.95	AMP	XP_024774472.1
0.05	0.95	AMP	XP_024774591.1
0.05	0.95	AMP	XP_024774619.1
0.05	0.95	AMP	XP_024774666.1
0.05	0.95	AMP	XP_024774770.1
0.05	0.95	AMP	XP_024774773.1
0.05	0.95	AMP	XP_024774915.1
0.05	0.95	AMP	XP_024774920.1
0.05	0.95	AMP	XP_024774940.1
0.05	0.95	AMP	XP_024774956.1
0.05	0.95	AMP	XP_024774972.1
0.05	0.95	AMP	XP_024774973.1
0.05	0.95	AMP	XP_024774978.1
0.05	0.95	AMP	XP_024775088.1
0.05	0.95	AMP	XP_024775136.1
0.05	0.95	AMP	XP_024775141.1
0.05	0.95	AMP	XP_024775193.1
0.05	0.95	AMP	XP_024775217.1
0.05	0.95	AMP	XP_024775221.1
0.05	0.95	AMP	XP_024775235.1
0.05	0.95	AMP	XP_024775240.1
0.05	0.95	AMP	XP_024775253.1
0.05	0.95	AMP	XP_024775256.1
0.05	0.95	AMP	XP_024775409.1
0.05	0.95	AMP	XP_024775410.1
0.05	0.95	AMP	XP_024775453.1
0.05	0.95	AMP	XP_024775455.1
0.05	0.95	AMP	XP_024775465.1
0.05	0.95	AMP	XP_024775477.1
0.05	0.95	AMP	XP_024775486.1
0.05	0.95	AMP	XP_024775557.1
0.05	0.95	AMP	XP_024775561.1
0.05	0.95	AMP	XP_024775608.1
0.05	0.95	AMP	XP_024775649.1
0.05	0.95	AMP	XP_024775657.1
0.05	0.95	AMP	XP_024775681.1
0.05	0.95	AMP	XP_024775743.1
0.05	0.95	AMP	XP_024775749.1
0.05	0.95	AMP	XP_024775752.1
0.05	0.95	AMP	XP_024775777.1
0.05	0.95	AMP	XP_024775812.1
0.05	0.95	AMP	XP_024775872.1
0.05	0.95	AMP	XP_024776062.1
0.05	0.95	AMP	XP_024776115.1
0.05	0.95	AMP	XP_024776176.1
0.05	0.95	AMP	XP_024776188.1
0.05	0.95	AMP	XP_024776272.1
0.05	0.95	AMP	XP_024776275.1
0.05	0.95	AMP	XP_024776367.1
0.05	0.95	AMP	XP_024776412.1
0.05	0.95	AMP	XP_024776415.1
0.05	0.95	AMP	XP_024776465.1
0.05	0.95	AMP	XP_024776469.1
0.05	0.95	AMP	XP_024776586.1
0.05	0.95	AMP	XP_024776597.1
0.05	0.95	AMP	XP_024776626.1
0.05	0.95	AMP	XP_024776689.1
0.05	0.95	AMP	XP_024776766.1
0.05	0.95	AMP	XP_024776780.1
0.05	0.95	AMP	XP_024776850.1
0.05	0.95	AMP	XP_024776993.1
0.05	0.95	AMP	XP_024777016.1
0.05	0.95	AMP	XP_024777074.1
0.05	0.95	AMP	XP_024777132.1
0.05	0.95	AMP	XP_024777149.1
0.05	0.95	AMP	XP_024777162.1
0.05	0.95	AMP	XP_024777207.1
0.05	0.95	AMP	XP_024777235.1
0.05	0.95	AMP	XP_024777334.1
0.05	0.95	AMP	XP_024777411.1
0.05	0.95	AMP	XP_024777464.1
0.05	0.95	AMP	XP_024777602.1
0.05	0.95	AMP	XP_024777636.1
0.05	0.95	AMP	XP_024777664.1
0.05	0.95	AMP	XP_024777679.1
0.05	0.95	AMP	XP_024777698.1
0.05	0.95	AMP	XP_024777709.1
0.05	0.95	AMP	XP_024777722.1
0.05	0.95	AMP	XP_024777736.1
0.05	0.95	AMP	XP_024777754.1
0.05	0.95	AMP	XP_024777819.1
0.05	0.95	AMP	XP_024777840.1
0.05	0.95	AMP	XP_024777857.1
0.05	0.95	AMP	XP_024777907.1
0.05	0.95	AMP	XP_024777916.1
0.05	0.95	AMP	XP_024777950.1
0.05	0.95	AMP	XP_024777957.1
0.05	0.95	AMP	XP_024777996.1
0.05	0.95	AMP	XP_024778004.1
0.05	0.95	AMP	XP_024778012.1
0.05	0.95	AMP	XP_024778016.1
0.05	0.95	AMP	XP_024778120.1
0.05	0.95	AMP	XP_024778128.1
0.05	0.95	AMP	XP_024778163.1
0.05	0.95	AMP	XP_024778168.1
0.05	0.95	AMP	XP_024778201.1
0.05	0.95	AMP	XP_024778202.1
0.05	0.95	AMP	XP_024778216.1
0.05	0.95	AMP	XP_024778221.1
0.05	0.95	AMP	XP_024778301.1
0.05	0.95	AMP	XP_024778332.1
0.05	0.95	AMP	XP_024778335.1
0.05	0.95	AMP	XP_024778374.1
0.05	0.95	AMP	XP_024778401.1
0.05	0.95	AMP	XP_024778423.1
0.05	0.95	AMP	XP_024778435.1
0.05	0.95	AMP	XP_024778439.1
0.05	0.95	AMP	XP_024778481.1
0.05	0.95	AMP	XP_024778490.1
0.05	0.95	AMP	XP_024778503.1
0.05	0.95	AMP	XP_024778638.1
0.05	0.95	AMP	XP_024778654.1
0.05	0.95	AMP	XP_024778700.1
0.05	0.95	AMP	XP_024778731.1
0.05	0.95	AMP	XP_024778779.1
0.05	0.95	AMP	XP_024778782.1
0.05	0.95	AMP	XP_024778834.1
0.05	0.95	AMP	XP_024778840.1
0.05	0.95	AMP	XP_024778865.1
0.05	0.95	AMP	XP_024778869.1
0.05	0.95	AMP	XP_024778887.1
0.05	0.95	AMP	XP_024778977.1
0.05	0.95	AMP	XP_024779001.1
0.05	0.95	AMP	XP_024779022.1
0.05	0.95	AMP	XP_024779027.1
0.05	0.95	AMP	XP_024779041.1
0.05	0.95	AMP	XP_024779088.1
0.05	0.95	AMP	XP_024779126.1
0.05	0.95	AMP	XP_024779129.1
0.05	0.95	AMP	XP_024779165.1
0.05	0.95	AMP	XP_024779189.1
0.05	0.95	AMP	XP_024779216.1
0.05	0.95	AMP	XP_024779296.1
0.05	0.95	AMP	XP_024779360.1
0.05	0.95	AMP	XP_024779419.1
0.05	0.95	AMP	XP_024779426.1
0.05	0.95	AMP	XP_024779433.1
0.05	0.95	AMP	XP_024779454.1
0.05	0.95	AMP	XP_024779495.1
0.05	0.95	AMP	XP_024779551.1
0.05	0.95	AMP	XP_024779560.1
0.05	0.95	AMP	XP_024779567.1
0.05	0.95	AMP	XP_024779577.1
0.05	0.95	AMP	XP_024779581.1
0.05	0.95	AMP	XP_024779658.1
0.05	0.95	AMP	XP_024779669.1
0.05	0.95	AMP	XP_024779670.1
0.05	0.95	AMP	XP_024779674.1
0.05	0.95	AMP	XP_024779690.1
0.05	0.95	AMP	XP_024779714.1
0.05	0.95	AMP	XP_024779716.1
0.05	0.95	AMP	XP_024779721.1
0.05	0.95	AMP	XP_024779772.1
0.05	0.95	AMP	XP_024779774.1
0.05	0.95	AMP	XP_024779794.1
0.05	0.95	AMP	XP_024779803.1
0.05	0.95	AMP	XP_024779819.1
0.05	0.95	AMP	XP_024779845.1
0.05	0.95	AMP	XP_024779907.1
0.05	0.95	AMP	XP_024779914.1
0.05	0.95	AMP	XP_024779936.1
0.05	0.95	AMP	XP_024779972.1
0.05	0.95	AMP	XP_024779983.1
0.05	0.95	AMP	XP_024779999.1
0.05	0.95	AMP	XP_024780033.1
0.05	0.95	AMP	XP_024780041.1
0.05	0.95	AMP	XP_024780076.1
0.05	0.95	AMP	XP_024780117.1
0.05	0.95	AMP	XP_024780246.1
0.05	0.95	AMP	XP_024780250.1
0.05	0.95	AMP	XP_024780275.1
0.05	0.95	AMP	XP_024780292.1
0.05	0.95	AMP	XP_024780301.1
0.05	0.95	AMP	XP_024780312.1
0.05	0.95	AMP	XP_024780331.1
0.05	0.95	AMP	XP_024780356.1
0.05	0.95	AMP	XP_024780377.1
0.05	0.95	AMP	XP_024780407.1
0.05	0.95	AMP	XP_024780476.1
0.05	0.95	AMP	XP_024780512.1
0.05	0.95	AMP	XP_024780567.1
0.05	0.95	AMP	XP_024780570.1
0.05	0.95	AMP	XP_024780605.1
0.05	0.95	AMP	XP_024780611.1
0.05	0.95	AMP	XP_024780632.1
0.05	0.95	AMP	XP_024780655.1
0.05	0.95	AMP	XP_024780762.1
0.05	0.95	AMP	XP_024780807.1
0.05	0.95	AMP	XP_024780835.1
0.05	0.95	AMP	XP_024780848.1
0.05	0.95	AMP	XP_024780937.1
0.05	0.95	AMP	XP_024780947.1
0.05	0.95	AMP	XP_024780964.1
0.05625	0.94375	AMP	XP_024767029.1
0.05625	0.94375	AMP	XP_024767197.1
0.05625	0.94375	AMP	XP_024767222.1
0.05625	0.94375	AMP	XP_024767266.1
0.05625	0.94375	AMP	XP_024767298.1
0.05625	0.94375	AMP	XP_024767305.1
0.05625	0.94375	AMP	XP_024767395.1
0.05625	0.94375	AMP	XP_024767506.1
0.05625	0.94375	AMP	XP_024767543.1
0.05625	0.94375	AMP	XP_024767597.1
0.05625	0.94375	AMP	XP_024767640.1
0.05625	0.94375	AMP	XP_024767732.1
0.05625	0.94375	AMP	XP_024767750.1
0.05625	0.94375	AMP	XP_024767787.1
[truncated: 12,756 more rows]

## Sheet: lentiforme
probability_nonAMP	probability_AMP	predicted	seq_id
[truncated: 12,978 more rows]

[truncated: 4 more sheets: longibrachiatum, parareesei, reesei, virens]
